# Supplementary material for: Viral synergism suppresses R gene-mediated resistance by impairing downstream defense mechanisms in soybean
Source: Plant Physiol. 2023 Apr 26;192(4):3088–105. doi: 10.1093/plphys/kiad255 (PMC10400036; doi:10.1093/plphys/kiad255)
Supplement: kiad255_Supplementary_Data [file kiad255_supplementary_data.zip]

Archive with 6 entries (6 files):
- Supplemental Data.pdf
- Supplemental dataset S1.xlsx
- Supplemental dataset S2.xlsx
- Supplemental dataset S3.xlsx
- Supplemental dataset S4.xlsx
- Supplemental dataset S5.xlsx
