# Supplementary material for: Viral synergism suppresses R gene-mediated resistance by impairing downstream defense mechanisms in soybean
Source: Plant Physiol. 2023 Apr 26;192(4):3088–105. doi: 10.1093/plphys/kiad255 (PMC10400036; doi:10.1093/plphys/kiad255)
Supplement: kiad255_Supplementary_Data [file kiad255_supplementary_data.zip › Supplemental dataset S1.xlsx]

## Sheet: Sheet1
Supplemental Data Set S1. Overview and total reads of sRNAs from L29 plants infected with G7H::eGFP, G7H::eGFP::CPL, G7H::eGFP::CPS, and G7H::eGFP::P19
	Replicate 1					Replicate 2
	Healthy	G7H::eGFP	G7H::eGFP::CPL	G7H::eGFP::CPS	G7H::eGFP::P19	Healthy	G7H::eGFP	G7H::eGFP::CPL	G7H::eGFP::CPS	G7H::eGFP::P19
Total reads of raw Data	48633260	46158156	49733562	40984275	49907879	52469729	44681762	42158553	50926980	44480172
Clean reads after trimming adaptors	29979648	24479313	29961807	20542432	25368708	32329745	18747323	19335831	23465352	21669305
Total sRNA reads 18-30 nt	23291809	19762613	24165051	17096335	19994030	25785737	15903574	15780448	18797651	18084871
% of clean reads (18-30 nt)	77.6921	80.7319	80.6528	83.2245	78.8137	79.7586	84.8312	81.6125	80.1081	83.4585
UNIQUE TAGS (18-30)	1570951	1853279	1929941	1412159	1746967	1599501	1341262	1408629	1564759	1291391
vsiRNA 18-30 reads	0	478284	71645	252677	239950	0	298869	153692	248724	65847
		*small RNA library construction (SMARTer Small RNA library, 17-50 nt)*Illumina HiSeq2500 Sequencing (50 single-end, 2Gb)*Raw data (fastq)
