# Supplementary material for: Viral synergism suppresses R gene-mediated resistance by impairing downstream defense mechanisms in soybean
Source: Plant Physiol. 2023 Apr 26;192(4):3088–105. doi: 10.1093/plphys/kiad255 (PMC10400036; doi:10.1093/plphys/kiad255)
Supplement: kiad255_Supplementary_Data [file kiad255_supplementary_data.zip › Supplemental dataset S2.xlsx]

## Sheet: Sheet1
Supplemental Data Set S2. Reads, the size distribution of total sRNAs, and unique tags (18-30 nt) of the constructed libraries from Healthy L29 plants, or those infected with G7H::eGFP, G7H::eGFP::CPL, G7H::eGFP::CPS, and G7H::eGFP::P19
	Replicate 1					Replicate 2
READS	Healthy	G7H::eGFP	G7H::eGFP::CPL	G7H::eGFP::CPS	G7H::eGFP::P19	Healthy	G7H::eGFP	G7H::eGFP::CPL	G7H::eGFP::CPS	G7H::eGFP::P19
Before filter (>= 18 nt)	29979648	24479313	29961807	20542432	25368708	32329745	18747323	19335831	23465352	21669305
Total (18-30 nt)	23291809	19762613	24165051	17096335	19994030	25785737	15903574	15780448	18797651	18084871
18	1949542	1734019	1998677	1463996	1790921	2257175	1583968	1446135	1706960	1636310
19	1594638	1459357	1745487	1217163	1501455	1809459	1276767	1271448	1384754	1358840
20	1805638	2268775	2325629	1878101	2072891	2028828	1990500	1812806	2124038	1823736
21	2054679	2648404	2520726	2128822	2213068	2371296	2325935	1882596	2320607	1954577
22	2705093	2358476	2761491	1872380	2258908	3030842	1942658	1795440	1924312	1948004
23	2464442	2027165	2546580	1630566	1921098	2953521	1447752	1497123	1789245	1923286
24	1806848	1313101	1952012	1249244	1372761	2122062	993047	1141725	1373427	1449451
25	1475130	1003218	1525303	957557	1069325	1639881	733634	859026	1034630	1082355
26	1423520	1005673	1502057	954310	1084161	1624489	714894	820757	1012751	1056808
27	1893498	1302938	1797725	1245871	1478406	2091102	978515	1046312	1381274	1382962
28	1213618	845395	1123501	782680	979475	1188624	629159	694076	843644	789026
29	1372202	897142	1094405	872778	1075260	1220531	646005	733209	964299	826599
30	1532961	898950	1271458	842867	1176301	1447927	640740	779795	937710	852917
UNIQUE TAGS
Total (18-30 nt)	1570951	1853279	1929941	1412159	1746967	1599501	1341262	1408629	1564759	1291391
18	100056	127165	120626	95762	121718	101676	103097	100987	107520	89552
19	110607	151321	142965	112392	145632	113179	119768	122733	127217	103973
20	126955	200163	178245	146914	188955	131335	154361	156332	166436	129908
21	142210	260378	223030	187363	238727	147554	195874	200176	213176	157241
22	148040	216953	216462	161782	203549	152534	158266	174807	188260	145878
23	142086	165966	189682	124822	160504	147322	117442	132689	144877	122941
24	149424	163623	211135	127103	169499	153520	116887	141775	149369	129869
25	118300	111033	125783	88582	100710	121076	75656	76792	92469	82735
26	111798	100619	113767	80570	90080	114655	67333	66729	82295	74063
27	110537	95453	110012	77650	86836	110759	63666	63746	78835	70238
28	107864	92397	106199	74931	84285	107300	60716	60898	75350	66602
29	103992	86962	98678	69607	80200	101868	56002	57256	71378	61379
30	99082	81246	93357	64681	76272	96723	52194	53709	67577	57012
