# Supplementary material for: Viral synergism suppresses R gene-mediated resistance by impairing downstream defense mechanisms in soybean
Source: Plant Physiol. 2023 Apr 26;192(4):3088–105. doi: 10.1093/plphys/kiad255 (PMC10400036; doi:10.1093/plphys/kiad255)
Supplement: kiad255_Supplementary_Data [file kiad255_supplementary_data.zip › Supplemental dataset S3.xlsx]

## Sheet: G7H-eGFP map
Supplemental File S3. vsiRNA mapping in G7H::eGFP
G7H::eGFP map
	vsiRNA Reading
site	(+)	(-)
1	0	0
2	4.5	0
3	0	0
4	0	0
5	0	0
6	0	0
7	0	0
8	0	0
9	0	0
10	3.5	0
11	0	0
12	0	-63.5
13	30	0
14	0	0
15	7.5	0
16	0	0
17	0	-19.5
18	53.5	0
19	76	-66
20	263.5	-47.5
21	6	0
22	18.5	-1.5
23	32	-22.5
24	0	-3
25	21	0
26	51	-79
27	0	-51.5
28	13.5	0
29	0	0
30	0	0
31	22	0
32	0	0
33	0	0
34	0	0
35	0	0
36	0	-25.5
37	0	0
38	0	-4
39	97.5	0
40	0	0
41	0	0
42	0	0
43	0	0
44	0	0
45	0	0
46	0	0
47	0	0
48	0	0
49	0	0
50	0	0
51	0	0
52	0	0
53	36	0
54	29.5	-62
55	33.5	-9
56	24	-124
57	26.5	0
58	0	-24
59	44	0
60	0	0
61	0	-8
62	53	-4
63	0	0
64	0	0
65	0	0
66	16	0
67	149.5	-6
68	0	0
69	0	-250
70	25.5	-154.5
71	0	0
72	0	0
73	0	0
74	26	-19.5
75	29.5	0
76	0	-9.5
77	63	-41
78	8.5	0
79	0	0
80	0	0
81	0	0
82	0	-12.5
83	0	0
84	7	0
85	0	-6.5
86	0	0
87	0	-25.5
88	16.5	-18.5
89	26	0
90	0	-31.5
91	0	0
92	0	0
93	0	0
94	0	0
95	0	-152.5
96	0	-54
97	15.5	-139
98	11.5	-14.5
99	0	0
100	0	0
101	0	-9
102	9	0
103	5	0
104	0	-13
105	0	0
106	0	0
107	0	0
108	0	0
109	8.5	0
110	0	-7.5
111	4	0
112	8	0
113	67	-15.5
114	238	0
115	20.5	-7
116	25.5	-5.5
117	14	-100
118	0	0
119	0	0
120	0	0
121	0	0
122	0	0
123	1.5	-37
124	0	0
125	151.5	0
126	3	-19.5
127	0	0
128	14	0
129	6.5	0
130	13	0
131	0	0
132	0	-97
133	121	-32.5
134	0	0
135	96.5	0
136	8.5	0
137	0	0
138	0	0
139	0	-6.5
140	0	0
141	0	0
142	0	-36.5
143	0	0
144	0	-25
145	181	-99.5
146	0	-86
147	0	0
148	0	0
149	27.5	-25.5
150	0	0
151	0	0
152	0	0
153	0	0
154	0	0
155	0	0
156	0	0
157	0	0
158	0	0
159	0	0
160	72	-23.5
161	0	0
162	0	0
163	0	0
164	0	-19.5
165	10.5	0
166	0	0
167	0	-5.5
168	0	0
169	1.5	-64
170	12.5	0
171	20	0
172	0	0
173	0	0
174	0	0
175	95.5	-111
176	0	0
177	0	0
178	0	-5.5
179	0	0
180	0	-3
181	22.5	-5.5
182	71.5	0
183	0	0
184	5	-21
185	0	0
186	66.5	-5.5
187	51	-23
188	4	0
189	28.5	0
190	0	-7
191	17.5	0
192	0	-4.5
193	0	-248
194	0	0
195	0	-21.5
196	0	0
197	0	-2
198	0	0
199	0	0
200	0	0
201	113.5	0
202	0	-108.5
203	0	0
204	0	0
205	11	0
206	29	0
207	60	-177.5
208	7	-47
209	46.5	-102
210	3	-203
211	172	-10
212	116.5	0
213	0	0
214	0	0
215	0	0
216	0	0
217	0	0
218	0	0
219	7.5	0
220	169	0
221	0	-6.5
222	0	0
223	0	0
224	7.5	0
225	8	0
226	0	0
227	0	0
228	0	0
229	0	0
230	0	-135
231	27.5	-4.5
232	34.5	-20.5
233	0	-12.5
234	0	0
235	0	-7
236	0	0
237	0	0
238	0	0
239	0	0
240	0	0
241	0	0
242	0	0
243	0	-39
244	0	0
245	0	0
246	0	0
247	0	0
248	0	-3.5
249	0	0
250	0	0
251	0	0
252	0	0
253	0	0
254	0	0
255	0	0
256	0	0
257	0	0
258	0	0
259	13	0
260	0	0
261	0	0
262	352	-3
263	85.5	0
264	49.5	0
265	89.5	-75
266	0	-30
267	225	-43
268	27	0
269	131.5	0
270	21	0
271	2.5	0
272	10.5	0
273	128	-12
274	0	-13.5
275	123	0
276	0	0
277	0	0
278	0	-24.5
279	0	0
280	8	0
281	0	0
282	0	0
283	0	0
284	0	0
285	0	0
286	2.5	0
287	25	-12
288	21	0
289	20	-17
290	76	-24
291	12	-23.5
292	12.5	-63
293	56	-37.5
294	41.5	-9
295	1.5	-42
296	41	-27
297	73.5	0
298	98	0
299	0	-78.5
300	0	0
301	7.5	-43
302	0	0
303	0	-38.5
304	0	-130.5
305	3.5	-46
306	17.5	0
307	93	0
308	0	0
309	47.5	0
310	31.5	-16
311	43	0
312	52	-38
313	80	-4
314	0	0
315	0	0
316	32	0
317	38	0
318	6	0
319	0	0
320	0	0
321	19.5	0
322	10	0
323	0	-5
324	0	0
325	0	0
326	230.5	-22.5
327	56.5	-23.5
328	0	0
329	0	-192
330	0	0
331	0	-225.5
332	24.5	-14.5
333	0	-9
334	0	0
335	0	0
336	0	0
337	0	0
338	5.5	0
339	0	0
340	30	0
341	14.5	0
342	0	0
343	0	-102.5
344	0	0
345	75	-26.5
346	67.5	0
347	0	-24
348	0	0
349	4	0
350	79.5	-2
351	38.5	-11.5
352	85	0
353	0	0
354	0	0
355	0	0
356	0	-44
357	0	0
358	8.5	-51
359	9.5	-26.5
360	16.5	0
361	49	0
362	0	0
363	0	-28.5
364	0	-4
365	0	-10.5
366	0	-18
367	0	0
368	0	0
369	0	-12
370	9	0
371	112	-11.5
372	19.5	-264
373	43.5	-104
374	42	-1
375	15.5	-221.5
376	55.5	0
377	0	0
378	7.5	0
379	36.5	-34
380	0	0
381	24	0
382	0	0
383	0	0
384	3	0
385	11	0
386	181	0
387	0	-7
388	40	-44
389	23.5	0
390	0	0
391	2.5	0
392	37.5	0
393	0	0
394	0	0
395	0	0
396	20	-80.5
397	0	-17
398	51.5	-21
399	9.5	0
400	28.5	-19
401	0	-48.5
402	8.5	-28
403	1.5	0
404	0	0
405	30.5	0
406	32.5	-143.5
407	0	0
408	0	0
409	4	0
410	0	0
411	130	0
412	0	0
413	0	0
414	0	0
415	0	0
416	42	0
417	0	-31
418	0	-2
419	1	-5.5
420	29	-13
421	2.5	-18.5
422	71	-384
423	114	0
424	0	-7
425	21	0
426	91	-83
427	0	-21
428	0	0
429	7.5	0
430	22	-49
431	26.5	-5.5
432	0	-17
433	0	-10
434	0	0
435	0	-1
436	119.5	-2
437	0	0
438	0	-14
439	44	-44.5
440	37.5	0
441	100	0
442	2	-11.5
443	10	0
444	0	0
445	50.5	-11.5
446	7	-7
447	29.5	0
448	4	-2
449	16	0
450	81	-3
451	0	-135
452	7	0
453	0	0
454	7.5	-26.5
455	5	-143.5
456	58	0
457	8	0
458	9.5	0
459	0	-9.5
460	0	-2.5
461	0	-40
462	25	0
463	0	0
464	2.5	0
465	0	0
466	33.5	0
467	110	0
468	22	0
469	1	-2
470	42	0
471	0	-46.5
472	49	-8.5
473	0	-28
474	0	-33
475	8.5	-116
476	68	0
477	553.5	-41.5
478	0	-5.5
479	28	-9
480	11.5	-40.5
481	0	-14.5
482	55.5	-6.5
483	8	0
484	37.5	-22.5
485	0	0
486	0	-20.5
487	116.5	0
488	0	0
489	0	0
490	0	0
491	15.5	0
492	3	0
493	0	0
494	0	0
495	0	0
496	0	0
497	0	-27
498	0	-7.5
499	1.5	0
500	6.5	0
501	13.5	0
502	1.5	0
503	264.5	-134
504	0	-16.5
505	0	-11.5
506	0	-44
507	0	0
508	0	-35.5
509	0	0
510	0	0
511	0	0
512	0	0
513	0	0
514	0	0
515	0	0
516	0	0
517	0	0
518	48.5	-7.5
519	70.5	0
520	0	-141
521	0	0
522	0	0
523	0	0
524	0	-1
525	0	0
526	6.5	-122.5
527	46	-32
528	0	0
529	0	0
530	25	-12.5
531	2	0
532	0	0
533	6.5	0
534	0	0
535	0	0
536	24.5	-30
537	115.5	0
538	0	0
539	4.5	-35
540	32.5	-24
541	5	0
542	3.5	0
543	22.5	-36
544	0	0
545	0	-5
546	19.5	0
547	215.5	-23.5
548	0	0
549	38	0
550	2.5	-151
551	41	0
552	0	-6
553	5.5	-47
554	46.5	0
555	2.5	-79
556	1.5	-17
557	1.5	0
558	0	0
559	0	-23.5
560	2.5	-183
561	84.5	-15
562	16.5	0
563	0	0
564	0	-14
565	23	0
566	0	-10
567	20	0
568	0	-133
569	0	0
570	13	0
571	0	0
572	9.5	-23.5
573	0	0
574	0	-10.5
575	0	-125
576	5.5	-3
577	0	-26
578	0	0
579	0	-52
580	104.5	-26.5
581	0	0
582	189.5	-37
583	0	-40
584	1.5	-2.5
585	0	-39
586	37	0
587	0	0
588	0	0
589	0	-58.5
590	0	0
591	14	-25.5
592	113	0
593	0	0
594	0	0
595	0	0
596	0	0
597	0	-6
598	0	-32
599	25.5	0
600	4.5	0
601	0	-6
602	0	0
603	5	0
604	0	0
605	13.5	-7
606	208	0
607	80	-6.5
608	64	-5.5
609	24.5	-2.5
610	0	-335.5
611	2	0
612	0	0
613	51.5	0
614	60	0
615	202	-45.5
616	0	0
617	0	-101
618	0	0
619	0	0
620	0	0
621	0	0
622	0	0
623	0	-25
624	8.5	-59
625	0	-8
626	4.5	0
627	0	0
628	0	0
629	0	0
630	0	-4.5
631	0	-6
632	0	0
633	0	-13.5
634	49.5	0
635	0	-14
636	0	-76.5
637	20	-11
638	6.5	-5.5
639	11.5	0
640	0	0
641	0	0
642	0	-3
643	9	-69.5
644	0	-26
645	24	-40
646	14.5	-15
647	0	0
648	0	0
649	0	0
650	0	0
651	17.5	0
652	18.5	0
653	186.5	-1.5
654	0	0
655	0	-184
656	0	0
657	0	0
658	0	0
659	5.5	-8
660	0	0
661	0	0
662	0	0
663	0	0
664	72	-186
665	144.5	0
666	54	0
667	56	0
668	0	-90.5
669	0	0
670	0	0
671	50.5	0
672	0	0
673	0	0
674	19.5	0
675	0	0
676	0	0
677	0	0
678	0	0
679	0	0
680	13.5	0
681	0	0
682	51	-1
683	61	-2
684	0	-8
685	58.5	0
686	0	0
687	0	-16.5
688	1	-7
689	0	-1
690	5.5	0
691	30	0
692	0	0
693	10.5	0
694	82.5	-6
695	14	-19
696	83.5	-102
697	3	-5.5
698	12	-42.5
699	34	0
700	24.5	-130
701	52	-14
702	9	-21
703	28	-30.5
704	0	-7.5
705	0	0
706	0	-150
707	15.5	0
708	7.5	-10.5
709	0	-6
710	4.5	0
711	0	0
712	28	-17.5
713	1	0
714	15	-41
715	481	0
716	117.5	-5.5
717	160.5	0
718	124.5	-4
719	2	-18
720	0	0
721	86.5	-38.5
722	42	-16
723	0	-35
724	0	-36.5
725	211	-75
726	60.5	-66
727	0	-31.5
728	16	-12
729	65	-56
730	34	-97
731	0	-6
732	134	-144
733	0	-88.5
734	55	-23
735	0	-22
736	0	0
737	7.5	-1
738	0	0
739	0	-4
740	1	0
741	0	0
742	3	-5
743	12.5	0
744	0	0
745	31.5	0
746	0	0
747	59.5	0
748	0	0
749	0	0
750	0	0
751	9.5	0
752	83	-12.5
753	0	0
754	0	0
755	11	-18.5
756	54.5	-11
757	26	0
758	0	0
759	0	0
760	0	0
761	0	0
762	0	0
763	0	0
764	0	0
765	0	0
766	0	-4.5
767	0	-11
768	68.5	0
769	7	-47.5
770	39	-3
771	15.5	-10
772	56.5	-8.5
773	0	0
774	0	0
775	19.5	-101.5
776	5	0
777	3	0
778	0	0
779	0	0
780	55.5	0
781	0	-79
782	0	0
783	0	0
784	21	-31
785	0	-2.5
786	1.5	-17.5
787	0	0
788	151.5	0
789	0	0
790	0	0
791	0	0
792	0	0
793	0	-49
794	34	0
795	29	-37
796	0	0
797	14	-6
798	0	0
799	0	-40
800	106	-111
801	0	-33
802	0	0
803	0	-13
804	0	0
805	0	0
806	0	0
807	0	0
808	2.5	0
809	0	0
810	29.5	-126
811	0	-20
812	10	-25.5
813	68.5	-1
814	280	-9
815	99	0
816	0	-17
817	0	-36
818	5.5	0
819	0	0
820	0	-15.5
821	0	-33.5
822	0	0
823	0	0
824	0	0
825	0	0
826	18.5	0
827	13	0
828	0	0
829	0	0
830	0	-24
831	115	0
832	0	0
833	0	-7.5
834	12.5	0
835	13	0
836	60.5	0
837	19	-19.5
838	33	0
839	274	0
840	71	0
841	3	-18.5
842	162	-2.5
843	0	0
844	34	0
845	8	0
846	0	0
847	36.5	0
848	0	0
849	0	0
850	0	0
851	27.5	-48.5
852	0	0
853	0	-23.5
854	37	-8
855	4	0
856	0	0
857	0	0
858	0	0
859	0	0
860	0	0
861	0	0
862	0	0
863	0	0
864	2	0
865	86	0
866	0	-7
867	0	0
868	61.5	0
869	0	0
870	0	0
871	0	0
872	0	0
873	0	0
874	0	0
875	0	0
876	12.5	0
877	0	-31.5
878	0	0
879	0	-59.5
880	0	0
881	0	-18
882	0	-39
883	21	0
884	0	0
885	13.5	0
886	24.5	0
887	113	-179
888	2	0
889	69.5	0
890	0	-22
891	0	-38
892	4	-5.5
893	12	-35
894	32.5	-14
895	96	-21
896	28	0
897	0	0
898	0	0
899	0	0
900	0	0
901	0	0
902	0	0
903	0	0
904	0	0
905	0	0
906	0	0
907	0	0
908	0	0
909	0	0
910	0	0
911	0	0
912	0	0
913	0	0
914	0	0
915	0	0
916	0	0
917	0	0
918	0	0
919	0	0
920	0	0
921	0	0
922	0	0
923	0	0
924	0	0
925	0	0
926	0	0
927	0	0
928	0	0
929	0	0
930	0	0
931	0	0
932	10	-188
933	14.5	0
934	0	-37.5
935	6.5	0
936	0	0
937	4	0
938	20	-15
939	0	0
940	244	-42.5
941	0	-243.5
942	50.5	-2
943	4.5	-12
944	188	0
945	9	0
946	0	0
947	6.5	-17.5
948	0	-104.5
949	0	0
950	0	-8
951	17	0
952	133.5	0
953	3.5	0
954	68.5	-9.5
955	13.5	-196
956	74.5	-9
957	1.5	-33.5
958	154.5	-9.5
959	21.5	-33.5
960	0	-45
961	149.5	-43.5
962	0	-76
963	108	0
964	0	-15.5
965	17	-10
966	24.5	-65
967	3	0
968	0	0
969	0	0
970	0	0
971	19	0
972	3	-2.5
973	0	-41
974	0	0
975	0	0
976	71	0
977	0	0
978	0	0
979	0	-65.5
980	23	-18
981	0	0
982	32.5	0
983	51.5	-20.5
984	0	0
985	0	-2
986	13	-8
987	44	0
988	2.5	-26
989	56.5	-4
990	55	-143.5
991	0	0
992	3.5	0
993	82	-40.5
994	0	-52.5
995	23	0
996	0	-7.5
997	33.5	-1
998	13.5	0
999	28.5	0
1000	45.5	0
1001	0	0
1002	0	-24
1003	0	0
1004	0	-7
1005	0	-55.5
1006	2.5	0
1007	3.5	-68
1008	0	0
1009	0	0
1010	0	0
1011	0	0
1012	0	0
1013	0	-6
1014	0	0
1015	5.5	0
1016	0	-118
1017	50.5	0
1018	0	0
1019	209	0
1020	0	0
1021	0	0
1022	12.5	-45
1023	2	-91
1024	105.5	0
1025	14.5	0
1026	18	0
1027	18	0
1028	71.5	0
1029	0	0
1030	0	0
1031	30.5	0
1032	0	0
1033	8	0
1034	11.5	-6
1035	20.5	0
1036	0	0
1037	21	-10
1038	2	0
1039	1	0
1040	1.5	-54.5
1041	3	0
1042	0	-3.5
1043	27.5	-129
1044	6	0
1045	0	0
1046	0	0
1047	0	0
1048	0	0
1049	0	0
1050	0	0
1051	0	0
1052	0	0
1053	0	0
1054	0	0
1055	0	0
1056	0	0
1057	0	0
1058	0	0
1059	0	0
1060	0	0
1061	0	0
1062	0	0
1063	0	0
1064	0	0
1065	0	0
1066	0	0
1067	0	0
1068	16.5	0
1069	0	0
1070	0	0
1071	0	-10.5
1072	43	0
1073	0	0
1074	2	0
1075	34.5	-28
1076	3.5	-24
1077	18.5	-37
1078	183	-58.5
1079	15.5	0
1080	0	0
1081	5	-15
1082	31	0
1083	0	0
1084	25	0
1085	0	0
1086	35	0
1087	0	0
1088	0	0
1089	0	0
1090	0	-4
1091	0	0
1092	0	0
1093	0	0
1094	10.5	0
1095	0	0
1096	0	-18.5
1097	0	-28.5
1098	0	0
1099	0	0
1100	0	0
1101	0	-31.5
1102	0	0
1103	0	0
1104	0	0
1105	0	-56.5
1106	0	0
1107	0	0
1108	50.5	0
1109	3	-234
1110	7.5	0
1111	0	-151
1112	0	0
1113	0	0
1114	0	-3.5
1115	0	-78.5
1116	0	-28.5
1117	84	0
1118	0	0
1119	0	0
1120	0	0
1121	0	0
1122	0	0
1123	0	0
1124	0	0
1125	0	0
1126	0	0
1127	0	0
1128	0	0
1129	35	0
1130	77.5	-107
1131	0	0
1132	0	-16.5
1133	0	0
1134	0	0
1135	0	-123
1136	0	0
1137	0	-15
1138	0	0
1139	0	-29
1140	11	-40
1141	27	-39.5
1142	28.5	0
1143	0	0
1144	107	-9.5
1145	0	0
1146	0	-22
1147	0	0
1148	0	-51
1149	0	-37.5
1150	18.5	-44.5
1151	39	-4
1152	0	0
1153	1.5	0
1154	1	0
1155	8.5	-3
1156	28.5	0
1157	0	-25.5
1158	0	0
1159	56	0
1160	0	0
1161	0	0
1162	0	0
1163	0	0
1164	0	0
1165	0	0
1166	0	0
1167	0	0
1168	0	0
1169	0	0
1170	0	0
1171	0	-9.5
1172	0	0
1173	0	0
1174	0	0
1175	0	0
1176	66	-1
1177	76.5	-171.5
1178	15.5	-29.5
1179	0	0
1180	0	-39.5
1181	2.5	0
1182	1	0
1183	0	-2
1184	0	-2
1185	5	0
1186	4	0
1187	0	0
1188	0	-27.5
1189	0	0
1190	0	0
1191	138	-3
1192	0	-1
1193	45	-52
1194	0	-10.5
1195	137.5	0
1196	4.5	-77.5
1197	0	-15
1198	254.5	0
1199	0	-108.5
1200	0	0
1201	0	0
1202	0	0
1203	0	0
1204	66.5	0
1205	0	-44
1206	0	0
1207	0	0
1208	0	0
1209	5	-35.5
1210	0	0
1211	0	0
1212	0	0
1213	0	0
1214	0	0
1215	133	0
1216	9.5	0
1217	0	0
1218	0	0
1219	27.5	0
1220	0	0
1221	0	-6
1222	0	0
1223	0	0
1224	0	0
1225	0	0
1226	4	-30.5
1227	120.5	0
1228	0	0
1229	0	0
1230	0	0
1231	0	0
1232	0	0
1233	0	0
1234	0	0
1235	0	0
1236	0	0
1237	0	0
1238	0	0
1239	0	0
1240	0	0
1241	0	0
1242	0	0
1243	0	0
1244	0	0
1245	0	0
1246	0	0
1247	0	0
1248	0	0
1249	0	0
1250	0	0
1251	0	0
1252	0	0
1253	0	0
1254	0	0
1255	0	0
1256	0	0
1257	0	0
1258	0	0
1259	66.5	-2.5
1260	0	0
1261	7	-9
1262	0	-2
1263	0	0
1264	0	0
1265	1	-95.5
1266	0	0
1267	0	0
1268	0	0
1269	0	0
1270	133.5	-4
1271	38.5	0
1272	9.5	-29
1273	46	0
1274	7	-12.5
1275	0	0
1276	0	0
1277	19	0
1278	0	0
1279	0	0
1280	0	0
1281	2	-33
1282	0	-23
1283	46.5	0
1284	52	-23.5
1285	0	-61
1286	11	-33
1287	69.5	-12
1288	88	-70.5
1289	23	-65.5
1290	63	-27.5
1291	0	0
1292	0	-21.5
1293	0	-17
1294	32	0
1295	0	0
1296	0	-5.5
1297	24.5	0
1298	0	0
1299	3	-6
1300	34	0
1301	0	0
1302	0	-17.5
1303	1	-12
1304	92.5	-85
1305	0	-19.5
1306	0	0
1307	0	0
1308	0	-19
1309	0	0
1310	0	-5.5
1311	0	0
1312	14.5	-32.5
1313	2.5	-14
1314	0	0
1315	22.5	0
1316	0	0
1317	0	0
1318	1.5	-75
1319	0	-13
1320	0	0
1321	8	0
1322	0	0
1323	0	0
1324	10	0
1325	0	0
1326	4.5	0
1327	48	-10.5
1328	2	0
1329	68	0
1330	0	-22.5
1331	194	0
1332	20.5	-90
1333	0	0
1334	25	-6
1335	0	0
1336	0	0
1337	0	0
1338	0	0
1339	87.5	0
1340	0	0
1341	111.5	0
1342	107	-14
1343	0	0
1344	0	0
1345	9	-16
1346	47.5	0
1347	0	0
1348	0	0
1349	18.5	-59
1350	0	-7
1351	14	-56
1352	42.5	-54.5
1353	21.5	0
1354	0	-2
1355	0	-7
1356	0	-11.5
1357	0	-19.5
1358	15	0
1359	0	-16.5
1360	9	0
1361	0	0
1362	28.5	0
1363	0	-16
1364	0	-4
1365	0	0
1366	4.5	0
1367	0	0
1368	0	0
1369	26	-51
1370	0	0
1371	60.5	0
1372	9.5	-13.5
1373	0	0
1374	0	0
1375	0	0
1376	0	-7.5
1377	43	-94.5
1378	13.5	-22
1379	0	0
1380	0	0
1381	66	-16
1382	0	0
1383	24.5	0
1384	10.5	0
1385	39.5	0
1386	0	0
1387	0	0
1388	0	0
1389	7.5	-28
1390	5	0
1391	0	-11
1392	11	0
1393	0	-59.5
1394	2	0
1395	0	0
1396	43.5	0
1397	16	-12.5
1398	0	-46
1399	0	-10
1400	5	0
1401	0	0
1402	0	0
1403	0	0
1404	0	0
1405	0	0
1406	0	0
1407	0	0
1408	1.5	-16.5
1409	0	0
1410	0	-14.5
1411	37.5	0
1412	0	0
1413	0	0
1414	4	0
1415	0	-2
1416	0	-30.5
1417	144.5	0
1418	69	0
1419	119.5	-53
1420	0	-66
1421	301	-6.5
1422	0	0
1423	39	0
1424	0	-101
1425	0	0
1426	0	0
1427	0	-3
1428	0	0
1429	0	0
1430	144.5	-18.5
1431	0	0
1432	0	0
1433	0	0
1434	0	0
1435	0	0
1436	0	0
1437	0	0
1438	0	0
1439	0	0
1440	0	-126.5
1441	39.5	-38.5
1442	0	-9
1443	60	-47.5
1444	130.5	-91.5
1445	17.5	0
1446	0	-13.5
1447	0	0
1448	17.5	0
1449	0	0
1450	0	0
1451	9	-20.5
1452	37	0
1453	0	0
1454	0	-2.5
1455	0	0
1456	0	-9
1457	0	0
1458	0	0
1459	5	0
1460	7.5	0
1461	27	0
1462	31.5	0
1463	10.5	0
1464	0	0
1465	56	-14
1466	88.5	0
1467	0	0
1468	68	0
1469	0	-82.5
1470	0	-4.5
1471	76.5	0
1472	0	0
1473	0	0
1474	13.5	0
1475	0	-10
1476	0	-1
1477	39	0
1478	108.5	0
1479	91.5	0
1480	0	-1.5
1481	23.5	0
1482	0	-24
1483	0	-19
1484	0	0
1485	0	0
1486	0	-120.5
1487	0	0
1488	0	0
1489	43.5	0
1490	0	-339
1491	0	-67
1492	0	0
1493	0	0
1494	0	0
1495	3.5	0
1496	1	-38
1497	0	-42.5
1498	89	0
1499	4	0
1500	0	0
1501	11	0
1502	0	0
1503	0	-16.5
1504	45.5	0
1505	0	0
1506	114	0
1507	0	-15.5
1508	3.5	-4.5
1509	34.5	-9
1510	0	-92
1511	3	-53
1512	1.5	0
1513	12	0
1514	11	0
1515	0	0
1516	85	-4.5
1517	0	-2
1518	0	-4
1519	0	0
1520	62.5	-11
1521	0	-32.5
1522	21	0
1523	62	0
1524	2.5	0
1525	46.5	-31.5
1526	0	0
1527	103.5	0
1528	0	-21.5
1529	2	-48
1530	0	0
1531	2	-4
1532	0	-35.5
1533	0	-93
1534	222.5	-88.5
1535	0	-202.5
1536	39.5	0
1537	98.5	-29
1538	5	0
1539	0	-14.5
1540	13	-21
1541	0	0
1542	0	-16
1543	0	-95
1544	59	-16.5
1545	25.5	0
1546	15.5	-12.5
1547	20	-9
1548	0	0
1549	5.5	0
1550	25	0
1551	0	0
1552	4	0
1553	0	0
1554	0	-16
1555	0	0
1556	0	0
1557	6	0
1558	66.5	0
1559	12	0
1560	0	0
1561	270.5	-15
1562	0	-19
1563	10.5	0
1564	0	0
1565	0	0
1566	0	0
1567	0	0
1568	0	0
1569	0	0
1570	46.5	-2
1571	75.5	-11
1572	0	-15.5
1573	6	0
1574	0	-54.5
1575	0	-1.5
1576	156	0
1577	0	0
1578	0	0
1579	0	0
1580	0	0
1581	5	0
1582	0	-15.5
1583	1	0
1584	0	0
1585	0	0
1586	0	0
1587	0	0
1588	0	-9.5
1589	0	0
1590	0	0
1591	0	0
1592	13	0
1593	0	-36.5
1594	4.5	-69.5
1595	48	-24
1596	11	0
1597	8.5	0
1598	0	0
1599	0	0
1600	27	0
1601	0	0
1602	0	0
1603	14	0
1604	0	-46.5
1605	0	-51.5
1606	169	-42
1607	0	0
1608	0	-38.5
1609	0	0
1610	0	0
1611	124.5	0
1612	143.5	-57.5
1613	38.5	-26.5
1614	82	0
1615	0	0
1616	0	-128.5
1617	20	0
1618	37	0
1619	0	0
1620	0	0
1621	0	0
1622	0	-80.5
1623	2.5	-48
1624	357.5	-27
1625	1	0
1626	0	0
1627	9.5	0
1628	0	0
1629	24	0
1630	3.5	0
1631	64	0
1632	33.5	0
1633	0	-7.5
1634	5.5	0
1635	0	0
1636	35	-128
1637	49	-32
1638	84	0
1639	24	0
1640	14.5	0
1641	18.5	0
1642	0	0
1643	0	-74
1644	0	-108.5
1645	6	0
1646	0	0
1647	0	-15
1648	0	0
1649	36	0
1650	37.5	-71.5
1651	3	-9
1652	0	0
1653	31	-12
1654	4.5	0
1655	27.5	-9
1656	0	0
1657	78	0
1658	0	-2.5
1659	0	0
1660	9	-12
1661	0	-101.5
1662	4	-6.5
1663	0	-17
1664	0	0
1665	0	0
1666	8.5	-190
1667	3	0
1668	44	0
1669	0	0
1670	0	0
1671	0	-9.5
1672	57.5	0
1673	0	0
1674	15.5	0
1675	0	0
1676	3	0
1677	0	0
1678	0	0
1679	101.5	0
1680	15.5	-19
1681	98	-19.5
1682	0	0
1683	2.5	0
1684	84	-10.5
1685	139.5	-5
1686	0	-64.5
1687	0	0
1688	0	-10.5
1689	5	-11
1690	124.5	-39
1691	110.5	0
1692	12	0
1693	20	0
1694	22.5	-54.5
1695	0	-72.5
1696	39	-75.5
1697	5	0
1698	1.5	0
1699	1	-45.5
1700	0	-52.5
1701	3.5	-5.5
1702	5.5	-5.5
1703	0	0
1704	0	-5
1705	116	0
1706	0	0
1707	0	0
1708	0	0
1709	77.5	-5.5
1710	0	-57
1711	22.5	-12.5
1712	54.5	-23
1713	0	0
1714	0	0
1715	62.5	-2
1716	5	0
1717	3	-2
1718	0	0
1719	32	0
1720	5	0
1721	0	0
1722	0	0
1723	8	0
1724	17.5	0
1725	0	0
1726	40.5	0
1727	0	-40
1728	0	0
1729	33.5	0
1730	0	0
1731	0	0
1732	0	0
1733	0	0
1734	0	0
1735	13	0
1736	0	-18
1737	0	0
1738	0	0
1739	0	0
1740	0	0
1741	0	0
1742	0	0
1743	0	0
1744	0	0
1745	0	0
1746	0	0
1747	0	0
1748	0	0
1749	0	0
1750	0	0
1751	0	0
1752	0	0
1753	0	0
1754	0	0
1755	0	0
1756	0	0
1757	0	0
1758	0	0
1759	0	0
1760	0	-5
1761	69.5	-5
1762	4.5	0
1763	71.5	-1.5
1764	0	-12.5
1765	2.5	0
1766	0	0
1767	4.5	0
1768	11	-25.5
1769	0	0
1770	0	0
1771	44	-4.5
1772	0	0
1773	0	0
1774	0	0
1775	0	0
1776	0	-19
1777	66	0
1778	0	-11
1779	0	-12.5
1780	0	-22
1781	0	-9.5
1782	45	0
1783	117.5	-43
1784	0	0
1785	0	-33
1786	22	0
1787	132.5	0
1788	0	0
1789	0	-11
1790	0	0
1791	31	0
1792	0	0
1793	0	0
1794	0	0
1795	0	0
1796	0	0
1797	0	0
1798	0	0
1799	0	0
1800	0	-29.5
1801	1	0
1802	0	0
1803	0	0
1804	18.5	0
1805	82	0
1806	0	0
1807	0	0
1808	79	0
1809	7.5	0
1810	9	0
1811	0	-12.5
1812	0	0
1813	0	0
1814	0	0
1815	16	0
1816	37	0
1817	3	0
1818	16.5	-177
1819	24.5	0
1820	0	0
1821	0	0
1822	0	0
1823	9	0
1824	0	0
1825	64	-319.5
1826	0	0
1827	2	-1.5
1828	5.5	0
1829	20	-13.5
1830	0	0
1831	0	0
1832	337.5	0
1833	0	-7
1834	0	-53
1835	21.5	-6.5
1836	76	0
1837	0	-81.5
1838	0	-16
1839	0	0
1840	16.5	-3
1841	0	-6.5
1842	0	0
1843	12.5	0
1844	2	0
1845	0	0
1846	0	0
1847	0	0
1848	0	0
1849	0	0
1850	53.5	0
1851	0	-21
1852	38	0
1853	10.5	0
1854	5.5	0
1855	0	0
1856	3.5	-74
1857	86.5	0
1858	0	0
1859	0	0
1860	18	-85
1861	3	0
1862	0	0
1863	0	0
1864	0	-114
1865	0	0
1866	0	0
1867	0	0
1868	4	0
1869	0	-84.5
1870	114	-46
1871	152	0
1872	0	0
1873	16.5	0
1874	1	0
1875	20.5	-90.5
1876	0	0
1877	8	0
1878	0	0
1879	0	0
1880	0	0
1881	0	0
1882	0	0
1883	0	-33
1884	0	0
1885	4	0
1886	17.5	0
1887	0	-23
1888	0	0
1889	48	-25
1890	0	0
1891	0	0
1892	3	-2
1893	17	-8.5
1894	16	0
1895	12	-61.5
1896	2.5	-13.5
1897	15.5	-42.5
1898	0	0
1899	0	0
1900	0	0
1901	0	-25.5
1902	0	0
1903	0	0
1904	22.5	0
1905	0	0
1906	0	-17.5
1907	0	-2
1908	4.5	-3
1909	0	-33
1910	3	0
1911	0	0
1912	0	-3
1913	0	0
1914	0	0
1915	0	0
1916	0	-12
1917	0	0
1918	0	0
1919	0	0
1920	26.5	0
1921	25	-23
1922	78.5	-106
1923	97.5	-8.5
1924	0	-141
1925	22.5	-50
1926	0	-32.5
1927	6	0
1928	0	-5
1929	2.5	0
1930	0	-14
1931	0	-45
1932	6.5	-13
1933	0	0
1934	1.5	0
1935	0	0
1936	51	0
1937	0	0
1938	0	0
1939	0	0
1940	0	-5.5
1941	0	0
1942	0	0
1943	0	0
1944	0	0
1945	67	0
1946	0	0
1947	0	0
1948	0	0
1949	0	0
1950	0	-5.5
1951	0	0
1952	188	-11
1953	0	-30.5
1954	0	-42
1955	66	-8.5
1956	51.5	0
1957	177.5	0
1958	86.5	-1.5
1959	0	-3
1960	4	-26.5
1961	0	-7
1962	0	-10.5
1963	0	0
1964	0	0
1965	3.5	0
1966	0	0
1967	0	0
1968	0	0
1969	0	0
1970	0	0
1971	61	0
1972	2	-48
1973	89	0
1974	57	-5.5
1975	0	-1
1976	14.5	-4.5
1977	0	0
1978	0	0
1979	0	-30.5
1980	50.5	0
1981	8	0
1982	0	0
1983	0	-43.5
1984	190	0
1985	39.5	0
1986	31	0
1987	106	0
1988	0	0
1989	3.5	0
1990	0	0
1991	0	0
1992	18.5	0
1993	0	0
1994	0	0
1995	0	0
1996	0	0
[truncated: 8,362 more rows]

## Sheet: G7H--eGFP-CPL map
Supplemental File S3. vsiRNA mapping in G7H::eGFP::CPL
G7H::eGFP::CPL map
	vsiRNA Reading
site	(+)	(-)
1	0	0
2	0	0
3	0	0
4	0	0
5	0	0
6	0	0
7	0	0
8	0	0
9	0	0
10	1.5	0
11	0	-5.5
12	0	-13
13	35.5	0
14	0	-2.5
15	1	0
16	0	-5.5
17	2.5	-18.5
18	26	-1
19	13.5	-36
20	77	-10.5
21	47	0
22	4.5	0
23	6	-3.5
24	0	-1.5
25	11.5	0
26	6.5	-24.5
27	0	-26.5
28	5	0
29	2	0
30	0	0
31	2.5	0
32	0	0
33	0	0
34	3	0
35	0	0
36	0	-6.5
37	0	-23.5
38	14	0
39	13	-3.5
40	0	0
41	0	0
42	0	0
43	0	0
44	0	0
45	4	0
46	0	0
47	0	0
48	0	0
49	3.5	0
50	0	0
51	0	0
52	0	0
53	10	0
54	0	-14
55	1.5	0
56	6	-30.5
57	11.5	0
58	0	-13.5
59	7.5	0
60	3.5	0
61	2.5	0
62	8	0
63	11	0
64	0	0
65	0	0
66	3	0
67	8.5	-7
68	0	0
69	0	-56
70	5	-10.5
71	1	-12
72	0	0
73	0	0
74	7	-6
75	13	0
76	0	-20.5
77	20	-34.5
78	0	0
79	1	0
80	0	-2.5
81	0	-1.5
82	3.5	0
83	0	-1.5
84	12	0
85	0	-17.5
86	0	0
87	0	-18.5
88	3.5	-9.5
89	4.5	0
90	0	-13
91	0	-5.5
92	4.5	0
93	0	-4
94	0	0
95	8	-118.5
96	15	-18.5
97	1	-37.5
98	0	-1
99	0	-2.5
100	0	0
101	0	0
102	4	-10
103	2.5	-9
104	0	-9.5
105	0	-3
106	0	0
107	0	0
108	5	-3.5
109	4	0
110	0	-2.5
111	3	0
112	4	0
113	23	-9.5
114	43	-16
115	7.5	0
116	5	0
117	1.5	-7
118	0	0
119	0	0
120	0	0
121	1.5	0
122	3	0
123	0	-10.5
124	1	-5
125	56.5	0
126	0	-4.5
127	0	0
128	1	-1
129	2	0
130	4	0
131	0	0
132	11.5	-4.5
133	51.5	-5.5
134	0	0
135	7.5	0
136	0	0
137	0	0
138	0	0
139	0	-2.5
140	0	0
141	0	0
142	0	-11.5
143	1.5	0
144	0	-15.5
145	36	-19.5
146	0	-11
147	0	0
148	0	0
149	4.5	-10.5
150	4	0
151	0	0
152	1.5	0
153	0	0
154	0	0
155	0	0
156	0	0
157	0	0
158	0	0
159	8	0
160	18.5	-6.5
161	0	0
162	0	0
163	0	0
164	0	-6
165	3	0
166	0	0
167	0	-2.5
168	0	0
169	0	-25
170	1.5	0
171	5.5	0
172	0	0
173	0	0
174	0	0
175	29	-35.5
176	7.5	0
177	0	0
178	0	-1.5
179	0	-7.5
180	0	0
181	8.5	-6
182	24.5	-2.5
183	0	-6.5
184	3	-4
185	0	0
186	19.5	0
187	5.5	-1.5
188	3	-7
189	4.5	0
190	0	0
191	2.5	0
192	4.5	-3
193	1	-20.5
194	0	-19
195	8.5	-13.5
196	15.5	-2.5
197	0	-2.5
198	0	0
199	0	0
200	0	-1
201	25.5	0
202	0	-29
203	4	0
204	0	0
205	3	-7.5
206	2	-3
207	9.5	-45.5
208	0	-19
209	7	-31
210	0	-49
211	63	-3
212	17.5	-3.5
213	0	0
214	15.5	0
215	2	0
216	0	-6
217	0	0
218	0	0
219	0	0
220	25.5	-16.5
221	2.5	-1.5
222	0	0
223	0	0
224	1	0
225	3	0
226	0	0
227	0	0
228	0	0
229	0	0
230	1.5	-26
231	5	-4.5
232	2	-4
233	0	-3
234	0	0
235	0	0
236	0	0
237	0	-1.5
238	0	0
239	0	0
240	0	0
241	0	0
242	0	0
243	5	-5
244	0	0
245	0	0
246	0	0
247	0	0
248	0	-1
249	0	0
250	0	0
251	0	0
252	0	0
253	0	0
254	0	0
255	3	0
256	8.5	0
257	0	0
258	0	0
259	5	0
260	0	0
261	0	0
262	99.5	-2.5
263	4	0
264	8	-1
265	14	-18.5
266	0	-9
267	65	-9.5
268	6	-9
269	11.5	0
270	4.5	-2
271	0	0
272	3	0
273	10	0
274	9.5	0
275	24	-1
276	0	-15.5
277	0	0
278	0	-3
279	0	0
280	2	0
281	0	-1.5
282	0	0
283	0	0
284	0	0
285	0	-7.5
286	0	0
287	0	-5.5
288	0	-1
289	10.5	-2.5
290	16.5	-20
291	0	-38
292	9.5	-1.5
293	1	-10.5
294	9	0
295	7.5	-6.5
296	3	-10.5
297	9	0
298	21.5	0
299	0	-8
300	0	0
301	1	0
302	0	0
303	0	-29
304	0	-6.5
305	5	-8.5
306	0	-23
307	17.5	0
308	0	-11.5
309	17.5	0
310	8.5	-1.5
311	25.5	0
312	16.5	-25
313	34.5	-1.5
314	3.5	0
315	0	0
316	1.5	0
317	6.5	0
318	4.5	0
319	0	0
320	0	0
321	9	0
322	3.5	-2
323	0	0
324	0	0
325	0	0
326	37.5	-3.5
327	11.5	-14.5
328	0	-1
329	23	-25
330	2	-3.5
331	0	-50.5
332	2.5	-4
333	0	-3
334	0	0
335	0	0
336	0	0
337	0	-4.5
338	0	-4
339	0	-2.5
340	19.5	-1.5
341	15.5	0
342	0	-1.5
343	0	-29
344	2.5	0
345	8	-12.5
346	9	0
347	0	0
348	0	0
349	1.5	0
350	104.5	0
351	9	-8
352	15	0
353	0	0
354	0	0
355	0	-3
356	0	-11
357	0	0
358	4.5	-19
359	1	-1.5
360	0	-2
361	17	0
362	0	0
363	0	-24
364	0	-4
365	1.5	0
366	0	-14.5
367	0	-8
368	12.5	-3.5
369	1.5	0
370	2	-12
371	62.5	-18
372	4	-32
373	4.5	-22
374	8	-3
375	3.5	-31.5
376	20.5	0
377	0	-10.5
378	6.5	0
379	3	-14.5
380	2.5	-4.5
381	8	0
382	0	0
383	0	0
384	3.5	-17.5
385	5	0
386	33.5	0
387	0	0
388	13	-11.5
389	5.5	0
390	0	0
391	2	0
392	3.5	0
393	0	0
394	0	0
395	0	-1.5
396	2	-6
397	3	-1
398	13	0
399	4.5	0
400	7	-4
401	0	-4
402	0	0
403	0	-4
404	1.5	0
405	0	-1
406	7.5	-11.5
407	0	0
408	0	0
409	0	0
410	2	0
411	26	0
412	0	0
413	0	0
414	0	0
415	0	-3.5
416	6	0
417	1.5	-15.5
418	0	0
419	0	0
420	3	-3.5
421	7	-7.5
422	3	-68
423	33	0
424	0	0
425	13	0
426	26	-42.5
427	0	-8.5
428	0	-1
429	2	0
430	9	-20.5
431	0	-1.5
432	0	-14.5
433	0	0
434	0	0
435	0	0
436	26.5	0
437	0	0
438	0	0
439	9	-4
440	6.5	0
441	23	0
442	3	-2
443	0	0
444	2	-5
445	16.5	-2.5
446	6	-4
447	2.5	-5.5
448	2.5	0
449	0	0
450	10.5	-3.5
451	0	-7.5
452	8	-2
453	7.5	0
454	0	-4
455	6.5	-42
456	26	0
457	8.5	0
458	1.5	-1.5
459	0	-5
460	8	-13
461	0	-8.5
462	2.5	0
463	0	0
464	0	0
465	0	0
466	24.5	0
467	36	-6
468	3	0
469	1.5	0
470	19.5	0
471	5	-14
472	6.5	-6.5
473	6.5	-10.5
474	19	-7
475	0	-22.5
476	14	0
477	63.5	-17
478	0	-1.5
479	9	0
480	0	-15.5
481	3.5	0
482	24.5	0
483	1	0
484	16.5	-9
485	0	-1
486	0	-14.5
487	39	-2
488	0	0
489	0	0
490	0	0
491	2	0
492	0	0
493	0	-4
494	0	0
495	0	0
496	0	0
497	5.5	-33
498	1	0
499	1.5	-11.5
500	0	0
501	1.5	0
502	0	0
503	80.5	-27
504	2.5	-7.5
505	0	-3.5
506	0	-7
507	0	0
508	0	-8.5
509	0	0
510	0	0
511	0	0
512	0	0
513	0	0
514	0	0
515	0	0
516	0	0
517	0	0
518	5.5	-2.5
519	19.5	0
520	0	-7.5
521	0	0
522	0	0
523	0	0
524	0	-3
525	2.5	-3
526	17	-14.5
527	29.5	-4.5
528	0	-5
529	0	0
530	4.5	-3
531	0	0
532	0	0
533	1	0
534	0	0
535	0	0
536	0	0
537	24.5	-1.5
538	0	-11
539	4.5	0
540	2.5	-5.5
541	0	0
542	0	0
543	3.5	-1.5
544	1	0
545	0	-12
546	9	-1
547	21.5	-14
548	0	-8
549	6	0
550	0	-52
551	8	-3.5
552	0	-2
553	1.5	-5
554	4.5	-1
555	1	-22
556	0	-1
557	0	0
558	0	0
559	0	-9
560	0	-57.5
561	13	-6.5
562	0	0
563	0	-8
564	0	-2
565	3.5	0
566	2	0
567	11	0
568	0	-43.5
569	0	-5
570	3.5	0
571	0	-2.5
572	6.5	-15.5
573	0	0
574	3	-3
575	10	-80.5
576	0	-2
577	0	-9.5
578	0	0
579	0	-12
580	19.5	-27.5
581	1.5	0
582	35.5	-3
583	1.5	-25.5
584	0	0
585	0	-2
586	18.5	0
587	0	0
588	0	0
589	0	-16
590	3.5	-2.5
591	0	-17
592	29	0
593	2.5	-3.5
594	0	0
595	2	-8
596	1.5	0
597	0	0
598	0	-14.5
599	0	0
600	0	-1.5
601	0	0
602	0	0
603	0	-10.5
604	0	0
605	11.5	-2.5
606	44.5	-1
607	11	-3
608	8	-4
609	10.5	-10
610	1.5	-65.5
611	1	-1
612	4.5	-13
613	4.5	0
614	10.5	0
615	22.5	-3
616	1	-3
617	0	-7
618	0	0
619	0	0
620	0	-1
621	0	0
622	0	0
623	0	-11.5
624	13.5	-17.5
625	0	-1
626	14	-4
627	0	0
628	0	0
629	0	0
630	0	-1.5
631	0	-1.5
632	0	0
633	14.5	-2.5
634	9	0
635	0	-3
636	0	-7
637	4	-3.5
638	0	-1.5
639	0	-4.5
640	0	0
641	1	0
642	1.5	0
643	3	-34
644	0	-11.5
645	3	-17
646	0	-1.5
647	0	0
648	0	0
649	1	0
650	0	-3
651	9.5	-3
652	5	0
653	43	0
654	0	-1
655	0	-21
656	0	0
657	0	0
658	0	0
659	0	0
660	0	0
661	0	0
662	0	0
663	0	0
664	16	-45
665	21	0
666	12.5	0
667	4	-1
668	0	-13
669	0	-1.5
670	40	0
671	10.5	0
672	0	0
673	0	0
674	0	0
675	0	0
676	0	0
677	0	0
678	3	0
679	0	0
680	4	0
681	0	0
682	10	-3.5
683	3.5	0
684	0	-4.5
685	14	0
686	2	0
687	0	-9.5
688	0	0
689	0	0
690	3	-3
691	9.5	0
692	1.5	0
693	7	-2.5
694	17.5	-1.5
695	4	-6.5
696	17.5	-53
697	2.5	-1
698	4.5	-6.5
699	11	-1.5
700	7	-60.5
701	20.5	0
702	0	-13.5
703	7	-15
704	1	0
705	0	0
706	0	-23.5
707	34	-15.5
708	15.5	-1.5
709	10.5	-4.5
710	2.5	0
711	0	-6
712	0	-4
713	1.5	0
714	1.5	-21
715	105.5	-39.5
716	7.5	-2
717	58.5	-1.5
718	39.5	-1
719	11	-4
720	12	0
721	16	-13
722	8.5	-3.5
723	1.5	-6
724	36.5	-7
725	30.5	-37.5
726	12	-10
727	18.5	-8.5
728	1.5	-5.5
729	19	-14
730	23	-15.5
731	6	0
732	27	-45
733	7	-66.5
734	44	-2.5
735	0	-34
736	1.5	-8.5
737	1	-1
738	0	0
739	0	-8
740	0	-2.5
741	19.5	0
742	1.5	0
743	0	-5
744	0	0
745	7.5	0
746	0	0
747	12.5	0
748	0	0
749	0	0
750	0	0
751	4	0
752	14	0
753	0	0
754	3	-2.5
755	3.5	-7
756	12.5	0
757	0	0
758	0	0
759	0	0
760	0	0
761	0	0
762	0	0
763	0	0
764	0	0
765	2	0
766	2.5	0
767	1	-5.5
768	7	-1
769	0	0
770	4	-3.5
771	2	-3.5
772	16	-3
773	0	-4
774	3.5	-4
775	6	-8
776	0	0
777	7	0
778	0	0
779	0	0
780	15	-1
781	0	-13.5
782	0	0
783	1	0
784	8.5	-4.5
785	0	-1.5
786	0	-6.5
787	0	-3
788	92.5	0
789	0	0
790	0	0
791	6.5	0
792	3	-3
793	10	-20.5
794	12	0
795	14	-6.5
796	0	0
797	2	0
798	0	0
799	0	-5.5
800	25	-11.5
801	0	-1.5
802	0	-1
803	2.5	-3.5
804	2.5	-2
805	2.5	-4.5
806	0	0
807	0	0
808	0	0
809	0	0
810	14	-85
811	0	-2
812	0	0
813	5.5	0
814	59	-6
815	13	0
816	0	0
817	3	-7.5
818	0	0
819	0	-1.5
820	4	-2
821	0	0
822	0	0
823	0	0
824	0	0
825	0	0
826	1	0
827	2.5	-6.5
828	0	0
829	0	0
830	0	-1.5
831	7	0
832	0	0
833	6.5	-3.5
834	7.5	-3.5
835	0	0
836	25.5	0
837	9	-4
838	10	0
839	47.5	-11.5
840	4.5	0
841	0	-1.5
842	13.5	0
843	0	0
844	6	0
845	0	0
846	1	0
847	9	-8.5
848	0	0
849	0	0
850	0	0
851	10.5	-24
852	0	0
853	0	-3
854	6	0
855	2.5	0
856	0	0
857	0	0
858	0	0
859	0	0
860	0	0
861	0	0
862	0	0
863	0	0
864	0	0
865	28.5	0
866	0	0
867	0	0
868	6	-4
869	0	0
870	0	0
871	21	0
872	0	0
873	0	0
874	0	0
875	0	0
876	5.5	0
877	0	-4.5
878	0	0
879	0	-20.5
880	0	0
881	1.5	-2.5
882	0	-18.5
883	11.5	-2.5
884	1.5	0
885	0	0
886	10	0
887	30	-29.5
888	0	0
889	9	0
890	2	-5.5
891	0	-24
892	5	0
893	26	-7.5
894	12	-9
895	49.5	-21
896	5	0
897	11	0
898	0	0
899	0	0
900	0	0
901	0	0
902	0	0
903	0	0
904	0	0
905	0	0
906	0	0
907	0	0
908	0	0
909	0	0
910	0	0
911	0	0
912	0	0
913	0	0
914	0	0
915	0	0
916	0	0
917	0	0
918	0	0
919	0	0
920	0	0
921	0	0
922	0	0
923	0	0
924	0	0
925	0	0
926	0	0
927	0	0
928	0	0
929	0	0
930	0	0
931	0	-2.5
932	0	-71
933	4.5	0
934	0	-3.5
935	1.5	-9.5
936	0	0
937	0	0
938	5.5	-5.5
939	0	0
940	31.5	-43
941	0	-119.5
942	22.5	-1
943	0	-6.5
944	24	0
945	0	-8.5
946	0	0
947	1	-5
948	3.5	-14
949	0	-3.5
950	5	-6
951	7.5	-1
952	23	0
953	0	-11.5
954	13.5	-2.5
955	3.5	-32
956	6	0
957	0	-12.5
958	27	0
959	0	-4.5
960	4	-7.5
961	37.5	-21.5
962	0	-23.5
963	32	0
964	0	-7
965	3.5	0
966	4.5	-13
967	0	-2
968	26	0
969	3.5	0
970	0	0
971	1.5	0
972	1	0
973	0	-9
974	0	0
975	0	-4
976	16	0
977	0	0
978	0	0
979	0	-4.5
980	6	-4
981	0	0
982	5.5	0
983	8.5	0
984	0	0
985	3.5	-6
986	1	-8.5
987	9	0
988	0	-6
989	18	-5.5
990	3	-33.5
991	8.5	-1.5
992	0	0
993	17	-3.5
994	0	-13
995	13	-1.5
996	8.5	-4
997	5	-3.5
998	0	0
999	5	0
1000	14.5	-4.5
1001	0	0
1002	0	-7
1003	0	0
1004	0	0
1005	0	-8
1006	0	-4.5
1007	0	-4.5
1008	0	0
1009	0	-7
1010	0	0
1011	0	0
1012	0	0
1013	0	0
1014	0	0
1015	0	-9
1016	7.5	-22.5
1017	14.5	0
1018	8.5	-5
1019	86	-8
1020	0	0
1021	0	0
1022	0	-37.5
1023	1.5	-17
1024	36.5	-1
1025	11	-3
1026	4	0
1027	1.5	-3
1028	11.5	-2
1029	0	0
1030	0	0
1031	38.5	0
1032	0	0
1033	2	0
1034	1.5	-3.5
1035	4	0
1036	1	-2
1037	1	-2
1038	0	-1
1039	3.5	0
1040	0	-9.5
1041	0	0
1042	0	-2.5
1043	15.5	-22
1044	1	-5.5
1045	0	0
1046	13	0
1047	0	0
1048	0	0
1049	0	0
1050	0	0
1051	0	0
1052	0	0
1053	0	0
1054	0	-18
1055	5.5	0
1056	0	0
1057	0	-6
1058	15	0
1059	0	-19
1060	0	0
1061	9	-6
1062	14.5	-10.5
1063	1	0
1064	0	0
1065	5	0
1066	0	0
1067	0	0
1068	0	-6.5
1069	10.5	0
1070	0	0
1071	6	-2
1072	5.5	-7.5
1073	1	-5.5
1074	16	-5
1075	11	-22.5
1076	2.5	-1
1077	1.5	-2
1078	0	-1.5
1079	5	0
1080	0	0
1081	5	-5
1082	0	0
1083	53.5	-1.5
1084	0	0
1085	0	0
1086	0	0
1087	0	-3
1088	0	0
1089	0	0
1090	0	0
1091	8.5	0
1092	1.5	0
1093	0	-2
1094	0	-2.5
1095	0	0
1096	0	0
1097	0	0
1098	0	-9.5
1099	0	0
1100	0	0
1101	6.5	0
1102	0	-23.5
1103	0	0
1104	0	0
1105	22	-1.5
1106	0	-44
1107	3.5	0
1108	0	-38
1109	0	0
1110	0	0
1111	0	0
1112	0	-7.5
1113	3	-4
1114	16	0
1115	0	0
1116	0	0
1117	0	0
1118	0	0
1119	0	0
1120	0	0
1121	0	0
1122	0	0
1123	1.5	0
1124	0	0
1125	0	0
1126	6	-1
1127	16.5	-7
1128	0	0
1129	0	0
1130	0	0
1131	0	0
1132	0	-21
1133	0	0
1134	0	-3.5
1135	0	-7
1136	0	-12.5
1137	1	-17.5
1138	6.5	-7
1139	0	0
1140	0	-5
1141	6	-2
1142	0	0
1143	0	-5.5
1144	12.5	0
1145	2	-24.5
1146	0	-8
1147	0	-19.5
1148	13	0
1149	0	0
1150	2	0
1151	0	0
1152	0	-2
1153	0	0
1154	1	-3
1155	0	0
1156	12.5	0
1157	10	0
1158	0	0
1159	0	0
1160	0	0
1161	0	0
1162	0	0
1163	0	0
1164	0	0
1165	0	0
1166	0	0
1167	0	0
1168	2.5	-4.5
1169	0	0
1170	0	0
1171	0	0
1172	0	0
1173	18.5	0
1174	37.5	-21
1175	4	-6.5
1176	0	0
1177	0	-4
1178	0	0
1179	0	-3.5
1180	0	0
1181	0	0
1182	0	0
1183	0	-4.5
1184	1.5	0
1185	0	0
1186	11	0
1187	0	0
1188	15.5	0
1189	2	-5.5
1190	3.5	-18.5
1191	12	-15
1192	11.5	-6.5
1193	0	-26.5
1194	0	-3
1195	51	-4.5
1196	7.5	-14.5
1197	0	0
1198	0	0
1199	0	0
1200	0	0
1201	28.5	-5.5
1202	0	-10
1203	0	0
1204	0	0
1205	0	0
1206	0	-4
1207	0	0
1208	0	0
1209	0	0
1210	0	0
1211	0	0
1212	36	0
1213	0	-1.5
1214	0	0
1215	0	0
1216	9.5	0
1217	0	0
1218	0	-2
1219	2	0
1220	0	0
1221	0	0
1222	0	0
1223	4.5	-8.5
1224	14.5	-10
1225	0	0
1226	0	0
1227	0	-9
1228	0	0
1229	0	0
1230	0	0
1231	0	0
1232	0	0
1233	0	0
1234	0	0
1235	0	0
1236	0	0
1237	0	0
1238	0	0
1239	0	0
1240	0	0
1241	0	0
1242	0	0
1243	0	0
1244	0	0
1245	0	0
1246	0	0
1247	0	0
1248	0	0
1249	0	0
1250	0	0
1251	0	0
1252	0	0
1253	0	0
1254	0	0
1255	0	0
1256	5	0
1257	1	0
1258	3	0
1259	4	0
1260	0	0
1261	0	-2
1262	0	-31
1263	0	0
1264	0	0
1265	0	0
1266	0	0
1267	15.5	0
1268	6.5	0
1269	4	-6.5
1270	13.5	0
1271	2	-3
1272	0	0
1273	0	0
1274	1.5	0
1275	0	0
1276	0	0
1277	0	0
1278	0	-8.5
1279	0	-3.5
1280	8.5	-6.5
1281	6.5	-24.5
1282	0	-5.5
1283	2.5	-11.5
1284	6.5	0
1285	25	-12
1286	7	-8
1287	16	-4
1288	1	-1.5
1289	0	-4
1290	0	0
1291	2	0
1292	0	-7
1293	1.5	0
1294	7	0
1295	0	-2.5
1296	0	-2
1297	6.5	0
1298	0	0
1299	2	-6.5
1300	1	-2
1301	32	-19.5
1302	0	-2
1303	0	0
1304	0	-11
1305	0	0
1306	5.5	-2
1307	1.5	0
1308	4	0
1309	0	-10
1310	0	-2.5
1311	0	-2.5
1312	2	0
1313	0	0
1314	0	0
1315	0	-13
1316	0	-4
1317	0	0
1318	4	0
1319	3	0
1320	6.5	-11.5
1321	4	0
1322	0	0
1323	1	0
1324	19	0
1325	2.5	0
1326	33.5	0
1327	1	-3.5
1328	20	0
1329	1	-54
1330	8.5	0
1331	7.5	-3.5
1332	0	0
1333	0	0
1334	0	0
1335	0	0
1336	5.5	-4.5
1337	0	0
1338	12.5	0
1339	17	-10.5
1340	0	0
1341	0	0
1342	7.5	-5.5
1343	10	0
1344	0	-4
1345	0	-9.5
1346	0	-42
1347	12	-7.5
1348	7.5	-8
1349	20.5	-33
1350	6	-3
1351	0	0
1352	0	-3
1353	0	-14.5
1354	1.5	-9
1355	3.5	0
1356	1	-1.5
1357	0	-3
1358	0	0
1359	11.5	-1.5
1360	0	-2.5
1361	0	-1
1362	2	0
1363	0	-5.5
1364	0	-4
1365	2.5	0
1366	2.5	-21
1367	0	-1
1368	23.5	-5.5
1369	3	-3.5
1370	0	0
1371	0	0
1372	0	0
1373	0	0
1374	5	-57
1375	0	-9
1376	0	-40.5
1377	0	0
1378	16.5	-8.5
1379	0	0
1380	3	0
1381	0	0
1382	9.5	0
1383	0	-2.5
1384	0	-2.5
1385	0	0
1386	0	-6.5
1387	0	0
1388	6	-6
1389	0	-1
1390	0	-13
1391	18.5	-1
1392	3.5	-15.5
1393	5.5	0
1394	1.5	-5.5
1395	0	-26
1396	0	-6
1397	0	0
1398	0	0
1399	0	0
1400	0	0
1401	0	0
1402	0	0
1403	0	0
1404	0	0
1405	0	0
1406	0	0
1407	0	-1
1408	4.5	0
1409	0	0
1410	0	0
1411	0	0
1412	5.5	0
1413	0	-15.5
1414	26	-1
1415	41.5	0
1416	12	-16.5
1417	0	-35
1418	57.5	-8
1419	0	0
1420	16.5	0
1421	0	-33.5
1422	0	0
1423	4	-3
1424	0	0
1425	3	0
1426	0	0
1427	13	-4
1428	1	-3.5
1429	0	0
1430	0	0
1431	0	0
1432	0	0
1433	0	0
1434	0	0
1435	0	0
1436	2.5	0
1437	0	-15.5
1438	15.5	-2.5
1439	0	-3.5
1440	7	-6.5
1441	52.5	-14
1442	8.5	0
1443	0	-1.5
1444	0	-2.5
1445	3.5	0
1446	0	0
1447	0	-45
1448	3	0
1449	10.5	0
1450	0	-3.5
1451	0	0
1452	0	0
1453	3	0
1454	0	0
1455	0	0
1456	0	-6.5
1457	7	0
1458	1.5	0
1459	8	0
1460	0	0
1461	1	-1.5
1462	26.5	-1
1463	13	-2.5
1464	3.5	0
1465	7	0
1466	0	-14
1467	0	0
1468	13	0
1469	2.5	-23.5
1470	1	0
1471	3	-17.5
1472	0	-4
1473	0	-3
1474	24	-1.5
1475	27	-5.5
1476	8.5	0
1477	0	0
1478	3	0
1479	0	-2.5
1480	0	-7
1481	0	0
1482	0	0
1483	0	-8.5
1484	0	0
1485	0	0
1486	8.5	0
1487	0	-97.5
1488	0	-7
1489	62	0
1490	0	0
1491	0	-5
1492	8.5	-32.5
1493	22	-9.5
1494	0	-14
1495	13	-4.5
1496	8	0
1497	0	0
1498	0	-1.5
1499	0	-4
1500	1	-2
1501	2.5	-1.5
1502	6	0
1503	24.5	0
1504	0	-1.5
1505	0	0
1506	5.5	-3
1507	1.5	-10.5
1508	2.5	-15.5
1509	0	0
1510	7.5	0
1511	3	0
1512	0	0
1513	16	-2
1514	0	0
1515	1	-2.5
1516	0	0
1517	14.5	-5
1518	0	-5.5
1519	8	-6.5
1520	17	0
1521	0	0
1522	6.5	-6.5
1523	0	0
1524	19	0
1525	0	-70
1526	0	-4.5
1527	0	0
1528	1	-4
1529	1	-19.5
1530	0	-9
1531	16.5	-39.5
1532	2	-39.5
1533	11.5	0
1534	33.5	-2
1535	4	-4.5
1536	0	-5.5
1537	8	-6
1538	4.5	0
1539	0	-2.5
1540	5.5	-31
1541	7.5	-6.5
1542	7.5	0
1543	1.5	0
1544	0	-15.5
1545	0	0
1546	0	-1
1547	2	0
1548	0	0
1549	0	0
1550	0	-3
1551	0	-1.5
1552	0	0
1553	7	0
1554	1.5	-12.5
1555	2	-3.5
1556	2.5	0
1557	0	-3.5
1558	85	-5.5
1559	0	-2.5
1560	0	0
1561	0	0
1562	0	0
1563	0	0
1564	0	0
1565	0	0
1566	0	-7
1567	10	0
1568	17.5	-1
1569	2.5	-2.5
1570	11.5	0
1571	2.5	-13.5
1572	0	0
1573	44	0
1574	0	0
1575	0	0
1576	0	-5.5
1577	0	0
1578	1.5	0
1579	0	-5.5
1580	0	0
1581	0	0
1582	0	0
1583	0	0
1584	0	0
1585	2.5	-1.5
1586	0	-1
1587	0	-2
1588	0	0
1589	5	0
1590	4	-6.5
1591	0	-46
1592	15	-7
1593	12	0
1594	0	0
1595	3	0
1596	0	0
1597	0	0
1598	0	-7
1599	0	0
1600	1.5	-2.5
1601	0	-17
1602	0	-4.5
1603	77	-36
1604	8	-31.5
1605	0	-17.5
1606	1	0
1607	0	0
1608	31	0
1609	9	-16
1610	15.5	-2.5
1611	6.5	0
1612	0	0
1613	0	-26.5
1614	0	0
1615	11	0
1616	0	0
1617	0	0
1618	3	0
1619	0	-12
1620	19	-14
1621	80	-7.5
1622	0	0
1623	0	0
1624	28.5	0
1625	3	0
1626	3	0
1627	4	0
1628	16	0
1629	18.5	0
1630	0	-6
1631	2.5	0
1632	0	0
1633	9.5	-44
1634	3	-13
1635	15.5	0
1636	3	0
1637	2	0
1638	5	0
1639	0	0
1640	0	-39
1641	1.5	-52
1642	0	0
1643	0	0
1644	6	0
1645	5	0
1646	13.5	0
1647	15	-31
1648	0	-7.5
1649	0	-2
1650	7.5	-3.5
1651	4	-4
1652	0	-3.5
1653	1.5	0
1654	18.5	0
1655	0	-7.5
1656	0	0
1657	4	-2.5
1658	2.5	-52
1659	0	-10
1660	4.5	0
1661	0	0
1662	0	0
1663	2.5	-34
1664	5	0
1665	7	0
1666	0	0
1667	0	0
1668	2.5	0
1669	13	-12.5
1670	0	0
1671	0	0
1672	0	0
1673	0	-3
1674	0	0
1675	0	0
1676	14.5	0
1677	0	-7
1678	5.5	-13.5
1679	3	-1
1680	2.5	-1
1681	14	-2.5
1682	37	0
1683	0	-5.5
1684	3	0
1685	0	-27
1686	1	0
1687	39.5	-27.5
1688	28.5	0
1689	1.5	0
1690	3.5	0
1691	3.5	-29
1692	3.5	-26
1693	8	-10
1694	3.5	0
1695	0	0
1696	0	-7
1697	0	-21
1698	0	-15.5
1699	0	-8
1700	1	0
1701	0	-1
1702	16	0
1703	0	0
1704	0	-1
1705	0	-1
1706	7.5	-2.5
1707	0	-7
1708	7.5	-1
1709	46	-3
1710	0	0
1711	2.5	-10.5
1712	16	-2
1713	4	0
1714	2	0
1715	0	-1
1716	2	0
1717	0	-1
1718	13.5	0
1719	1.5	-3.5
1720	0	-6
1721	15.5	-3.5
1722	0	0
1723	4	0
1724	0	-10.5
1725	0	0
1726	8.5	0
1727	0	0
1728	0	0
1729	0	0
1730	0	0
1731	0	0
1732	0	0
1733	0	-6.5
1734	0	0
1735	0	0
1736	0	0
1737	0	0
1738	0	0
1739	0	0
1740	0	0
1741	0	0
1742	0	0
1743	0	0
1744	0	0
1745	0	0
1746	0	0
1747	0	0
1748	0	0
1749	0	0
1750	0	0
1751	0	0
1752	0	0
1753	0	0
1754	0	0
1755	0	0
1756	0	0
1757	1	0
1758	36	-1.5
1759	2	0
1760	16.5	0
1761	1	0
1762	0	-3
1763	6	0
1764	1	0
1765	12.5	-1.5
1766	1	0
1767	0	0
1768	6	0
1769	0	-1.5
1770	0	-10
1771	3.5	-5.5
1772	0	0
1773	0	-5.5
1774	34.5	0
1775	0	0
1776	0	-3
1777	0	-15.5
1778	0	0
1779	5	-6.5
1780	15.5	-3.5
1781	0	0
1782	1.5	-2.5
1783	6	0
1784	55	-2.5
1785	0	0
1786	8	0
1787	0	0
1788	0	-33.5
1789	0	0
1790	0	0
1791	0	0
1792	0	0
1793	0	0
1794	0	0
1795	0	0
1796	0	0
1797	3	-2
1798	0	-5
1799	0	0
1800	0	-13
1801	0	0
1802	0	0
1803	0	0
1804	0	0
1805	0	0
1806	0	0
1807	0	0
1808	0	0
1809	0	0
1810	0	0
1811	0	0
1812	0	0
1813	0	0
1814	0	0
1815	0	0
1816	0	0
1817	0	0
1818	0	-1
1819	5.5	-97
1820	0	0
1821	0	0
1822	0	0
1823	5	0
1824	0	0
1825	0	0
1826	0	0
1827	0	0
1828	0	-1.5
1829	0	0
1830	0	0
1831	2	0
1832	2.5	0
1833	0	0
1834	0	0
1835	62	-4.5
1836	0	0
1837	0	-18
1838	0	-1.5
1839	0	0
1840	0	0
1841	0	-31.5
1842	0	0
1843	0	0
1844	0	-33.5
1845	0	0
1846	12	-1.5
1847	3	0
1848	5.5	0
1849	0	0
1850	0	-11.5
1851	0	-12
1852	0	0
1853	0	0
1854	0	0
1855	0	0
1856	0	0
1857	0	0
1858	0	0
1859	0	0
1860	0	0
1861	0	0
1862	0	0
1863	0	0
1864	0	0
1865	0	0
1866	0	0
1867	0	0
1868	0	0
1869	2.5	0
1870	0	0
1871	0	0
1872	0	0
1873	0	0
1874	0	0
1875	0	0
1876	0	0
1877	0	0
1878	0	0
1879	0	0
1880	4.5	0
1881	28	-1
1882	0	-7
1883	1	-2
1884	0	-16
1885	0	-10
1886	0	0
1887	5	0
1888	0	0
1889	0	0
1890	0	0
1891	1	-2.5
1892	0	-1
1893	0	0
1894	0	0
1895	13	0
1896	4.5	-4.5
1897	28	-11.5
1898	0	0
1899	0	0
1900	0	0
1901	0	-4
1902	1.5	0
1903	2	0
1904	0	0
1905	0	0
1906	0	0
1907	2.5	0
1908	0	0
1909	0	-3
1910	8	0
1911	0	0
1912	0	0
1913	0	0
1914	0	0
1915	0	0
1916	0	-4.5
1917	0	-4.5
1918	0	0
1919	0	-18.5
1920	0	0
1921	0	0
1922	0	0
1923	1	0
1924	2.5	-2.5
1925	0	0
1926	0	0
1927	0	-3
1928	0	-4.5
1929	0	0
1930	0	-10
1931	3.5	-2
1932	3.5	0
1933	0	0
1934	0	0
1935	0	0
1936	0	0
1937	0	0
1938	0	0
1939	0	0
1940	0	0
1941	0	0
1942	0	0
1943	0	0
1944	0	0
1945	1	-32.5
1946	5	-4.5
1947	11.5	-3.5
1948	0	0
1949	0	0
1950	0	-62.5
1951	0	0
1952	0	0
1953	0	0
1954	0	-3
1955	0	0
1956	16.5	-7
1957	83.5	0
1958	23	0
1959	4	0
1960	6	0
1961	1	-9.5
1962	9.5	0
1963	22.5	-25.5
1964	0	0
1965	0	-2.5
1966	0	0
1967	12	0
1968	0	-6
1969	0	0
1970	0	0
1971	0	0
1972	0	0
1973	2	-1
1974	0	-17
1975	2	0
1976	2.5	0
1977	0	0
1978	0	0
1979	0	0
1980	0	0
1981	0	0
1982	0	0
1983	0	0
1984	1.5	0
1985	0	0
1986	0	0
1987	0	0
1988	4	0
1989	0	0
1990	0	-33.5
1991	0	-2.5
1992	0	-18.5
1993	0	-5.5
1994	15	0
1995	22.5	0
1996	0	0
[truncated: 9,483 more rows]

## Sheet: G7H--eGFP-CPS map
Supplemental File S3. vsiRNA mapping in G7H::eGFP::CPS
G7H::eGFP::CPS map
	vsiRNA Reading
site	(+)	(-)
1	0	0
2	0	0
3	0	0
4	0	0
5	0	0
6	0	0
7	0	0
8	0	0
9	4.5	0
10	1	0
11	0	-4
12	0	-7.5
13	58	0
14	0	-3
15	6.5	0
16	0	0
17	3.5	-20.5
18	44	0
19	26.5	-57.5
20	239	-24
21	3	-2
22	12.5	0
23	20	-3.5
24	2.5	-1.5
25	8.5	-6.5
26	6.5	-70.5
27	4.5	-56.5
28	6.5	0
29	0	-5
30	2.5	0
31	9.5	0
32	1.5	0
33	0	0
34	6	0
35	0	0
36	0	-5.5
37	0	0
38	0	0
39	16.5	-7.5
40	0	-2
41	0	0
42	0	0
43	0	0
44	0	0
45	15	0
46	0	0
47	0	0
48	1.5	0
49	7	0
50	0	0
51	0	-2.5
52	0	0
53	18	0
54	33	-26
55	11.5	-1.5
56	18.5	-37.5
57	26.5	-3.5
58	0	-2.5
59	19	0
60	3.5	0
61	7	-1.5
62	22	0
63	3	0
64	2	0
65	0	0
66	4.5	0
67	24.5	-20
68	0	0
69	0	-104
70	26.5	-22.5
71	1.5	-18.5
72	2.5	0
73	0	0
74	26	-5
75	33	-2
76	0	-42
77	37.5	-55
78	2.5	0
79	1.5	0
80	0	0
81	0	-7
82	1.5	-50.5
83	0	-3.5
84	27	0
85	6	-4.5
86	9.5	-9
87	0	-18
88	19	-13.5
89	24	-13
90	1.5	-13
91	5	-37
92	7	0
93	0	0
94	6	-3
95	10.5	-59
96	21	-25
97	10.5	-118
98	9.5	-9.5
99	0	0
100	0	-5.5
101	0	-1
102	11.5	-10
103	0	-12
104	4.5	-31.5
105	0	-2.5
106	0	0
107	0	0
108	10	-6
109	15	-3
110	0	-7
111	4	-3.5
112	6.5	0
113	37.5	-16
114	96.5	-50
115	19	0
116	9	-2.5
117	9.5	-16.5
118	0	0
119	3.5	-1.5
120	1.5	0
121	3	0
122	2	0
123	0	-15.5
124	6.5	-13.5
125	93	0
126	0	-16
127	0	0
128	7	0
129	7	0
130	8	0
131	0	0
132	1	-12
133	110	-15.5
134	0	-1
135	16.5	0
136	6.5	0
137	1.5	0
138	0	0
139	0	-5
140	0	0
141	0	0
142	4.5	-15.5
143	2	-9
144	0	-42.5
145	144.5	-32.5
146	0	-19
147	0	0
148	0	0
149	14.5	-19.5
150	0	-2
151	0	0
152	0	0
153	0	0
154	0	0
155	0	0
156	0	0
157	1.5	0
158	2	-3.5
159	0	0
160	26.5	-5
161	6	0
162	0	0
163	0	0
164	0	-7
165	7.5	-5
166	0	0
167	0	-4.5
168	2	0
169	1.5	-57.5
170	6	0
171	7	0
172	0	0
173	0	0
174	0	0
175	91.5	-87
176	7.5	0
177	0	0
178	0	-5.5
179	0	-12.5
180	0	-9.5
181	8.5	-5.5
182	79.5	-3
183	0	-13
184	8.5	-4
185	1.5	0
186	24	0
187	36.5	-9
188	8.5	-16.5
189	31.5	0
190	0	-6.5
191	5.5	0
192	36	-14.5
193	0	-24
194	0	-36.5
195	4.5	-35
196	0	0
197	0	0
198	16.5	-7.5
199	0	-13.5
200	0	-2
201	54	-2
202	0	-39.5
203	6.5	0
204	0	0
205	3.5	-5
206	13.5	0
207	11	-126.5
208	5.5	-23.5
209	31.5	-33
210	12	-110.5
211	181	-6.5
212	36.5	-6
213	0	0
214	8	0
215	0	0
216	0	-8.5
217	0	0
218	63	0
219	6	0
220	78.5	-22.5
221	10.5	-6
222	0	0
223	0	0
224	7	-2
225	2.5	0
226	0	0
227	0	0
228	0	0
229	0	0
230	9.5	-24
231	3	-3
232	5.5	-10.5
233	0	-4
234	0	0
235	2.5	0
236	0	0
237	0	0
238	0	0
239	0	0
240	0	0
241	0	0
242	0	0
243	6	-23
244	0	0
245	1.5	0
246	5.5	0
247	0	0
248	0	-8
249	0	0
250	0	0
251	0	0
252	0	0
253	0	0
254	0	0
255	12	0
256	14.5	0
257	0	0
258	0	0
259	10.5	-1
260	0	0
261	0	0
262	129	-6.5
263	14.5	0
264	13.5	-3
265	30	-23.5
266	0	-20
267	207	-13.5
268	20.5	-32.5
269	46.5	-1
270	14.5	-2.5
271	0	0
272	2.5	0
273	16.5	-7.5
274	1.5	0
275	36.5	0
276	3.5	0
277	3	0
278	0	-12
279	0	-1.5
280	2	0
281	0	-3
282	0	0
283	0	0
284	0	0
285	0	-15
286	0	0
287	14	-10.5
288	6	0
289	31	0
290	20	-38
291	1.5	-7.5
292	14	-8
293	5.5	-21.5
294	14.5	-5
295	17	-22.5
296	4	-16
297	35.5	0
298	66.5	0
299	2	-16
300	2	-2
301	3.5	-10
302	0	-3.5
303	0	-48.5
304	0	-19
305	13	-9
306	4.5	0
307	54	0
308	0	-8.5
309	4.5	-34
310	26.5	-8
311	47	-2.5
312	45	-39
313	87	0
314	3.5	0
315	0	-1
316	36	0
317	26	0
318	3.5	0
319	0	-1.5
320	0	0
321	20	0
322	10	-3
323	0	-6
324	0	0
325	0	0
326	66.5	-14
327	33	-32
328	1	-2
329	56.5	-42.5
330	16.5	-5.5
331	0	-115.5
332	17.5	-9.5
333	0	-3
334	4	0
335	0	0
336	0	0
337	0	-30
338	3.5	-7.5
339	0	-10.5
340	75.5	0
341	30	-3
342	0	-5.5
343	0	-56.5
344	2.5	-3.5
345	8	-24.5
346	18	0
347	0	-16
348	0	0
349	2	-1.5
350	49.5	0
351	28	-20
352	29.5	0
353	1.5	0
354	0	0
355	1	0
356	0	-17.5
357	1.5	-5.5
358	8.5	-26
359	35.5	-7.5
360	15	0
361	28.5	0
362	0	0
363	0	-32
364	11.5	-3
365	7.5	-4
366	0	-18.5
367	0	-22
368	44.5	0
369	4.5	-6
370	7.5	-30.5
371	92.5	-7.5
372	11.5	-47
373	8	-76
374	14.5	0
375	5.5	-62
376	22.5	-1.5
377	8.5	-12.5
378	54.5	-2
379	15	-16
380	0	-13
381	19.5	0
382	0	-6
383	0	-2
384	7	-9
385	11.5	0
386	55.5	0
387	7.5	-11
388	22.5	-5
389	10	0
390	0	0
391	3	-2.5
392	12.5	0
393	0	0
394	0	0
395	0	0
396	5.5	-13
397	2.5	-22.5
398	32.5	-2
399	0	-13
400	12.5	-11
401	3	-14
402	2.5	-9
403	1	-1.5
404	3	0
405	34	-1.5
406	16.5	-21.5
407	0	0
408	0	0
409	0	0
410	5.5	0
411	51	0
412	0	0
413	0	0
414	0	-3.5
415	0	-6
416	11	0
417	0	-67.5
418	5	-6
419	2.5	-1
420	14	-1.5
421	5	-9
422	12.5	-221.5
423	64	0
424	1	0
425	28	-1.5
426	70	-74
427	11.5	-13.5
428	1.5	0
429	4.5	0
430	20	-29.5
431	0	-6.5
432	1.5	-17
433	0	-5
434	0	0
435	0	0
436	96	0
437	5	0
438	0	-2.5
439	15.5	-11.5
440	16	-47.5
441	102	-2
442	1.5	-4
443	2.5	-1
444	6	0
445	47.5	-4
446	18	-3.5
447	15.5	-5
448	6.5	-9.5
449	9.5	-1
450	16.5	-10.5
451	34	-10.5
452	28.5	-8
453	34	-7.5
454	7.5	-7
455	12	-76
456	47	-7
457	4	-3.5
458	7	-7
459	6	-6
460	9	-1
461	0	-18.5
462	8	0
463	0	-1.5
464	0	-2
465	0	0
466	58.5	-6.5
467	76	-14
468	25	-13
469	2.5	0
470	86.5	0
471	6	-18
472	7	-7.5
473	15	-15.5
474	45.5	-18
475	7.5	-52.5
476	24	-27
477	126.5	-32.5
478	0	-14.5
479	15.5	-13.5
480	0	-32
481	7.5	0
482	60.5	-14.5
483	5	0
484	28.5	-16
485	6.5	-7.5
486	0	-21
487	85.5	-3
488	6	0
489	0	0
490	0	0
491	14	0
492	0	0
493	0	-16
494	0	0
495	0	0
496	2.5	-8
497	28	-41
498	4	0
499	23	-14
500	3.5	0
501	7	0
502	0	0
503	120	-49.5
504	5.5	-11.5
505	0	-6.5
506	0	-6
507	2	0
508	0	-14.5
509	0	0
510	0	0
511	0	0
512	0	0
513	0	0
514	0	0
515	0	0
516	0	0
517	6.5	-3
518	15	-13
519	58	-3.5
520	0	-13
521	0	0
522	0	0
523	0	0
524	0	-7
525	1.5	-9
526	43.5	-29.5
527	56.5	-10.5
528	0	-8
529	0	0
530	10	-2
531	4.5	0
532	0	0
533	9	-1
534	0	0
535	0	0
536	11	-3.5
537	74	-10.5
538	2	-6
539	8	0
540	21.5	-14
541	3	0
542	5.5	0
543	24	-8
544	9.5	0
545	3.5	-12.5
546	9	-1.5
547	51	-23
548	10	0
549	35.5	-2
550	5.5	-137
551	13	-10.5
552	0	-20
553	3.5	-6
554	0	-2.5
555	3.5	-26
556	2.5	-7.5
557	0	0
558	0	0
559	0	-7.5
560	5.5	-139
561	20.5	-17
562	14.5	0
563	6.5	-22
564	1	-4.5
565	10	0
566	3.5	0
567	13	0
568	0	-120.5
569	0	-7.5
570	3.5	0
571	0	-2.5
572	38	-13
573	0	0
574	8	-4
575	13.5	-159
576	6	-7
577	0	-11.5
578	3.5	0
579	0	-19.5
580	27.5	-69.5
581	1.5	-6
582	74	-12
583	4.5	-79.5
584	1	0
585	3.5	-2.5
586	29.5	-2.5
587	0	0
588	0	0
589	0	-18.5
590	7.5	-1.5
591	9.5	-25
592	86.5	0
593	10	-10
594	2	0
595	3.5	-10.5
596	4.5	0
597	3.5	-32.5
598	0	-17
599	4.5	0
600	0	-1.5
601	0	-2.5
602	0	0
603	0	-12.5
604	0	0
605	9	-1
606	132	-1.5
607	12	-7
608	14.5	0
609	39.5	-20.5
610	5.5	-111
611	2.5	0
612	10.5	-2.5
613	10.5	-2.5
614	20	0
615	59	-14.5
616	1	-21
617	0	-12.5
618	0	0
619	0	0
620	0	0
621	0	0
622	0	0
623	0	-15.5
624	15.5	-34
625	2	-3
626	22	0
627	2.5	0
628	0	0
629	0	0
630	6.5	-4.5
631	2.5	-2.5
632	0	-1.5
633	29	-5.5
634	29	0
635	0	-10
636	1.5	-13.5
637	10.5	-5
638	5.5	-11.5
639	4.5	-6.5
640	1	0
641	2.5	0
642	4.5	-3.5
643	12	-76
644	7.5	-44
645	9	-50
646	6	-4
647	0	0
648	0	0
649	1	-7
650	0	-3.5
651	19.5	0
652	10.5	-7
653	86	-44.5
654	5	-1.5
655	0	-35
656	2.5	-4
657	0	0
658	0	0
659	16.5	-6
660	0	0
661	0	0
662	0	0
663	0	0
664	38	-86.5
665	59	-3.5
666	41	-21
667	20.5	0
668	0	-27.5
669	0	-3.5
670	0	-2
671	15	0
672	0	0
673	0	0
674	7	-10.5
675	0	0
676	0	0
677	0	0
678	2.5	0
679	0	0
680	9.5	0
681	0	-2.5
682	14	-3.5
683	6	-1.5
684	21.5	-4.5
685	17.5	0
686	2.5	0
687	8.5	-14.5
688	0	-4
689	0	-2
690	6	-6.5
691	8.5	-8
692	5	0
693	19	-10
694	29.5	-4
695	15	-6
696	87	-41
697	9	0
698	9	-55
699	19	0
700	34	-76
701	54.5	-9
702	7	-24.5
703	30	-52
704	6.5	-4
705	0	-1
706	0	-32
707	92.5	-33.5
708	11.5	-7
709	2	-15
710	1	0
711	1	-15
712	2	-2.5
713	9	0
714	2	-43
715	212.5	-57
716	64	-9.5
717	93	0
718	86.5	-6
719	0	-7.5
720	26.5	-7.5
721	55.5	-23.5
722	23	-9
723	1.5	-3.5
724	2	-23.5
725	64.5	-70.5
726	9	-29.5
727	1	-18.5
728	1.5	-39
729	74.5	-103
730	33	-34
731	8.5	-5
732	63	-110
733	21	-113.5
734	95	-5.5
735	2	-15
736	1	-12
737	10	-2.5
738	0	0
739	1	-6
740	0	-3
741	34.5	0
742	0	-2.5
743	7.5	0
744	0	0
745	20.5	-2.5
746	0	0
747	25.5	0
748	0	0
749	0	-1.5
750	0	-1.5
751	7.5	0
752	58	-2.5
753	0	0
754	6.5	-4
755	12	-7
756	43	-3.5
757	6	0
758	0	0
759	0	0
760	0	0
761	0	0
762	0	0
763	0	0
764	3	0
765	0	0
766	3.5	-2
767	3	-4
768	14.5	-2
769	8	-8
770	10.5	-4
771	4	-8.5
772	40.5	-20
773	0	-1.5
774	20.5	-5.5
775	16	-21
776	1	-5.5
777	18	-7
778	0	0
779	0	-3.5
780	53	0
781	0	-12.5
782	0	0
783	4.5	0
784	6.5	-2
785	0	0
786	0	-17.5
787	0	-9.5
788	181.5	-1.5
789	0	0
790	0	0
791	15.5	-2.5
792	2	0
793	16.5	-40
794	44.5	-18.5
795	24	-4
796	0	-16
797	8	-3.5
798	0	-2
799	0	-7.5
800	44	-19
801	1	-7
802	0	-6.5
803	5	-1
804	0	-2
805	4	0
806	0	0
807	0	0
808	1	-2.5
809	0	0
810	11.5	-118.5
811	1	-3
812	8	0
813	13	-1
814	143.5	-14.5
815	47	-2
816	2.5	-5.5
817	5.5	-26
818	3	0
819	0	-43
820	11.5	-7
821	0	-9
822	0	0
823	0	-1
824	0	0
825	0	0
826	5.5	0
827	7	-39.5
828	0	0
829	2.5	0
830	0	-3.5
831	9.5	0
832	0	0
833	23.5	-2
834	11.5	-6.5
835	11.5	0
836	65	-1
837	10.5	-10
838	24.5	-2.5
839	102.5	0
840	15.5	-1
841	0	-5.5
842	24.5	-3
843	0	0
844	2.5	0
845	11.5	0
846	1	0
847	11.5	-22
848	0	0
849	0	0
850	0	-4
851	30.5	-74.5
852	0	0
853	0	-9.5
854	20.5	-2.5
855	57.5	0
856	0	0
857	0	0
858	0	0
859	0	-3.5
860	0	0
861	0	0
862	0	0
863	0	0
864	1.5	-1.5
865	58.5	0
866	2	0
867	3.5	0
868	12.5	0
869	0	0
870	0	0
871	0	0
872	0	0
873	6.5	-2
874	1.5	-2
875	0	0
876	6.5	0
877	2	-7
878	0	0
879	1.5	-27.5
880	0	0
881	5	-7.5
882	0	-41
883	20.5	0
884	0	0
885	1.5	-1.5
886	29	-4
887	87	-44.5
888	1.5	-5
889	30	-1.5
890	6.5	-4
891	3	-44.5
892	5	0
893	11	-19
894	34.5	-21
895	102	-31.5
896	20.5	-1.5
897	15	0
898	0	0
899	0	0
900	0	0
901	0	0
902	0	0
903	0	0
904	0	0
905	0	0
906	0	0
907	0	0
908	0	0
909	0	0
910	0	0
911	0	0
912	0	0
913	0	0
914	0	0
915	0	0
916	0	0
917	0	0
918	0	0
919	0	0
920	0	0
921	0	0
922	0	0
923	0	0
924	0	0
925	0	0
926	0	0
927	0	0
928	0	0
929	0	0
930	0	0
931	0	-2
932	1.5	-166.5
933	5	0
934	0	-11
935	7	-22
936	3	0
937	2.5	0
938	17.5	-9
939	14.5	0
940	98	-63.5
941	0	-270
942	50	-6.5
943	4	-17.5
944	45	0
945	1.5	-8
946	0	0
947	9	-9.5
948	8.5	-15
949	24	0
950	11.5	-12.5
951	19.5	-5.5
952	46	0
953	5.5	-15
954	27.5	-8.5
955	13	-68.5
956	28.5	-13.5
957	2	-22
958	65	-9.5
959	2.5	-9.5
960	6.5	-8
961	59.5	-54
962	1.5	-65
963	82	0
964	3	-12
965	11.5	-5
966	4	-28.5
967	2	-3
968	61.5	0
969	3.5	0
970	0	0
971	3.5	0
972	10.5	0
973	3.5	-15
974	2.5	0
975	0	-14
976	28.5	0
977	0	0
978	0	0
979	0	-8.5
980	10.5	-13
981	0	0
982	13	0
983	15	-6.5
984	0	0
985	7	-10
986	9.5	-15.5
987	15	0
988	2	-12
989	38.5	-14.5
990	14	-61
991	11	-9.5
992	0	0
993	35.5	-3.5
994	11.5	-13.5
995	30.5	0
996	10.5	-6
997	15.5	0
998	5.5	0
999	5.5	-2
1000	53	-1.5
1001	0	-1
1002	0	-12
1003	0	0
1004	0	-1.5
1005	0	-17.5
1006	2.5	-22
1007	0	-35
1008	0	0
1009	2	-13
1010	2.5	-6
1011	0	0
1012	0	0
1013	0	-1.5
1014	0	0
1015	0	-14.5
1016	7.5	-23
1017	48	0
1018	27	-10.5
1019	193	-15
1020	0	0
1021	0	-5
1022	8	-14
1023	0	-42
1024	31	0
1025	38.5	-5
1026	32	0
1027	7.5	0
1028	31	-6.5
1029	0	0
1030	0	0
1031	58	-1.5
1032	0	0
1033	0	0
1034	2.5	-13
1035	7.5	-2
1036	5.5	-7.5
1037	4.5	-2
1038	1.5	-1
1039	3.5	-4
1040	2.5	-18.5
1041	3	0
1042	0	-1.5
1043	34.5	-39.5
1044	5.5	-4.5
1045	0	0
1046	39.5	0
1047	0	0
1048	0	0
1049	0	0
1050	0	0
1051	0	0
1052	0	0
1053	0	0
1054	8.5	-28.5
1055	115	0
1056	2.5	0
1057	1	-11
1058	29	0
1059	0	-38.5
1060	0	0
1061	28	-8.5
1062	29	-6
1063	2	-1.5
1064	2.5	-1.5
1065	15.5	0
1066	0	0
1067	0	0
1068	0	-12.5
1069	30	0
1070	0	0
1071	1	-2.5
1072	12.5	-22.5
1073	1.5	-24
1074	27.5	-6.5
1075	56	-48.5
1076	1.5	-6.5
1077	0	-7
1078	2	-5
1079	20	0
1080	0	0
1081	11.5	0
1082	4	0
1083	11	0
1084	0	0
1085	0	0
1086	0	0
1087	0	-1
1088	0	0
1089	0	0
1090	0	0
1091	9.5	0
1092	0	0
1093	2	-3
1094	0	-3
1095	0	0
1096	0	0
1097	0	-6.5
1098	0	-20.5
1099	0	0
1100	0	-2.5
1101	17	0
1102	0	-45
1103	8.5	0
1104	0	0
1105	38.5	-2
1106	1	-69
1107	5	0
1108	0	-133.5
1109	0	0
1110	0	0
1111	0	0
1112	0	-9
1113	5.5	-13.5
1114	14	0
1115	0	0
1116	0	0
1117	0	-2
1118	0	-4.5
1119	0	0
1120	3	0
1121	0	0
1122	0	0
1123	0	0
1124	0	0
1125	0	-1.5
1126	19.5	-1.5
1127	35.5	-21.5
1128	0	0
1129	0	0
1130	4.5	0
1131	0	0
1132	2	-49
1133	2	0
1134	0	-4
1135	2	-6.5
1136	0	-21.5
1137	7.5	-28.5
1138	5.5	-22.5
1139	4	-1.5
1140	2	-12
1141	11	-1.5
1142	0	0
1143	0	-3
1144	27.5	-1.5
1145	5.5	-42.5
1146	2.5	-9
1147	0	-49.5
1148	25.5	0
1149	0	0
1150	5	0
1151	0	0
1152	3	-2.5
1153	12.5	0
1154	0	-4
1155	0	0
1156	26.5	-2
1157	37	0
1158	0	0
1159	0	0
1160	0	0
1161	0	0
1162	0	0
1163	0	0
1164	0	0
1165	0	0
1166	0	0
1167	0	0
1168	8.5	-5
1169	0	0
1170	0	0
1171	0	0
1172	0	0
1173	73	0
1174	69	-26
1175	16.5	-5
1176	4	0
1177	0	-25
1178	0	0
1179	3	-10.5
1180	1	0
1181	0	0
1182	3.5	0
1183	7.5	-8.5
1184	0	0
1185	0	-1.5
1186	11	-4
1187	1.5	-17.5
1188	36	-45.5
1189	1.5	-8.5
1190	10	-51.5
1191	29	-37.5
1192	27	-17
1193	7	-59.5
1194	0	-8
1195	132.5	0
1196	25	-20
1197	0	0
1198	0	0
1199	0	0
1200	0	0
1201	65	-5
1202	0	-13
1203	0	-3
1204	0	-1
1205	0	0
1206	0	-8.5
1207	6	0
1208	0	0
1209	0	0
1210	0	0
1211	0	0
1212	93	0
1213	17	-2
1214	3	0
1215	0	0
1216	2.5	0
1217	0	0
1218	0	-3
1219	1.5	0
1220	0	0
1221	0	0
1222	0	0
1223	2	-29.5
1224	24	-14
1225	0	0
1226	0	0
1227	0	-7.5
1228	0	0
1229	0	0
1230	0	0
1231	0	0
1232	0	0
1233	0	0
1234	0	0
1235	0	0
1236	0	0
1237	0	0
1238	0	0
1239	0	0
1240	0	0
1241	0	0
1242	0	0
1243	0	0
1244	0	0
1245	0	0
1246	0	0
1247	0	0
1248	0	0
1249	0	0
1250	0	0
1251	0	0
1252	0	0
1253	0	0
1254	0	0
1255	0	0
1256	12.5	-2.5
1257	0	-3
1258	0	-3
1259	0	-2.5
1260	0	-8
1261	0	0
1262	4	-75
1263	0	0
1264	1.5	0
1265	0	0
1266	0	0
1267	70	0
1268	15	0
1269	12	-10
1270	27	0
1271	1.5	-7
1272	0	-4
1273	1.5	-4
1274	2.5	0
1275	1.5	0
1276	0	-2
1277	0	0
1278	1	-9.5
1279	3.5	-7
1280	13	-15
1281	15	-35
1282	11	-14.5
1283	0	-25.5
1284	28	-6.5
1285	69	-25
1286	11.5	-12.5
1287	52	-14
1288	11	0
1289	4	-13.5
1290	0	-4
1291	5	0
1292	3	-11.5
1293	0	-3.5
1294	22.5	0
1295	2.5	-4
1296	0	-5
1297	18.5	0
1298	2.5	-3.5
1299	5	-13.5
1300	3	-14
1301	56	-61.5
1302	0	-4.5
1303	3.5	0
1304	0	-10
1305	0	0
1306	6.5	0
1307	0	-2
1308	0	-4.5
1309	2	-18.5
1310	0	-4.5
1311	16	-7
1312	10	0
1313	0	0
1314	0	0
1315	14.5	-21.5
1316	0	-14.5
1317	0	0
1318	0	0
1319	7.5	0
1320	4.5	0
1321	18.5	0
1322	0	0
1323	0	0
1324	37	-40
1325	0	0
1326	76	0
1327	8	-6
1328	42	0
1329	4.5	-103.5
1330	14	-2
1331	11.5	-4.5
1332	0	0
1333	0	0
1334	42	0
1335	0	0
1336	16.5	-13
1337	0	0
1338	32.5	0
1339	36.5	-19.5
1340	6	0
1341	0	0
1342	114	-17.5
1343	36.5	0
1344	1.5	-3
1345	0	-20
1346	7	-76
1347	3	-3.5
1348	18.5	-7
1349	47.5	-59.5
1350	18.5	-4.5
1351	2.5	0
1352	0	-3
1353	0	-2
1354	0	-16.5
1355	11.5	-1.5
1356	1.5	-2
1357	7.5	-6.5
1358	0	0
1359	21	-4.5
1360	20	-5.5
1361	0	-2
1362	7.5	0
1363	3	-18
1364	2.5	-3.5
1365	1	0
1366	9	-22.5
1367	1	-2.5
1368	60	-10.5
1369	4.5	-6.5
1370	0	0
1371	1.5	-1.5
1372	0	0
1373	0	0
1374	9.5	-88.5
1375	4	-28
1376	0	-11.5
1377	0	0
1378	30.5	-24
1379	0	0
1380	8.5	0
1381	8.5	0
1382	2.5	0
1383	1	-6
1384	0	0
1385	0	-1
1386	1.5	-13
1387	3	-6
1388	22	-8
1389	6	-13.5
1390	3	-26.5
1391	4	0
1392	14.5	-26
1393	27	-11
1394	2.5	-8.5
1395	0	-40
1396	0	-9.5
1397	0	-6
1398	0	0
1399	0	0
1400	0	0
1401	0	0
1402	0	0
1403	0	0
1404	0	0
1405	0	-21
1406	0	0
1407	0	-6
1408	19.5	0
1409	0	0
1410	0	0
1411	8.5	0
1412	3.5	0
1413	0	-30.5
1414	89.5	-2.5
1415	94	-21.5
1416	63.5	-26.5
1417	3.5	-74
1418	140.5	-4
1419	1	0
1420	4.5	-3
1421	3.5	-83.5
1422	0	-1.5
1423	0	-1.5
1424	0	0
1425	6.5	0
1426	0	-1
1427	26	-12.5
1428	3.5	-7.5
1429	14	0
1430	0	0
1431	0	0
1432	1	-2
1433	0	0
1434	0	0
1435	0	-1
1436	62	0
1437	0	-22
1438	53	-5
1439	1.5	-4.5
1440	26.5	-8
1441	122.5	-20
1442	21.5	-21
1443	3	-2
1444	0	0
1445	8	0
1446	0	0
1447	2	-76.5
1448	4	-2.5
1449	14	0
1450	4.5	-18.5
1451	0	-1.5
1452	0	0
1453	5.5	0
1454	0	0
1455	0	0
1456	0	-16.5
1457	6	0
1458	0	0
1459	32	0
1460	3.5	-1.5
1461	0	0
1462	73.5	-1
1463	46	-3
1464	6.5	0
1465	55	0
1466	3	-46.5
1467	0	-7.5
1468	49	0
1469	0	-39.5
1470	0	0
1471	4.5	-24.5
1472	0	-4
1473	0	0
1474	26.5	-3
1475	63	-13.5
1476	15	0
1477	0	-5
1478	20	-2.5
1479	0	-13
1480	0	-12.5
1481	2	0
1482	0	0
1483	0	-21
1484	0	0
1485	0	0
1486	24	-4.5
1487	0	-249
1488	1.5	-13.5
1489	0	0
1490	0	0
1491	0	-10.5
1492	7.5	-6
1493	26.5	-21.5
1494	0	-21.5
1495	29	0
1496	0	-4.5
1497	0	-1.5
1498	0	-9
1499	0	-5.5
1500	10	-5
1501	7	-9.5
1502	14.5	0
1503	88.5	0
1504	3.5	-5
1505	2.5	-6.5
1506	16	-2
1507	2.5	-13
1508	4.5	-25.5
1509	1	0
1510	13	-15.5
1511	49	0
1512	2	0
1513	55	-2.5
1514	0	0
1515	0	-4.5
1516	0	0
1517	48.5	-11.5
1518	0	-10
1519	18	0
1520	41.5	0
1521	1.5	-2
1522	12	-20.5
1523	0	0
1524	50	0
1525	0	-18.5
1526	0	-8
1527	0	0
1528	2	0
1529	0	-8.5
1530	8	-10
1531	63.5	-72.5
1532	0	-33
1533	24.5	0
1534	80.5	-4
1535	7	-4.5
1536	3	-11.5
1537	10	-4
1538	6	0
1539	0	-2
1540	7.5	-18.5
1541	23.5	-13
1542	29	-2
1543	7	-3
1544	3.5	-11
1545	1.5	0
1546	8.5	-3
1547	5.5	0
1548	0	-5
1549	6	0
1550	0	-10.5
1551	0	-3
1552	19	-1
1553	23	-2
1554	12.5	-12.5
1555	10.5	-23.5
1556	0	0
1557	0	-8.5
1558	247	-17.5
1559	0	-10.5
1560	7.5	0
1561	0	-8.5
1562	0	0
1563	0	-1.5
1564	0	0
1565	0	0
1566	0	-10
1567	8.5	-6
1568	36	-1
1569	6	-2.5
1570	18	-7
1571	1	-16.5
1572	0	-1
1573	91	-1.5
1574	2	0
1575	0	0
1576	4.5	-1.5
1577	3	-3.5
1578	1	-2.5
1579	1	-14
1580	0	0
1581	0	0
1582	0	0
1583	0	0
1584	0	0
1585	2.5	-2.5
1586	0	0
1587	1.5	0
1588	0	0
1589	7	0
1590	6.5	-16.5
1591	6.5	-115.5
1592	16.5	-6
1593	9.5	-4
1594	1.5	0
1595	0	-4.5
1596	15	0
1597	13.5	0
1598	0	-7
1599	5.5	-2
1600	8	-3
1601	0	-24
1602	0	-8
1603	207.5	-48.5
1604	0	-31.5
1605	0	-27
1606	0	-3.5
1607	0	0
1608	101.5	0
1609	32.5	-24.5
1610	24.5	-13.5
1611	7.5	0
1612	0	0
1613	11.5	-38.5
1614	17	0
1615	23.5	0
1616	0	0
1617	0	0
1618	0	0
1619	20.5	-17.5
1620	33	-35
1621	158.5	-28.5
1622	0	0
1623	0	0
1624	62.5	-2.5
1625	9.5	-3
1626	3.5	0
1627	16	-1.5
1628	32.5	-1
1629	18.5	0
1630	0	-18.5
1631	3.5	0
1632	0	0
1633	23.5	-78
1634	8.5	-18
1635	34.5	0
1636	3	-1.5
1637	5.5	-1
1638	13	0
1639	2.5	-1
1640	0	-69
1641	0	-120
1642	3.5	0
1643	4	-2
1644	0	0
1645	5	-1
1646	25.5	0
1647	29	-49.5
1648	0	-18
1649	0	0
1650	6	-7
1651	10	-9.5
1652	8.5	-8
1653	0	0
1654	21.5	0
1655	0	-19.5
1656	0	0
1657	5	-1.5
1658	4.5	-111.5
1659	7	-2
1660	2	-7
1661	3	0
1662	8.5	0
1663	11	-62
1664	4	-4.5
1665	34.5	-1
1666	1	0
1667	0	0
1668	12	-1
1669	21	-7.5
1670	16	0
1671	3	0
1672	1	-3
1673	18.5	-2.5
1674	0	0
1675	0	0
1676	38.5	0
1677	6.5	-18
1678	13.5	-28
1679	7.5	-1
1680	3	-5
1681	13	-10.5
1682	109	-3
1683	2.5	-20
1684	2.5	0
1685	3.5	-47
1686	1.5	0
1687	123	-31
1688	79.5	-2
1689	8	0
1690	6	-1.5
1691	11	-58.5
1692	4	-54.5
1693	28	-35.5
1694	5	-3
1695	1.5	-3
1696	0	-7
1697	5	-44.5
1698	2	-5.5
1699	8.5	-22.5
1700	3.5	-1
1701	0	0
1702	55.5	0
1703	0	0
1704	0	0
1705	2.5	-2
1706	41	-8
1707	2	-11.5
1708	8	-9.5
1709	68	-11.5
1710	0	0
1711	2	0
1712	52.5	-3
1713	7.5	0
1714	1	-1
1715	3.5	0
1716	25	-1
1717	0	-20.5
1718	16	0
1719	0	-5.5
1720	9	-4.5
1721	31	-8
1722	0	0
1723	5.5	-19
1724	1	-16
1725	0	0
1726	31	0
1727	0	0
1728	0	0
1729	0	0
1730	0	0
1731	0	0
1732	3	0
1733	0	-13.5
1734	0	-7.5
1735	0	0
1736	0	-6
1737	0	-1.5
1738	0	0
1739	0	0
1740	0	0
1741	0	0
1742	0	0
1743	0	0
1744	0	0
1745	0	0
1746	0	0
1747	0	0
1748	0	0
1749	0	0
1750	0	0
1751	0	0
1752	0	0
1753	0	0
1754	0	0
1755	0	0
1756	0	0
1757	5	0
1758	82.5	-1
1759	13.5	-2
1760	37.5	-2.5
1761	1	0
1762	0	-6.5
1763	0	-2
1764	7.5	0
1765	5	-4
1766	0	0
1767	1	0
1768	13.5	-43.5
1769	3.5	-1.5
1770	0	-35
1771	15.5	-9
1772	0	0
1773	0	0
1774	53.5	-12.5
1775	0	-1.5
1776	0	-2.5
1777	0	-25.5
1778	0	-3
1779	23	0
1780	71	-5.5
1781	1	0
1782	1	-26
1783	9.5	-19.5
1784	108.5	0
1785	0	0
1786	16	0
1787	0	0
1788	0	-15
1789	0	0
1790	0	0
1791	0	-2.5
1792	8	-9.5
1793	11	-27.5
1794	1.5	0
1795	2.5	0
1796	0	0
1797	19.5	0
1798	0	-60
1799	20.5	0
1800	0	-61
1801	1.5	0
1802	5.5	0
1803	13	0
1804	0	0
1805	1	0
1806	0	0
1807	0	-6
1808	0	0
1809	10.5	0
1810	3.5	0
1811	2	0
1812	0	0
1813	0	0
1814	0	0
1815	1.5	0
1816	0	0
1817	0	0
1818	0	0
1819	0	0
1820	0	0
1821	0	0
1822	0	0
1823	0	0
1824	0	0
1825	0	0
1826	19	-2.5
1827	10	0
1828	0	0
1829	1.5	-4
1830	27	-11.5
1831	25	0
1832	0	0
1833	0	-5
1834	0	0
1835	3	-6
1836	23	0
1837	0	-1.5
1838	0	-2
1839	1.5	0
1840	0	0
1841	0	0
1842	0	0
1843	0	0
1844	0	0
1845	0	0
1846	0	0
1847	0	0
1848	0	-259
1849	7.5	-8
1850	0	-8
1851	0	0
1852	2.5	-9
1853	14	-6.5
1854	14.5	0
1855	2	-22.5
1856	54	0
1857	25.5	-9
1858	34	0
1859	0	0
1860	0	0
1861	9	-8.5
1862	0	0
1863	3	0
1864	0	0
1865	0	0
1866	0	0
1867	0	0
1868	5.5	-3
1869	0	0
1870	0	0
1871	9	-12.5
1872	0	-11
1873	0	0
1874	5.5	-18
1875	34.5	0
1876	20	-10
1877	0	0
1878	0	0
1879	0	0
1880	0	0
1881	28.5	0
1882	3.5	-11
1883	0	0
1884	0	0
1885	0	0
1886	0	0
1887	0	0
1888	0	0
1889	0	0
1890	0	0
1891	0	0
1892	119	-32
1893	12	-10
1894	3.5	-10.5
1895	0	0
1896	0	0
1897	0	0
1898	0	0
1899	3.5	-1
1900	0	0
1901	0	-1.5
1902	0	0
1903	6	0
1904	7	0
1905	3	0
1906	1	-38
1907	1.5	-13
1908	3.5	-14
1909	8.5	-30.5
1910	38	0
1911	0	-2.5
1912	10.5	-11
1913	18	-22.5
1914	4.5	-32
1915	7.5	0
1916	25	-5
1917	3	-2
1918	0	-3
1919	0	0
1920	7.5	0
1921	0	-25.5
1922	0	0
1923	0	0
1924	0	0
1925	7.5	0
1926	0	0
1927	6	-9.5
1928	1	-11
1929	0	0
1930	93.5	-7.5
1931	27.5	-18
1932	86	-28
1933	9	-59
1934	0	-10
1935	0	0
1936	4.5	0
1937	0	-1.5
1938	5.5	0
1939	0	0
1940	2.5	-22
1941	0	-32
1942	3.5	-8.5
1943	15.5	0
1944	1	0
1945	0	0
1946	0	0
1947	0	-33.5
1948	0	-35
1949	0	0
1950	0	0
1951	1	0
1952	17.5	-2.5
1953	3.5	-221
1954	8	0
1955	0	-16.5
1956	3.5	0
1957	0	0
1958	4	0
1959	0	0
1960	0	0
1961	0	0
1962	0	0
1963	0	0
1964	0	0
1965	1.5	-5
1966	0	0
1967	0	0
1968	2	-1.5
1969	0	0
1970	0	-17.5
1971	16	-6.5
1972	0	0
1973	8	0
1974	0	0
1975	0	0
1976	0	0
1977	8.5	-23.5
1978	0	0
1979	0	0
1980	0	0
1981	9	0
1982	9.5	0
1983	0	0
1984	33.5	-1.5
1985	0	-1
1986	0	-11
1987	13	-1
1988	21.5	0
1989	0	-11.5
1990	3.5	-18.5
1991	0	-61
1992	0	0
1993	0	0
1994	1	-5
1995	3.5	-3.5
1996	0	0
[truncated: 8,358 more rows]

## Sheet: G7H-eGFP-P19 map
Supplemental File S3. vsiRNA mapping in G7H::eGFP::P19
G7H::eGFP::P19 map
	vsiRNA Reading
site	(+)	(-)
1	0	0
2	0	0
3	0	0
4	0	0
5	0	0
6	0	0
7	0	0
8	0	0
9	2	0
10	2	0
11	0	-12.5
12	6	-6.5
13	43	0
14	0	-5.5
15	9.5	0
16	0	0
17	1	-22
18	33	0
19	4.5	-35.5
20	98.5	-17.5
21	1	0
22	4.5	0
23	12.5	0
24	0	-2
25	4	0
26	6.5	-2
27	0	-29
28	4.5	0
29	2.5	-5
30	1.5	0
31	5	0
32	0	0
33	0	0
34	0	-2
35	0	0
36	0	-3.5
37	0	0
38	0	0
39	15.5	-3.5
40	0	0
41	0	0
42	0	0
43	0	0
44	0	0
45	0	0
46	0	0
47	0	0
48	2.5	0
49	5.5	0
50	0	0
51	0	-2
52	0	0
53	16.5	0
54	25	-10.5
55	0	-2.5
56	14.5	-19
57	16	0
58	0	-13.5
59	20.5	0
60	0	0
61	5.5	0
62	7.5	-2.5
63	4.5	0
64	0	0
65	0	0
66	2.5	-1
67	18	-5.5
68	0	-15.5
69	0	-68.5
70	23.5	-18
71	0	-14.5
72	0	0
73	0	0
74	11	-9
75	12	0
76	0	-19
77	24.5	-36
78	2	-2
79	0	0
80	0	0
81	1	-5.5
82	0	-4
83	11.5	0
84	21	0
85	4.5	-2
86	0	-2.5
87	0	-16.5
88	15	-13
89	13	-5.5
90	1.5	-15.5
91	8.5	-17.5
92	0	0
93	0	0
94	0	-4
95	14.5	-19
96	25	-11
97	5.5	-43.5
98	1.5	-8
99	0	0
100	0	-6
101	4	0
102	7.5	-6.5
103	0	-12
104	0	-8
105	0	-3.5
106	0	0
107	0	0
108	2	-3
109	10.5	-5.5
110	0	-14
111	3	0
112	13	-2
113	26.5	-14
114	44.5	-23
115	4.5	-1
116	6	-1.5
117	4.5	-6.5
118	0	-8
119	0	-6.5
120	0	0
121	0	0
122	17.5	0
123	0	-15.5
124	5.5	-9.5
125	57	0
126	1	-8.5
127	0	0
128	1.5	0
129	2	0
130	0	0
131	1	0
132	18	-3.5
133	106	-12.5
134	0	-1
135	4	0
136	0	0
137	2.5	0
138	0	0
139	0	-4.5
140	0	0
141	0	0
142	0	-16.5
143	0	-8.5
144	0	-22
145	31.5	-18.5
146	0	-19
147	0	0
148	0	0
149	8	-6.5
150	4.5	0
151	0	0
152	0	0
153	0	0
154	0	0
155	0	0
156	0	0
157	0	0
158	0	-1
159	0	-1
160	14.5	-6
161	5	0
162	0	0
163	0	0
164	2	-9.5
165	7	0
166	0	0
167	0	-6.5
168	0	0
169	0	-37.5
170	3.5	0
171	4.5	0
172	0	0
173	0	0
174	0	0
175	42	-70
176	5.5	0
177	0	0
178	0	-1
179	0	-6
180	0	-27
181	1.5	-13.5
182	40	0
183	0	-7
184	3	0
185	0	0
186	31	-3.5
187	13.5	0
188	4.5	-10
189	11	0
190	0	-5
191	1	0
192	11	-4
193	0	-23
194	0	-55.5
195	8.5	-18.5
196	0	0
197	0	0
198	11.5	0
199	0	-15.5
200	0	0
201	39.5	-1
202	0	-58
203	1	-1
204	0	0
205	0	-5.5
206	4.5	0
207	4	-124.5
208	10.5	-27
209	4.5	-19.5
210	0	-124
211	102.5	0
212	34	-3
213	0	0
214	9	0
215	1.5	0
216	0	-2.5
217	0	0
218	0	0
219	7	0
220	41.5	-15.5
221	7.5	-1
222	0	0
223	0	0
224	0	0
225	2	0
226	0	0
227	0	0
228	0	0
229	0	0
230	7	-12.5
231	6.5	-2
232	4	-7.5
233	0	-3.5
234	0	0
235	0	-1.5
236	0	-1.5
237	0	0
238	0	0
239	0	0
240	0	0
241	0	0
242	0	0
243	0	-21
244	0	0
245	0	0
246	0	0
247	2	-2
248	0	0
249	0	0
250	0	0
251	0	0
252	0	0
253	0	0
254	0	0
255	0	0
256	0	-3
257	0	0
258	0	-1
259	5	0
260	0	-1
261	0	0
262	129	-4
263	14	0
264	11	0
265	18.5	-21.5
266	0	-15
267	90	-6
268	0	-23
269	29.5	-1.5
270	6	-5.5
271	0	0
272	6.5	0
273	7.5	-4.5
274	16	0
275	15.5	0
276	0	-3
277	0	0
278	0	-8.5
279	0	0
280	4	0
281	0	0
282	0	0
283	0	0
284	0	0
285	0	-8
286	0	0
287	3.5	-3
288	3	0
289	6	-15.5
290	0	-17
291	0	-22
292	1	-2.5
293	16.5	-12
294	11.5	-3.5
295	6	-7.5
296	1	-16
297	16.5	-7.5
298	31.5	-2.5
299	0	-17
300	6.5	-3
301	0	-4.5
302	0	0
303	3	-30
304	0	-1
305	5.5	-10
306	0	0
307	19.5	0
308	0	-8.5
309	6	-11
310	17.5	-9
311	28	-1
312	18.5	-65
313	56	0
314	10	0
315	0	0
316	27.5	0
317	15	0
318	3	0
319	0	0
320	0	0
321	1	0
322	7.5	0
323	0	-3.5
324	0	0
325	0	0
326	44.5	-5
327	19	-15.5
328	0	0
329	22.5	-25.5
330	9.5	0
331	3	-51.5
332	5	-4.5
333	0	-1.5
334	0	0
335	0	0
336	0	0
337	0	-23.5
338	0	-1
339	0	-1
340	42.5	-3.5
341	27	-13.5
342	0	-1
343	1	-35.5
344	0	-12
345	3.5	-16.5
346	8	0
347	0	-19.5
348	0	0
349	0	0
350	22	-3
351	11	-8
352	18.5	0
353	0	0
354	0	0
355	0	0
356	1.5	-13.5
357	1.5	0
358	7	-11.5
359	4.5	-4.5
360	3.5	-1.5
361	17	0
362	0	0
363	0	-27
364	10	0
365	0	-2.5
366	0	-17
367	1.5	-9.5
368	23.5	-2
369	0	-2.5
370	4	-13.5
371	27.5	-3.5
372	2.5	-39
373	3	-41.5
374	11.5	0
375	3	-37
376	29	-12
377	10.5	-8.5
378	5.5	-1.5
379	6	-19.5
380	0	-14
381	6.5	0
382	0	-8.5
383	1.5	0
384	5	0
385	5	0
386	54	0
387	1	-3
388	20.5	-3.5
389	8	0
390	0	0
391	0	-1.5
392	5	0
393	0	0
394	0	0
395	0	0
396	0	-3
397	0	-13
398	22	-2.5
399	7.5	-5.5
400	6	0
401	0	-6
402	1.5	0
403	1.5	-4
404	2	0
405	23	0
406	7	-4.5
407	0	0
408	0	0
409	0	0
410	0	0
411	35	0
412	0	0
413	0	0
414	0	0
415	0	-5
416	4	0
417	0	-18.5
418	8.5	-4
419	0	0
420	5	-5
421	9	0
422	15	-130
423	61	0
424	0	-1.5
425	8.5	0
426	42	-52.5
427	1.5	-12.5
428	0	0
429	5.5	0
430	10.5	-39.5
431	2.5	-5
432	2	-9.5
433	0	0
434	0	0
435	0	0
436	47.5	-1
437	0	0
438	0	0
439	19.5	-8
440	11.5	-3
441	51.5	0
442	0	-1.5
443	0	-2
444	2.5	-2
445	17	-4
446	6	-4
447	19	-10
448	1	-7.5
449	2	-1
450	6.5	-1.5
451	1	-6.5
452	18	0
453	15.5	-10
454	0	-3.5
455	7	-44.5
456	29.5	0
457	1.5	0
458	4	0
459	0	0
460	7	-2.5
461	0	-24.5
462	16	0
463	0	0
464	0	0
465	0	0
466	54	0
467	57.5	-14
468	27.5	-1.5
469	0	0
470	47	0
471	20	-3.5
472	7	-4.5
473	2.5	-14.5
474	45.5	-17.5
475	6	-27.5
476	10.5	-19
477	134	-29
478	1.5	0
479	9	-9
480	0	-21.5
481	5	0
482	34	-13.5
483	1.5	0
484	24.5	-10
485	0	0
486	1.5	-11
487	26.5	0
488	0	0
489	0	0
490	0	0
491	5.5	0
492	0	0
493	0	0
494	0	0
495	0	-2
496	0	0
497	15.5	-20.5
498	0	0
499	8.5	-13.5
500	3	-3
501	15	0
502	0	0
503	80	-20
504	2	-5
505	0	-1
506	0	-1.5
507	0	0
508	0	-35.5
509	0	0
510	0	0
511	0	0
512	0	0
513	0	0
514	0	0
515	0	0
516	0	0
517	0	-3.5
518	15	-2
519	49.5	0
520	0	-9.5
521	0	0
522	0	0
523	0	0
524	0	0
525	0	0
526	42.5	-30.5
527	36	-6
528	2.5	-4
529	0	0
530	20	-3
531	4	0
532	0	0
533	5.5	0
534	0	0
535	0	0
536	7.5	0
537	29.5	-1.5
538	0	-3.5
539	4	-4.5
540	4	-1.5
541	0	0
542	0	0
543	8	-1.5
544	2	-2
545	2	-13.5
546	6	-4.5
547	23	-21.5
548	3.5	0
549	20.5	-2
550	8.5	-78
551	7.5	-4
552	2	-7.5
553	8.5	-2.5
554	1	-1
555	0	-27
556	4.5	-1
557	0	0
558	0	0
559	0	-1.5
560	1	-62
561	19	-11
562	1.5	0
563	2	-7
564	0	-1.5
565	5	0
566	1	0
567	12	0
568	0	-61.5
569	0	-3
570	1.5	0
571	0	0
572	19.5	-11
573	0	0
574	5.5	0
575	8	-94
576	1.5	-3.5
577	0	-4
578	0	0
579	0	-7
580	33	-47
581	5	0
582	34	-3
583	0	-44
584	0	-4
585	3.5	-1.5
586	53	0
587	0	0
588	0	0
589	2	-25.5
590	5.5	0
591	8.5	-16.5
592	34	0
593	0	-3
594	0	0
595	2	-6
596	2.5	0
597	1	-3.5
598	0	-16.5
599	4	0
600	0	-1.5
601	0	0
602	0	-9
603	0	0
604	0	0
605	9	0
606	83	0
607	3.5	-10
608	17	-6
609	24	-15
610	3	-62
611	0	0
612	14	-1.5
613	22.5	0
614	24.5	0
615	38	-9
616	0	-3
617	0	-12
618	0	0
619	0	-1.5
620	0	0
621	0	0
622	0	0
623	0	-11.5
624	8	-19
625	1.5	0
626	13.5	0
627	0	0
628	0	0
629	0	-3
630	3.5	0
631	0	0
632	0	-1.5
633	18	-3.5
634	23	0
635	0	-9
636	2	0
637	4.5	-2.5
638	1.5	-7.5
639	6	-7
640	0	0
641	2.5	0
642	2	-6.5
643	12	-32
644	1	-9.5
645	1	-22
646	10	0
647	0	0
648	0	0
649	0	0
650	0	-8
651	17.5	-2.5
652	4.5	-10.5
653	46	-36
654	2	-2
655	0	-102.5
656	1	-4.5
657	0	0
658	0	0
659	14	0
660	0	0
661	0	0
662	0	0
663	0	0
664	24.5	-52.5
665	36.5	0
666	23	-13
667	13	0
668	0	-18.5
669	0	-2
670	0	-4
671	10.5	0
672	0	0
673	0	0
674	7	-1
675	0	0
676	0	0
677	0	0
678	2.5	-1.5
679	0	0
680	10	0
681	0	0
682	9.5	-4.5
683	3.5	-8
684	2	-4
685	1.5	0
686	2	0
687	6.5	0
688	0	0
689	0	0
690	2.5	-9
691	0	0
692	1	0
693	3	-2
694	7.5	-4.5
695	9.5	-7.5
696	24.5	-33
697	10	-1
698	5.5	-12
699	13.5	0
700	30	-59.5
701	22	-3.5
702	10	-19.5
703	7	-28
704	10	-5
705	0	-1
706	0	-22
707	27	-11.5
708	5	0
709	0	-11
710	0	0
711	0	-8.5
712	0	-6
713	0	-3
714	0	-39
715	157.5	-7.5
716	38	0
717	75	-1
718	45.5	-3.5
719	2.5	-1.5
720	20	-9
721	26	-24.5
722	10.5	-6
723	2	-3.5
724	1	-9.5
725	25	-42
726	14	-31
727	1.5	-12
728	2	-4
729	28.5	-24
730	19	-37
731	2.5	0
732	45	-39.5
733	6	-111.5
734	64.5	-5
735	1	-8
736	0	-16
737	6.5	0
738	0	0
739	0	-3.5
740	0	0
741	19	0
742	0	0
743	5.5	0
744	0	0
745	11.5	0
746	0	0
747	16.5	0
748	0	0
749	0	0
750	0	0
751	0	0
752	35	0
753	0	0
754	0	-4.5
755	7	-9.5
756	22	-5
757	0	0
758	0	0
759	0	0
760	0	0
761	0	0
762	0	0
763	0	0
764	0	0
765	0	0
766	1.5	-3
767	1	-9
768	0	-1
769	5	0
770	3.5	-6.5
771	2	0
772	23	-1
773	0	-1
774	13.5	-1.5
775	7	-2
776	0	-7.5
777	3	-2.5
778	0	0
779	0	0
780	32.5	-1.5
781	0	-12.5
782	0	0
783	0	0
784	8.5	0
785	0	0
786	0	-12
787	0	-5
788	139	0
789	0	0
790	0	0
791	0	0
792	0	-2.5
793	6	-34.5
794	18.5	-8.5
795	10.5	0
796	0	-6.5
797	8.5	-1
798	0	0
799	0	-3
800	19.5	-8.5
801	1	-8.5
802	0	-2
803	5	0
804	3.5	0
805	1	0
806	1	0
807	0	0
808	5	0
809	0	0
810	6.5	-69.5
811	0	-1.5
812	12	-2
813	3.5	0
814	55	-5.5
815	13	-1.5
816	0	0
817	3	-14.5
818	0	0
819	0	0
820	5	-3.5
821	0	-3.5
822	0	0
823	0	-3
824	0	-1.5
825	0	0
826	5.5	0
827	1.5	-22
828	0	0
829	0	0
830	0	-2
831	9	0
832	0	0
833	7.5	0
834	6	0
835	11	0
836	53.5	0
837	8.5	-3.5
838	7	-8
839	97.5	0
840	10	0
841	0	0
842	12	0
843	0	0
844	0	0
845	7	0
846	0	0
847	7.5	-17
848	0	0
849	0	-2.5
850	1.5	-1.5
851	10	-39
852	0	0
853	0	-14
854	6.5	-1.5
855	0	0
856	0	0
857	0	0
858	0	0
859	0	0
860	0	0
861	0	0
862	0	0
863	0	0
864	5	0
865	48	-3.5
866	0	0
867	3	0
868	15.5	-9
869	0	0
870	0	0
871	0	0
872	0	0
873	7	0
874	0	0
875	0	0
876	9.5	0
877	0	-6.5
878	0	0
879	0	-37
880	0	0
881	0	-9
882	0	-27
883	7.5	-3.5
884	2	-1.5
885	3.5	0
886	12	0
887	50	-31
888	1.5	-5.5
889	8.5	0
890	7	0
891	1.5	-25
892	4	0
893	3	-20.5
894	15.5	-16
895	56	-24.5
896	17	-2
897	17.5	0
898	0	0
899	0	0
900	0	0
901	0	0
902	0	0
903	0	0
904	0	0
905	0	0
906	0	0
907	0	0
908	0	0
909	0	0
910	0	0
911	0	0
912	0	0
913	0	0
914	0	0
915	0	0
916	0	0
917	0	0
918	0	0
919	0	0
920	0	0
921	0	0
922	0	0
923	0	0
924	0	0
925	0	0
926	0	0
927	0	0
928	0	0
929	0	0
930	0	0
931	0	0
932	0	-74.5
933	3.5	0
934	1	-10.5
935	0	-12
936	1.5	0
937	4.5	0
938	9.5	-2.5
939	6	-7
940	50.5	-40.5
941	0	-199
942	19	-88.5
943	1	-6.5
944	24.5	0
945	0	-6.5
946	0	0
947	0	-4.5
948	10.5	-13
949	0	-4.5
950	7.5	-4.5
951	11	-5.5
952	23.5	-1
953	6	-15
954	23.5	-6
955	1.5	-66.5
956	13	-6
957	0	-14
958	38	-1
959	1	-2.5
960	2.5	-6.5
961	58	-28.5
962	0	-46
963	63	-1
964	0	-2.5
965	4	0
966	7	-18.5
967	8.5	0
968	33.5	0
969	0	0
970	3.5	0
971	1	0
972	4	-2.5
973	1	-6.5
974	3	0
975	0	-16.5
976	30	0
977	0	0
978	0	0
979	0	-2.5
980	3	-2
981	0	0
982	9	-1
983	22	0
984	0	0
985	0	0
986	4	-2
987	15	0
988	0	-87
989	30	-8
990	19	-40.5
991	7.5	0
992	0	0
993	34	0
994	0	0
995	12.5	0
996	3	-3.5
997	9	0
998	2.5	0
999	2.5	0
1000	28.5	0
1001	1	0
1002	0	-3.5
1003	3.5	0
1004	0	0
1005	0	-10
1006	0	-2
1007	9	-22
1008	0	0
1009	1.5	-9
1010	1	0
1011	0	0
1012	0	0
1013	0	0
1014	6	0
1015	0	-8.5
1016	1	-10.5
1017	24.5	0
1018	12.5	-8
1019	139	-13.5
1020	0	0
1021	0	-3
1022	11	-14
1023	0	-25.5
1024	36	0
1025	56.5	0
1026	12.5	0
1027	8	-1
1028	19	-1
1029	0	0
1030	0	0
1031	30	0
1032	0	0
1033	15.5	0
1034	0	-7
1035	5	0
1036	5	0
1037	1.5	-1
1038	2	-1
1039	1	-2
1040	2.5	-16
1041	11.5	0
1042	0	-4
1043	23	-27
1044	3	-3
1045	0	0
1046	18.5	0
1047	0	0
1048	0	0
1049	0	0
1050	0	0
1051	0	0
1052	0	0
1053	0	0
1054	0	-21.5
1055	0	0
1056	0	0
1057	0	-6.5
1058	11.5	0
1059	0	-31
1060	0	0
1061	20.5	-9
1062	18	0
1063	0	0
1064	0	0
1065	0	-3
1066	0	0
1067	0	0
1068	0	-2.5
1069	22	-1.5
1070	1.5	0
1071	0	0
1072	0	-14
1073	0	-7
1074	14	-4
1075	20	-45
1076	0	-5
1077	0	0
1078	1.5	-1.5
1079	14	0
1080	0	0
1081	8	0
1082	0	0
1083	5.5	-3
1084	0	0
1085	0	0
1086	0	0
1087	0	-2.5
1088	0	0
1089	0	0
1090	0	0
1091	3.5	0
1092	1.5	0
1093	0	-2
1094	0	-3
1095	0	0
1096	0	0
1097	0	0
1098	0	-8.5
1099	0	0
1100	0	0
1101	6	0
1102	1	-30
1103	9.5	0
1104	0	0
1105	42.5	-1
1106	0	-35
1107	0	0
1108	0	-60.5
1109	0	0
1110	0	0
1111	0	0
1112	0	-6
1113	4.5	-2.5
1114	13	0
1115	2.5	0
1116	0	0
1117	1	0
1118	0	-5.5
1119	0	0
1120	4.5	0
1121	0	0
1122	0	0
1123	0	0
1124	1.5	0
1125	2.5	0
1126	8	-3
1127	14	0
1128	0	0
1129	0	-1.5
1130	3	0
1131	0	0
1132	0	-17
1133	0	0
1134	0	-4
1135	6	-6.5
1136	0	-3
1137	2	-23.5
1138	6	-9.5
1139	3.5	0
1140	0	-5.5
1141	6	-2
1142	0	0
1143	0	0
1144	9.5	-2
1145	0	-25.5
1146	2	-7
1147	0	-24.5
1148	17	0
1149	0	0
1150	0	0
1151	0	-1
1152	0	-2.5
1153	11.5	0
1154	0	-1.5
1155	0	0
1156	9.5	-1.5
1157	15	0
1158	0	0
1159	0	0
1160	0	0
1161	0	0
1162	0	0
1163	0	0
1164	0	0
1165	0	0
1166	0	0
1167	0	0
1168	0	-5
1169	0	0
1170	0	0
1171	0	0
1172	0	0
1173	35.5	0
1174	41.5	-23
1175	12	0
1176	2	0
1177	0	-22
1178	0	0
1179	2.5	-4
1180	0	-1.5
1181	0	0
1182	0	0
1183	0	-9.5
1184	0	0
1185	0	-3.5
1186	2.5	0
1187	0	-10
1188	22.5	0
1189	0	-5.5
1190	13	-34
1191	16	-25
1192	17.5	0
1193	2.5	-27.5
1194	0	-5
1195	32	-3.5
1196	10	-19
1197	0	0
1198	0	0
1199	0	0
1200	0	0
1201	41	-4.5
1202	0	-18.5
1203	0	0
1204	0	0
1205	0	0
1206	0	-2
1207	6	0
1208	0	0
1209	0	0
1210	0	0
1211	0	0
1212	64	0
1213	13.5	0
1214	3	0
1215	0	0
1216	0	0
1217	0	0
1218	0	-1.5
1219	0	0
1220	0	0
1221	0	0
1222	0	0
1223	2	-17.5
1224	27.5	-22
1225	1	0
1226	0	0
1227	0	-19.5
1228	0	0
1229	0	0
1230	0	0
1231	0	0
1232	0	0
1233	0	0
1234	0	0
1235	0	0
1236	0	0
1237	0	0
1238	0	0
1239	0	0
1240	0	0
1241	0	0
1242	0	0
1243	0	0
1244	0	0
1245	0	0
1246	0	0
1247	0	0
1248	0	0
1249	0	0
1250	0	0
1251	0	0
1252	0	0
1253	0	0
1254	0	0
1255	0	0
1256	13.5	0
1257	0	0
1258	34	-2.5
1259	0	0
1260	0	-7.5
1261	1	0
1262	0	-40
1263	0	0
1264	0	0
1265	0	0
1266	0	0
1267	32.5	0
1268	2	0
1269	3	-5
1270	6	0
1271	0	0
1272	0	-6.5
1273	0	-2
1274	2.5	0
1275	0	0
1276	0	-2
1277	0	0
1278	0	-12
1279	2	0
1280	9	-5
1281	11	-13.5
1282	1.5	-10
1283	7	-6.5
1284	24	-3.5
1285	26.5	-21.5
1286	22	-5
1287	37	-6.5
1288	3	0
1289	0	-8
1290	0	0
1291	14.5	0
1292	0	-5.5
1293	0	-3.5
1294	14.5	0
1295	0	0
1296	2.5	-3
1297	12	0
1298	0	-2
1299	2	-10
1300	2.5	-5
1301	28.5	-7.5
1302	0	-11
1303	0	0
1304	1	-11
1305	0	-23
1306	2	-1
1307	0	-4
1308	0	0
1309	0	-10.5
1310	2.5	-3.5
1311	11	-4.5
1312	0	-1.5
1313	0	0
1314	0	0
1315	0	-15
1316	0	-10.5
1317	0	0
1318	11.5	0
1319	3	0
1320	5	-12.5
1321	2	0
1322	1	0
1323	0	0
1324	21	-7.5
1325	0	0
1326	28.5	0
1327	10.5	0
1328	35.5	-5
1329	2.5	-57.5
1330	9.5	0
1331	6.5	-1.5
1332	0	0
1333	0	0
1334	0	0
1335	0	0
1336	5.5	-10
1337	2.5	0
1338	14	0
1339	31	-10
1340	2.5	0
1341	0	0
1342	6	-4.5
1343	18	0
1344	1.5	0
1345	0	-1
1346	9	-36
1347	0	-5
1348	15.5	-7
1349	20.5	-34
1350	2	0
1351	0	0
1352	1.5	-1.5
1353	0	-8.5
1354	0	-7.5
1355	3.5	0
1356	0	-2
1357	0	-5
1358	4.5	0
1359	8.5	-4
1360	4.5	-5
1361	0	-2
1362	3.5	0
1363	1	-13
1364	0	0
1365	3	0
1366	2	-22.5
1367	0	-4
1368	24	-4
1369	0	0
1370	0	0
1371	0	0
1372	0	0
1373	0	-3
1374	6	-60.5
1375	8.5	-5.5
1376	0	-2.5
1377	0	-1
1378	22	-11.5
1379	0	0
1380	5	0
1381	6	0
1382	11.5	0
1383	0	0
1384	0	0
1385	0	0
1386	1	-9
1387	3.5	-9
1388	16.5	-3
1389	0	-3.5
1390	0	-15
1391	3	0
1392	9.5	-12.5
1393	7.5	-1
1394	0	-8
1395	1	-24.5
1396	0	-1.5
1397	0	-1.5
1398	0	0
1399	0	0
1400	0	0
1401	0	0
1402	0	0
1403	0	0
1404	0	0
1405	2	-10
1406	0	0
1407	0	-3
1408	14	0
1409	0	0
1410	0	-1
1411	4	0
1412	0	0
1413	0	-16.5
1414	45	0
1415	49	0
1416	21	-36.5
1417	0	-47
1418	97	-2
1419	0	0
1420	0	0
1421	3.5	-48.5
1422	0	-3
1423	6.5	-4
1424	0	0
1425	4	0
1426	0	0
1427	23.5	-14
1428	0	-3
1429	6	0
1430	2.5	0
1431	0	0
1432	2.5	-1
1433	0	0
1434	0	0
1435	0	0
1436	0	-5
1437	0	-11
1438	25	-5.5
1439	1	-8
1440	19	-6.5
1441	53.5	-19
1442	23.5	0
1443	2	0
1444	0	-1.5
1445	7.5	-1
1446	0	0
1447	0	-42
1448	2.5	-3
1449	15.5	0
1450	0	-7.5
1451	0	0
1452	0	0
1453	5	0
1454	0	0
1455	0	0
1456	0	-19.5
1457	8.5	0
1458	2.5	0
1459	25	0
1460	2	0
1461	0	0
1462	40.5	-4
1463	22	0
1464	2	0
1465	20.5	0
1466	0	-35
1467	0	-4.5
1468	28.5	0
1469	3.5	-146.5
1470	0	0
1471	10.5	-17
1472	12	0
1473	0	-2
1474	16.5	-1.5
1475	28	-5.5
1476	15	0
1477	0	-1
1478	6	0
1479	0	0
1480	0	0
1481	0	0
1482	0	-3.5
1483	0	-15.5
1484	0	0
1485	0	0
1486	13.5	0
1487	0	-133
1488	0	-7.5
1489	0	0
1490	0	0
1491	0	-21
1492	33	-8
1493	25	-24
1494	0	-19.5
1495	13	0
1496	6.5	0
1497	0	-4.5
1498	1.5	-8
1499	0	0
1500	5	-13
1501	6	-4.5
1502	0	-1.5
1503	37	0
1504	1.5	0
1505	2	-4.5
1506	21	-7
1507	0	-23
1508	0	-30
1509	0	0
1510	1	-9.5
1511	16	-3
1512	1	0
1513	25.5	0
1514	0	0
1515	1	0
1516	0	0
1517	27	0
1518	0	0
1519	5.5	-7
1520	29.5	0
1521	0	0
1522	15.5	-11.5
1523	0	-1.5
1524	49	0
1525	0	-1.5
1526	0	0
1527	0	-22
1528	0	0
1529	0	-11
1530	5	-15.5
1531	34	-43.5
1532	0	-35
1533	13	0
1534	46	-4.5
1535	0	-5
1536	1	-8.5
1537	11	-3.5
1538	9	0
1539	0	-4
1540	0	-25
1541	5	-4
1542	1	0
1543	9	-4.5
1544	0	-7.5
1545	0	0
1546	3	-1
1547	4	0
1548	0	-8.5
1549	0	0
1550	0	-6.5
1551	95	-1.5
1552	0	0
1553	26.5	-2
1554	4.5	-8
1555	7.5	-1.5
1556	1.5	0
1557	0	-6.5
1558	114.5	-9.5
1559	0	-2.5
1560	3	0
1561	0	-7.5
1562	0	0
1563	0	0
1564	3	0
1565	0	-1.5
1566	0	-3.5
1567	13.5	-1
1568	26	-1.5
1569	8.5	-14
1570	22.5	-4
1571	0	-19.5
1572	0	-1.5
1573	52.5	-1
1574	0	-2
1575	0	0
1576	0	-7.5
1577	0	0
1578	2	0
1579	2.5	0
1580	0	0
1581	0	0
1582	0	0
1583	0	0
1584	0	0
1585	2	-1.5
1586	0	0
1587	1.5	0
1588	0	0
1589	6.5	0
1590	3.5	-14.5
1591	0	-95.5
1592	10.5	-4.5
1593	10	0
1594	0	0
1595	0	0
1596	16	0
1597	13	0
1598	0	-6
1599	1.5	0
1600	5	-4.5
1601	0	-27
1602	0	0
1603	59.5	-32
1604	3.5	-12.5
1605	0	-5.5
1606	0	-2
1607	0	0
1608	47.5	0
1609	12.5	-17.5
1610	13	-7.5
1611	4.5	0
1612	3	0
1613	10	-40.5
1614	16	0
1615	3.5	0
1616	0	0
1617	0	0
1618	0	0
1619	0	-22.5
1620	19.5	-15.5
1621	54.5	-12
1622	3	0
1623	0	-1
1624	36.5	0
1625	5	-3.5
1626	0	0
1627	11.5	-53.5
1628	7.5	0
1629	39	0
1630	0	-25.5
1631	1.5	0
1632	0	-19
1633	25.5	-57
1634	9	-15.5
1635	13	0
1636	0	-1
1637	0	0
1638	5.5	0
1639	2	0
1640	0	-33
1641	2.5	-101
1642	1.5	0
1643	0	0
1644	0	0
1645	3.5	-1
1646	9	0
1647	15.5	-25
1648	0	-6
1649	0	-3
1650	0	-14.5
1651	4.5	-5
1652	10	-8.5
1653	0	0
1654	18	0
1655	4	-23
1656	0	0
1657	6	-3
1658	0	-60.5
1659	0	-1
1660	7	-4.5
1661	1.5	0
1662	6	-1.5
1663	1	-68
1664	0	-4.5
1665	21	0
1666	2	0
1667	0	0
1668	4.5	0
1669	19.5	-3
1670	0	0
1671	0	0
1672	0	-2.5
1673	0	-2
1674	0	0
1675	0	0
1676	25.5	0
1677	4.5	-12
1678	7.5	-17
1679	7	-2.5
1680	1	-4.5
1681	11	-9
1682	51	0
1683	0	-17.5
1684	0	-1
1685	0	-43
1686	0	0
1687	63.5	-14
1688	37.5	0
1689	4	0
1690	5.5	0
1691	2	-53.5
1692	1	-32
1693	13.5	-11.5
1694	2.5	0
1695	0	0
1696	2	-7
1697	19.5	-36.5
1698	0	-3
1699	0	-12.5
1700	5	0
1701	0	-1.5
1702	19	0
1703	0	0
1704	0	0
1705	3	-4
1706	27	-4.5
1707	0	0
1708	5	-1.5
1709	20	-3.5
1710	0	0
1711	0	0
1712	25.5	0
1713	3	0
1714	0	0
1715	0	0
1716	6	0
1717	2.5	-4
1718	15	-9.5
1719	0	-4.5
1720	4.5	-4
1721	22.5	-5
1722	0	0
1723	2.5	-18
1724	0	-16.5
1725	0	0
1726	0	0
1727	0	0
1728	0	0
1729	0	-4.5
1730	0	0
1731	0	0
1732	0	0
1733	0	-6
1734	0	0
1735	0	0
1736	0	0
1737	0	0
1738	0	0
1739	0	0
1740	0	0
1741	0	0
1742	0	0
1743	0	0
1744	0	0
1745	0	0
1746	0	0
1747	0	0
1748	0	0
1749	0	0
1750	0	0
1751	0	0
1752	0	0
1753	0	0
1754	0	0
1755	0	0
1756	1	-9
1757	5.5	0
1758	48.5	0
1759	1.5	0
1760	27.5	0
1761	2	0
1762	0	-4.5
1763	0	0
1764	1.5	0
1765	9	-1
1766	0	0
1767	0	0
1768	5	0
1769	0	-2.5
1770	0	-18
1771	0	-8.5
1772	0	0
1773	0	-4.5
1774	38	0
1775	0	-2
1776	0	0
1777	2.5	-17.5
1778	0	0
1779	12	0
1780	32.5	-5
1781	0	-2.5
1782	0	-12
1783	2	-14.5
1784	90	0
1785	0	0
1786	16.5	-7
1787	0	0
1788	0	-27.5
1789	0	0
1790	0	0
1791	0	0
1792	119.5	-1.5
1793	29.5	-43
1794	0	0
1795	0	0
1796	1.5	0
1797	3.5	0
1798	0	-21.5
1799	0	0
1800	0	-2.5
1801	0	-2.5
1802	0	0
1803	0	-23
1804	0	-8
1805	1	-3
1806	3	0
1807	0	-1
1808	0	0
1809	0	-4
1810	0	0
1811	1	0
1812	0	-1.5
1813	3.5	0
1814	3.5	0
1815	6.5	-3
1816	0	0
1817	12.5	-5.5
1818	47.5	0
1819	16	0
1820	9.5	-10.5
1821	0	0
1822	3.5	0
1823	0	-11
1824	1.5	0
1825	0	0
1826	0	0
1827	2.5	0
1828	6.5	-9
1829	20.5	-6
1830	0	-3
1831	18	0
1832	1	0
1833	22	-2
1834	5.5	0
1835	4	0
1836	11.5	-6
1837	0	-22.5
1838	8	0
1839	0	0
1840	19	0
1841	0	0
1842	0	0
1843	2.5	0
1844	2	-32
1845	0	0
1846	0	-5.5
1847	0	0
1848	3	-5.5
1849	0	-17
1850	21.5	0
1851	5.5	-1.5
1852	0	0
1853	4	0
1854	10	0
1855	0	-28.5
1856	7	-1
1857	5.5	0
1858	0	0
1859	0	0
1860	1.5	-58
1861	3.5	0
1862	0	-1
1863	0	0
1864	0	-2.5
1865	0	-5.5
1866	0	0
1867	0	0
1868	0	-9.5
1869	0	0
1870	0	0
1871	0	0
1872	0	0
1873	0	0
1874	0	0
1875	0	0
1876	0	0
1877	31.5	-11
1878	0	0
1879	0	0
1880	2.5	0
1881	3.5	-39
1882	2.5	-12.5
1883	11.5	-5.5
1884	5	-2
1885	0	0
1886	7.5	0
1887	0	-35.5
1888	5.5	0
1889	26.5	-6.5
1890	6.5	0
1891	0	-1
1892	0	0
1893	0	0
1894	0	-1.5
1895	0	0
1896	0	0
1897	0	0
1898	0	0
1899	0	0
1900	0	0
1901	0	-1.5
1902	0	0
1903	0	0
1904	0	0
1905	0	0
1906	0	0
1907	0	0
1908	0	0
1909	0	0
1910	0	0
1911	0	0
1912	0	0
1913	1	-2
1914	16.5	0
1915	0	0
1916	0	0
1917	0	0
1918	0	0
1919	0	-3.5
1920	9	0
1921	16	0
1922	2	0
1923	1.5	0
1924	0	0
1925	0	-2
1926	0	0
1927	0	0
1928	0	-1.5
1929	2	0
1930	0	0
1931	0	0
1932	0	-1
1933	0	0
1934	1.5	0
1935	0	0
1936	0	-10
1937	35	-5.5
1938	0	0
1939	0	0
1940	0	-87
1941	0	-1.5
1942	1.5	0
1943	9.5	-1
1944	0	0
1945	0	0
1946	9	0
1947	9	0
1948	2.5	0
1949	0	0
1950	0	0
1951	6.5	-4.5
1952	0	-1
1953	7.5	-5.5
1954	0	-7.5
1955	0	0
1956	10	-8
1957	0	0
1958	0	0
1959	0	0
1960	0	0
1961	0	0
1962	0	-1
1963	0	0
1964	2.5	0
1965	0	0
1966	0	0
1967	0	0
1968	0	0
1969	0	0
1970	0	0
1971	0	0
1972	0	0
1973	10.5	0
1974	0	0
1975	0	0
1976	1.5	-50
1977	3	-3
1978	0	0
1979	0	0
1980	0	0
1981	3	-1.5
1982	28	-30
1983	9.5	0
1984	0	-11
1985	0	0
1986	0	0
1987	0	0
1988	0	-2.5
1989	0	-5.5
1990	0	0
1991	0	-10
1992	2	-24.5
1993	5	0
1994	34.5	-20
1995	0	0
1996	0	-2
[truncated: 8,877 more rows]

## Sheet: siGFP
Supplemental Data Set S3. mapping of eGFP-derived siRNA
eGFP regions in all G7H::VSR chimeras
	G7H::eGFP		G7H::eGFP::CPL		G7H::eGFP::CPS		G7H::eGFP::P19
site	(+)	(-)	(+)	(-)	(+)	(-)	(+)	(-)
1065	0	0	5	0	15.5	0	0	-3
1066	0	0	0	0	0	0	0	0
1067	0	0	0	0	0	0	0	0
1068	16.5	0	0	-6.5	0	-12.5	0	-2.5
1069	0	0	10.5	0	30	0	22	-1.5
1070	0	0	0	0	0	0	1.5	0
1071	0	-10.5	6	-2	1	-2.5	0	0
1072	43	0	5.5	-7.5	12.5	-22.5	0	-14
1073	0	0	1	-5.5	1.5	-24	0	-7
1074	2	0	16	-5	27.5	-6.5	14	-4
1075	34.5	-28	11	-22.5	56	-48.5	20	-45
1076	3.5	-24	2.5	-1	1.5	-6.5	0	-5
1077	18.5	-37	1.5	-2	0	-7	0	0
1078	183	-58.5	0	-1.5	2	-5	1.5	-1.5
1079	15.5	0	5	0	20	0	14	0
1080	0	0	0	0	0	0	0	0
1081	5	-15	5	-5	11.5	0	8	0
1082	31	0	0	0	4	0	0	0
1083	0	0	53.5	-1.5	11	0	5.5	-3
1084	25	0	0	0	0	0	0	0
1085	0	0	0	0	0	0	0	0
1086	35	0	0	0	0	0	0	0
1087	0	0	0	-3	0	-1	0	-2.5
1088	0	0	0	0	0	0	0	0
1089	0	0	0	0	0	0	0	0
1090	0	-4	0	0	0	0	0	0
1091	0	0	8.5	0	9.5	0	3.5	0
1092	0	0	1.5	0	0	0	1.5	0
1093	0	0	0	-2	2	-3	0	-2
1094	10.5	0	0	-2.5	0	-3	0	-3
1095	0	0	0	0	0	0	0	0
1096	0	-18.5	0	0	0	0	0	0
1097	0	-28.5	0	0	0	-6.5	0	0
1098	0	0	0	-9.5	0	-20.5	0	-8.5
1099	0	0	0	0	0	0	0	0
1100	0	0	0	0	0	-2.5	0	0
1101	0	-31.5	6.5	0	17	0	6	0
1102	0	0	0	-23.5	0	-45	1	-30
1103	0	0	0	0	8.5	0	9.5	0
1104	0	0	0	0	0	0	0	0
1105	0	-56.5	22	-1.5	38.5	-2	42.5	-1
1106	0	0	0	-44	1	-69	0	-35
1107	0	0	3.5	0	5	0	0	0
1108	50.5	0	0	-38	0	-133.5	0	-60.5
1109	3	-234	0	0	0	0	0	0
1110	7.5	0	0	0	0	0	0	0
1111	0	-151	0	0	0	0	0	0
1112	0	0	0	-7.5	0	-9	0	-6
1113	0	0	3	-4	5.5	-13.5	4.5	-2.5
1114	0	-3.5	16	0	14	0	13	0
1115	0	-78.5	0	0	0	0	2.5	0
1116	0	-28.5	0	0	0	0	0	0
1117	84	0	0	0	0	-2	1	0
1118	0	0	0	0	0	-4.5	0	-5.5
1119	0	0	0	0	0	0	0	0
1120	0	0	0	0	3	0	4.5	0
1121	0	0	0	0	0	0	0	0
1122	0	0	0	0	0	0	0	0
1123	0	0	1.5	0	0	0	0	0
1124	0	0	0	0	0	0	1.5	0
1125	0	0	0	0	0	-1.5	2.5	0
1126	0	0	6	-1	19.5	-1.5	8	-3
1127	0	0	16.5	-7	35.5	-21.5	14	0
1128	0	0	0	0	0	0	0	0
1129	35	0	0	0	0	0	0	-1.5
1130	77.5	-107	0	0	4.5	0	3	0
1131	0	0	0	0	0	0	0	0
1132	0	-16.5	0	-21	2	-49	0	-17
1133	0	0	0	0	2	0	0	0
1134	0	0	0	-3.5	0	-4	0	-4
1135	0	-123	0	-7	2	-6.5	6	-6.5
1136	0	0	0	-12.5	0	-21.5	0	-3
1137	0	-15	1	-17.5	7.5	-28.5	2	-23.5
1138	0	0	6.5	-7	5.5	-22.5	6	-9.5
1139	0	-29	0	0	4	-1.5	3.5	0
1140	11	-40	0	-5	2	-12	0	-5.5
1141	27	-39.5	6	-2	11	-1.5	6	-2
1142	28.5	0	0	0	0	0	0	0
1143	0	0	0	-5.5	0	-3	0	0
1144	107	-9.5	12.5	0	27.5	-1.5	9.5	-2
1145	0	0	2	-24.5	5.5	-42.5	0	-25.5
1146	0	-22	0	-8	2.5	-9	2	-7
1147	0	0	0	-19.5	0	-49.5	0	-24.5
1148	0	-51	13	0	25.5	0	17	0
1149	0	-37.5	0	0	0	0	0	0
1150	18.5	-44.5	2	0	5	0	0	0
1151	39	-4	0	0	0	0	0	-1
1152	0	0	0	-2	3	-2.5	0	-2.5
1153	1.5	0	0	0	12.5	0	11.5	0
1154	1	0	1	-3	0	-4	0	-1.5
1155	8.5	-3	0	0	0	0	0	0
1156	28.5	0	12.5	0	26.5	-2	9.5	-1.5
1157	0	-25.5	10	0	37	0	15	0
1158	0	0	0	0	0	0	0	0
1159	56	0	0	0	0	0	0	0
1160	0	0	0	0	0	0	0	0
1161	0	0	0	0	0	0	0	0
1162	0	0	0	0	0	0	0	0
1163	0	0	0	0	0	0	0	0
1164	0	0	0	0	0	0	0	0
1165	0	0	0	0	0	0	0	0
1166	0	0	0	0	0	0	0	0
1167	0	0	0	0	0	0	0	0
1168	0	0	2.5	-4.5	8.5	-5	0	-5
1169	0	0	0	0	0	0	0	0
1170	0	0	0	0	0	0	0	0
1171	0	-9.5	0	0	0	0	0	0
1172	0	0	0	0	0	0	0	0
1173	0	0	18.5	0	73	0	35.5	0
1174	0	0	37.5	-21	69	-26	41.5	-23
1175	0	0	4	-6.5	16.5	-5	12	0
1176	66	-1	0	0	4	0	2	0
1177	76.5	-171.5	0	-4	0	-25	0	-22
1178	15.5	-29.5	0	0	0	0	0	0
1179	0	0	0	-3.5	3	-10.5	2.5	-4
1180	0	-39.5	0	0	1	0	0	-1.5
1181	2.5	0	0	0	0	0	0	0
1182	1	0	0	0	3.5	0	0	0
1183	0	-2	0	-4.5	7.5	-8.5	0	-9.5
1184	0	-2	1.5	0	0	0	0	0
1185	5	0	0	0	0	-1.5	0	-3.5
1186	4	0	11	0	11	-4	2.5	0
1187	0	0	0	0	1.5	-17.5	0	-10
1188	0	-27.5	15.5	0	36	-45.5	22.5	0
1189	0	0	2	-5.5	1.5	-8.5	0	-5.5
1190	0	0	3.5	-18.5	10	-51.5	13	-34
1191	138	-3	12	-15	29	-37.5	16	-25
1192	0	-1	11.5	-6.5	27	-17	17.5	0
1193	45	-52	0	-26.5	7	-59.5	2.5	-27.5
1194	0	-10.5	0	-3	0	-8	0	-5
1195	137.5	0	51	-4.5	132.5	0	32	-3.5
1196	4.5	-77.5	7.5	-14.5	25	-20	10	-19
1197	0	-15	0	0	0	0	0	0
1198	254.5	0	0	0	0	0	0	0
1199	0	-108.5	0	0	0	0	0	0
1200	0	0	0	0	0	0	0	0
1201	0	0	28.5	-5.5	65	-5	41	-4.5
1202	0	0	0	-10	0	-13	0	-18.5
1203	0	0	0	0	0	-3	0	0
1204	66.5	0	0	0	0	-1	0	0
1205	0	-44	0	0	0	0	0	0
1206	0	0	0	-4	0	-8.5	0	-2
1207	0	0	0	0	6	0	6	0
1208	0	0	0	0	0	0	0	0
1209	5	-35.5	0	0	0	0	0	0
1210	0	0	0	0	0	0	0	0
1211	0	0	0	0	0	0	0	0
1212	0	0	36	0	93	0	64	0
1213	0	0	0	-1.5	17	-2	13.5	0
1214	0	0	0	0	3	0	3	0
1215	133	0	0	0	0	0	0	0
1216	9.5	0	9.5	0	2.5	0	0	0
1217	0	0	0	0	0	0	0	0
1218	0	0	0	-2	0	-3	0	-1.5
1219	27.5	0	2	0	1.5	0	0	0
1220	0	0	0	0	0	0	0	0
1221	0	-6	0	0	0	0	0	0
1222	0	0	0	0	0	0	0	0
1223	0	0	4.5	-8.5	2	-29.5	2	-17.5
1224	0	0	14.5	-10	24	-14	27.5	-22
1225	0	0	0	0	0	0	1	0
1226	4	-30.5	0	0	0	0	0	0
1227	120.5	0	0	-9	0	-7.5	0	-19.5
1228	0	0	0	0	0	0	0	0
1229	0	0	0	0	0	0	0	0
1230	0	0	0	0	0	0	0	0
1231	0	0	0	0	0	0	0	0
1232	0	0	0	0	0	0	0	0
1233	0	0	0	0	0	0	0	0
1234	0	0	0	0	0	0	0	0
1235	0	0	0	0	0	0	0	0
1236	0	0	0	0	0	0	0	0
1237	0	0	0	0	0	0	0	0
1238	0	0	0	0	0	0	0	0
1239	0	0	0	0	0	0	0	0
1240	0	0	0	0	0	0	0	0
1241	0	0	0	0	0	0	0	0
1242	0	0	0	0	0	0	0	0
1243	0	0	0	0	0	0	0	0
1244	0	0	0	0	0	0	0	0
1245	0	0	0	0	0	0	0	0
1246	0	0	0	0	0	0	0	0
1247	0	0	0	0	0	0	0	0
1248	0	0	0	0	0	0	0	0
1249	0	0	0	0	0	0	0	0
1250	0	0	0	0	0	0	0	0
1251	0	0	0	0	0	0	0	0
1252	0	0	0	0	0	0	0	0
1253	0	0	0	0	0	0	0	0
1254	0	0	0	0	0	0	0	0
1255	0	0	0	0	0	0	0	0
1256	0	0	5	0	12.5	-2.5	13.5	0
1257	0	0	1	0	0	-3	0	0
1258	0	0	3	0	0	-3	34	-2.5
1259	66.5	-2.5	4	0	0	-2.5	0	0
1260	0	0	0	0	0	-8	0	-7.5
1261	7	-9	0	-2	0	0	1	0
1262	0	-2	0	-31	4	-75	0	-40
1263	0	0	0	0	0	0	0	0
1264	0	0	0	0	1.5	0	0	0
1265	1	-95.5	0	0	0	0	0	0
1266	0	0	0	0	0	0	0	0
1267	0	0	15.5	0	70	0	32.5	0
1268	0	0	6.5	0	15	0	2	0
1269	0	0	4	-6.5	12	-10	3	-5
1270	133.5	-4	13.5	0	27	0	6	0
1271	38.5	0	2	-3	1.5	-7	0	0
1272	9.5	-29	0	0	0	-4	0	-6.5
1273	46	0	0	0	1.5	-4	0	-2
1274	7	-12.5	1.5	0	2.5	0	2.5	0
1275	0	0	0	0	1.5	0	0	0
1276	0	0	0	0	0	-2	0	-2
1277	19	0	0	0	0	0	0	0
1278	0	0	0	-8.5	1	-9.5	0	-12
1279	0	0	0	-3.5	3.5	-7	2	0
1280	0	0	8.5	-6.5	13	-15	9	-5
1281	2	-33	6.5	-24.5	15	-35	11	-13.5
1282	0	-23	0	-5.5	11	-14.5	1.5	-10
1283	46.5	0	2.5	-11.5	0	-25.5	7	-6.5
1284	52	-23.5	6.5	0	28	-6.5	24	-3.5
1285	0	-61	25	-12	69	-25	26.5	-21.5
1286	11	-33	7	-8	11.5	-12.5	22	-5
1287	69.5	-12	16	-4	52	-14	37	-6.5
1288	88	-70.5	1	-1.5	11	0	3	0
1289	23	-65.5	0	-4	4	-13.5	0	-8
1290	63	-27.5	0	0	0	-4	0	0
1291	0	0	2	0	5	0	14.5	0
1292	0	-21.5	0	-7	3	-11.5	0	-5.5
1293	0	-17	1.5	0	0	-3.5	0	-3.5
1294	32	0	7	0	22.5	0	14.5	0
1295	0	0	0	-2.5	2.5	-4	0	0
1296	0	-5.5	0	-2	0	-5	2.5	-3
1297	24.5	0	6.5	0	18.5	0	12	0
1298	0	0	0	0	2.5	-3.5	0	-2
1299	3	-6	2	-6.5	5	-13.5	2	-10
1300	34	0	1	-2	3	-14	2.5	-5
1301	0	0	32	-19.5	56	-61.5	28.5	-7.5
1302	0	-17.5	0	-2	0	-4.5	0	-11
1303	1	-12	0	0	3.5	0	0	0
1304	92.5	-85	0	-11	0	-10	1	-11
1305	0	-19.5	0	0	0	0	0	-23
1306	0	0	5.5	-2	6.5	0	2	-1
1307	0	0	1.5	0	0	-2	0	-4
1308	0	-19	4	0	0	-4.5	0	0
1309	0	0	0	-10	2	-18.5	0	-10.5
1310	0	-5.5	0	-2.5	0	-4.5	2.5	-3.5
1311	0	0	0	-2.5	16	-7	11	-4.5
1312	14.5	-32.5	2	0	10	0	0	-1.5
1313	2.5	-14	0	0	0	0	0	0
1314	0	0	0	0	0	0	0	0
1315	22.5	0	0	-13	14.5	-21.5	0	-15
1316	0	0	0	-4	0	-14.5	0	-10.5
1317	0	0	0	0	0	0	0	0
1318	1.5	-75	4	0	0	0	11.5	0
1319	0	-13	3	0	7.5	0	3	0
1320	0	0	6.5	-11.5	4.5	0	5	-12.5
1321	8	0	4	0	18.5	0	2	0
1322	0	0	0	0	0	0	1	0
1323	0	0	1	0	0	0	0	0
1324	10	0	19	0	37	-40	21	-7.5
1325	0	0	2.5	0	0	0	0	0
1326	4.5	0	33.5	0	76	0	28.5	0
1327	48	-10.5	1	-3.5	8	-6	10.5	0
1328	2	0	20	0	42	0	35.5	-5
1329	68	0	1	-54	4.5	-103.5	2.5	-57.5
1330	0	-22.5	8.5	0	14	-2	9.5	0
1331	194	0	7.5	-3.5	11.5	-4.5	6.5	-1.5
1332	20.5	-90	0	0	0	0	0	0
1333	0	0	0	0	0	0	0	0
1334	25	-6	0	0	42	0	0	0
1335	0	0	0	0	0	0	0	0
1336	0	0	5.5	-4.5	16.5	-13	5.5	-10
1337	0	0	0	0	0	0	2.5	0
1338	0	0	12.5	0	32.5	0	14	0
1339	87.5	0	17	-10.5	36.5	-19.5	31	-10
1340	0	0	0	0	6	0	2.5	0
1341	111.5	0	0	0	0	0	0	0
1342	107	-14	7.5	-5.5	114	-17.5	6	-4.5
1343	0	0	10	0	36.5	0	18	0
1344	0	0	0	-4	1.5	-3	1.5	0
1345	9	-16	0	-9.5	0	-20	0	-1
1346	47.5	0	0	-42	7	-76	9	-36
1347	0	0	12	-7.5	3	-3.5	0	-5
1348	0	0	7.5	-8	18.5	-7	15.5	-7
1349	18.5	-59	20.5	-33	47.5	-59.5	20.5	-34
1350	0	-7	6	-3	18.5	-4.5	2	0
1351	14	-56	0	0	2.5	0	0	0
1352	42.5	-54.5	0	-3	0	-3	1.5	-1.5
1353	21.5	0	0	-14.5	0	-2	0	-8.5
1354	0	-2	1.5	-9	0	-16.5	0	-7.5
1355	0	-7	3.5	0	11.5	-1.5	3.5	0
1356	0	-11.5	1	-1.5	1.5	-2	0	-2
1357	0	-19.5	0	-3	7.5	-6.5	0	-5
1358	15	0	0	0	0	0	4.5	0
1359	0	-16.5	11.5	-1.5	21	-4.5	8.5	-4
1360	9	0	0	-2.5	20	-5.5	4.5	-5
1361	0	0	0	-1	0	-2	0	-2
1362	28.5	0	2	0	7.5	0	3.5	0
1363	0	-16	0	-5.5	3	-18	1	-13
1364	0	-4	0	-4	2.5	-3.5	0	0
1365	0	0	2.5	0	1	0	3	0
1366	4.5	0	2.5	-21	9	-22.5	2	-22.5
1367	0	0	0	-1	1	-2.5	0	-4
1368	0	0	23.5	-5.5	60	-10.5	24	-4
1369	26	-51	3	-3.5	4.5	-6.5	0	0
1370	0	0	0	0	0	0	0	0
1371	60.5	0	0	0	1.5	-1.5	0	0
1372	9.5	-13.5	0	0	0	0	0	0
1373	0	0	0	0	0	0	0	-3
1374	0	0	5	-57	9.5	-88.5	6	-60.5
1375	0	0	0	-9	4	-28	8.5	-5.5
1376	0	-7.5	0	-40.5	0	-11.5	0	-2.5
1377	43	-94.5	0	0	0	0	0	-1
1378	13.5	-22	16.5	-8.5	30.5	-24	22	-11.5
1379	0	0	0	0	0	0	0	0
1380	0	0	3	0	8.5	0	5	0
1381	66	-16	0	0	8.5	0	6	0
1382	0	0	9.5	0	2.5	0	11.5	0
1383	24.5	0	0	-2.5	1	-6	0	0
1384	10.5	0	0	-2.5	0	0	0	0
1385	39.5	0	0	0	0	-1	0	0
1386	0	0	0	-6.5	1.5	-13	1	-9
1387	0	0	0	0	3	-6	3.5	-9
1388	0	0	6	-6	22	-8	16.5	-3
1389	7.5	-28	0	-1	6	-13.5	0	-3.5
1390	5	0	0	-13	3	-26.5	0	-15
1391	0	-11	18.5	-1	4	0	3	0
1392	11	0	3.5	-15.5	14.5	-26	9.5	-12.5
1393	0	-59.5	5.5	0	27	-11	7.5	-1
1394	2	0	1.5	-5.5	2.5	-8.5	0	-8
1395	0	0	0	-26	0	-40	1	-24.5
1396	43.5	0	0	-6	0	-9.5	0	-1.5
1397	16	-12.5	0	0	0	-6	0	-1.5
1398	0	-46	0	0	0	0	0	0
1399	0	-10	0	0	0	0	0	0
1400	5	0	0	0	0	0	0	0
1401	0	0	0	0	0	0	0	0
1402	0	0	0	0	0	0	0	0
1403	0	0	0	0	0	0	0	0
1404	0	0	0	0	0	0	0	0
1405	0	0	0	0	0	-21	2	-10
1406	0	0	0	0	0	0	0	0
1407	0	0	0	-1	0	-6	0	-3
1408	1.5	-16.5	4.5	0	19.5	0	14	0
1409	0	0	0	0	0	0	0	0
1410	0	-14.5	0	0	0	0	0	-1
1411	37.5	0	0	0	8.5	0	4	0
1412	0	0	5.5	0	3.5	0	0	0
1413	0	0	0	-15.5	0	-30.5	0	-16.5
1414	4	0	26	-1	89.5	-2.5	45	0
1415	0	-2	41.5	0	94	-21.5	49	0
1416	0	-30.5	12	-16.5	63.5	-26.5	21	-36.5
1417	144.5	0	0	-35	3.5	-74	0	-47
1418	69	0	57.5	-8	140.5	-4	97	-2
1419	119.5	-53	0	0	1	0	0	0
1420	0	-66	16.5	0	4.5	-3	0	0
1421	301	-6.5	0	-33.5	3.5	-83.5	3.5	-48.5
1422	0	0	0	0	0	-1.5	0	-3
1423	39	0	4	-3	0	-1.5	6.5	-4
1424	0	-101	0	0	0	0	0	0
1425	0	0	3	0	6.5	0	4	0
1426	0	0	0	0	0	-1	0	0
1427	0	-3	13	-4	26	-12.5	23.5	-14
1428	0	0	1	-3.5	3.5	-7.5	0	-3
1429	0	0	0	0	14	0	6	0
1430	144.5	-18.5	0	0	0	0	2.5	0
1431	0	0	0	0	0	0	0	0
1432	0	0	0	0	1	-2	2.5	-1
1433	0	0	0	0	0	0	0	0
1434	0	0	0	0	0	0	0	0
1435	0	0	0	0	0	-1	0	0
1436	0	0	2.5	0	62	0	0	-5
1437	0	0	0	-15.5	0	-22	0	-11
1438	0	0	15.5	-2.5	53	-5	25	-5.5
1439	0	0	0	-3.5	1.5	-4.5	1	-8
1440	0	-126.5	7	-6.5	26.5	-8	19	-6.5
1441	39.5	-38.5	52.5	-14	122.5	-20	53.5	-19
1442	0	-9	8.5	0	21.5	-21	23.5	0
1443	60	-47.5	0	-1.5	3	-2	2	0
1444	130.5	-91.5	0	-2.5	0	0	0	-1.5
1445	17.5	0	3.5	0	8	0	7.5	-1
1446	0	-13.5	0	0	0	0	0	0
1447	0	0	0	-45	2	-76.5	0	-42
1448	17.5	0	3	0	4	-2.5	2.5	-3
1449	0	0	10.5	0	14	0	15.5	0
1450	0	0	0	-3.5	4.5	-18.5	0	-7.5
1451	9	-20.5	0	0	0	-1.5	0	0
1452	37	0	0	0	0	0	0	0
1453	0	0	3	0	5.5	0	5	0
1454	0	-2.5	0	0	0	0	0	0
1455	0	0	0	0	0	0	0	0
1456	0	-9	0	-6.5	0	-16.5	0	-19.5
1457	0	0	7	0	6	0	8.5	0
1458	0	0	1.5	0	0	0	2.5	0
1459	5	0	8	0	32	0	25	0
1460	7.5	0	0	0	3.5	-1.5	2	0
1461	27	0	1	-1.5	0	0	0	0
1462	31.5	0	26.5	-1	73.5	-1	40.5	-4
1463	10.5	0	13	-2.5	46	-3	22	0
1464	0	0	3.5	0	6.5	0	2	0
1465	56	-14	7	0	55	0	20.5	0
1466	88.5	0	0	-14	3	-46.5	0	-35
1467	0	0	0	0	0	-7.5	0	-4.5
1468	68	0	13	0	49	0	28.5	0
1469	0	-82.5	2.5	-23.5	0	-39.5	3.5	-146.5
1470	0	-4.5	1	0	0	0	0	0
1471	76.5	0	3	-17.5	4.5	-24.5	10.5	-17
1472	0	0	0	-4	0	-4	12	0
1473	0	0	0	-3	0	0	0	-2
1474	13.5	0	24	-1.5	26.5	-3	16.5	-1.5
1475	0	-10	27	-5.5	63	-13.5	28	-5.5
1476	0	-1	8.5	0	15	0	15	0
1477	39	0	0	0	0	-5	0	-1
1478	108.5	0	3	0	20	-2.5	6	0
1479	91.5	0	0	-2.5	0	-13	0	0
1480	0	-1.5	0	-7	0	-12.5	0	0
1481	23.5	0	0	0	2	0	0	0
1482	0	-24	0	0	0	0	0	-3.5
1483	0	-19	0	-8.5	0	-21	0	-15.5
1484	0	0	0	0	0	0	0	0
1485	0	0	0	0	0	0	0	0
1486	0	-120.5	8.5	0	24	-4.5	13.5	0
1487	0	0	0	-97.5	0	-249	0	-133
1488	0	0	0	-7	1.5	-13.5	0	-7.5
1489	43.5	0	62	0	0	0	0	0
1490	0	-339	0	0	0	0	0	0
1491	0	-67	0	-5	0	-10.5	0	-21
1492	0	0	8.5	-32.5	7.5	-6	33	-8
1493	0	0	22	-9.5	26.5	-21.5	25	-24
1494	0	0	0	-14	0	-21.5	0	-19.5
1495	3.5	0	13	-4.5	29	0	13	0
1496	1	-38	8	0	0	-4.5	6.5	0
1497	0	-42.5	0	0	0	-1.5	0	-4.5
1498	89	0	0	-1.5	0	-9	1.5	-8
1499	4	0	0	-4	0	-5.5	0	0
1500	0	0	1	-2	10	-5	5	-13
1501	11	0	2.5	-1.5	7	-9.5	6	-4.5
1502	0	0	6	0	14.5	0	0	-1.5
1503	0	-16.5	24.5	0	88.5	0	37	0
1504	45.5	0	0	-1.5	3.5	-5	1.5	0
1505	0	0	0	0	2.5	-6.5	2	-4.5
1506	114	0	5.5	-3	16	-2	21	-7
1507	0	-15.5	1.5	-10.5	2.5	-13	0	-23
1508	3.5	-4.5	2.5	-15.5	4.5	-25.5	0	-30
1509	34.5	-9	0	0	1	0	0	0
1510	0	-92	7.5	0	13	-15.5	1	-9.5
1511	3	-53	3	0	49	0	16	-3
1512	1.5	0	0	0	2	0	1	0
1513	12	0	16	-2	55	-2.5	25.5	0
1514	11	0	0	0	0	0	0	0
1515	0	0	1	-2.5	0	-4.5	1	0
1516	85	-4.5	0	0	0	0	0	0
1517	0	-2	14.5	-5	48.5	-11.5	27	0
1518	0	-4	0	-5.5	0	-10	0	0
1519	0	0	8	-6.5	18	0	5.5	-7
1520	62.5	-11	17	0	41.5	0	29.5	0
1521	0	-32.5	0	0	1.5	-2	0	0
1522	21	0	6.5	-6.5	12	-20.5	15.5	-11.5
1523	62	0	0	0	0	0	0	-1.5
1524	2.5	0	19	0	50	0	49	0
1525	46.5	-31.5	0	-70	0	-18.5	0	-1.5
1526	0	0	0	-4.5	0	-8	0	0
1527	103.5	0	0	0	0	0	0	-22
1528	0	-21.5	1	-4	2	0	0	0
1529	2	-48	1	-19.5	0	-8.5	0	-11
1530	0	0	0	-9	8	-10	5	-15.5
1531	2	-4	16.5	-39.5	63.5	-72.5	34	-43.5
1532	0	-35.5	2	-39.5	0	-33	0	-35
1533	0	-93	11.5	0	24.5	0	13	0
1534	222.5	-88.5	33.5	-2	80.5	-4	46	-4.5
1535	0	-202.5	4	-4.5	7	-4.5	0	-5
1536	39.5	0	0	-5.5	3	-11.5	1	-8.5
1537	98.5	-29	8	-6	10	-4	11	-3.5
1538	5	0	4.5	0	6	0	9	0
1539	0	-14.5	0	-2.5	0	-2	0	-4
1540	13	-21	5.5	-31	7.5	-18.5	0	-25
1541	0	0	7.5	-6.5	23.5	-13	5	-4
1542	0	-16	7.5	0	29	-2	1	0
1543	0	-95	1.5	0	7	-3	9	-4.5
1544	59	-16.5	0	-15.5	3.5	-11	0	-7.5
1545	25.5	0	0	0	1.5	0	0	0
1546	15.5	-12.5	0	-1	8.5	-3	3	-1
1547	20	-9	2	0	5.5	0	4	0
1548	0	0	0	0	0	-5	0	-8.5
1549	5.5	0	0	0	6	0	0	0
1550	25	0	0	-3	0	-10.5	0	-6.5
1551	0	0	0	-1.5	0	-3	95	-1.5
1552	4	0	0	0	19	-1	0	0
1553	0	0	7	0	23	-2	26.5	-2
1554	0	-16	1.5	-12.5	12.5	-12.5	4.5	-8
1555	0	0	2	-3.5	10.5	-23.5	7.5	-1.5
1556	0	0	2.5	0	0	0	1.5	0
1557	6	0	0	-3.5	0	-8.5	0	-6.5
1558	66.5	0	85	-5.5	247	-17.5	114.5	-9.5
1559	12	0	0	-2.5	0	-10.5	0	-2.5
1560	0	0	0	0	7.5	0	3	0
1561	270.5	-15	0	0	0	-8.5	0	-7.5
1562	0	-19	0	0	0	0	0	0
1563	10.5	0	0	0	0	-1.5	0	0
1564	0	0	0	0	0	0	3	0
1565	0	0	0	0	0	0	0	-1.5
1566	0	0	0	-7	0	-10	0	-3.5
1567	0	0	10	0	8.5	-6	13.5	-1
1568	0	0	17.5	-1	36	-1	26	-1.5
1569	0	0	2.5	-2.5	6	-2.5	8.5	-14
1570	46.5	-2	11.5	0	18	-7	22.5	-4
1571	75.5	-11	2.5	-13.5	1	-16.5	0	-19.5
1572	0	-15.5	0	0	0	-1	0	-1.5
1573	6	0	44	0	91	-1.5	52.5	-1
1574	0	-54.5	0	0	2	0	0	-2
1575	0	-1.5	0	0	0	0	0	0
1576	156	0	0	-5.5	4.5	-1.5	0	-7.5
1577	0	0	0	0	3	-3.5	0	0
1578	0	0	1.5	0	1	-2.5	2	0
1579	0	0	0	-5.5	1	-14	2.5	0
1580	0	0	0	0	0	0	0	0
1581	5	0	0	0	0	0	0	0
1582	0	-15.5	0	0	0	0	0	0
1583	1	0	0	0	0	0	0	0
1584	0	0	0	0	0	0	0	0
1585	0	0	2.5	-1.5	2.5	-2.5	2	-1.5
1586	0	0	0	-1	0	0	0	0
1587	0	0	0	-2	1.5	0	1.5	0
1588	0	-9.5	0	0	0	0	0	0
1589	0	0	5	0	7	0	6.5	0
1590	0	0	4	-6.5	6.5	-16.5	3.5	-14.5
1591	0	0	0	-46	6.5	-115.5	0	-95.5
1592	13	0	15	-7	16.5	-6	10.5	-4.5
1593	0	-36.5	12	0	9.5	-4	10	0
1594	4.5	-69.5	0	0	1.5	0	0	0
1595	48	-24	3	0	0	-4.5	0	0
1596	11	0	0	0	15	0	16	0
1597	8.5	0	0	0	13.5	0	13	0
1598	0	0	0	-7	0	-7	0	-6
1599	0	0	0	0	5.5	-2	1.5	0
1600	27	0	1.5	-2.5	8	-3	5	-4.5
1601	0	0	0	-17	0	-24	0	-27
1602	0	0	0	-4.5	0	-8	0	0
1603	14	0	77	-36	207.5	-48.5	59.5	-32
1604	0	-46.5	8	-31.5	0	-31.5	3.5	-12.5
1605	0	-51.5	0	-17.5	0	-27	0	-5.5
1606	169	-42	1	0	0	-3.5	0	-2
1607	0	0	0	0	0	0	0	0
1608	0	-38.5	31	0	101.5	0	47.5	0
1609	0	0	9	-16	32.5	-24.5	12.5	-17.5
1610	0	0	15.5	-2.5	24.5	-13.5	13	-7.5
1611	124.5	0	6.5	0	7.5	0	4.5	0
1612	143.5	-57.5	0	0	0	0	3	0
1613	38.5	-26.5	0	-26.5	11.5	-38.5	10	-40.5
1614	82	0	0	0	17	0	16	0
1615	0	0	11	0	23.5	0	3.5	0
1616	0	-128.5	0	0	0	0	0	0
1617	20	0	0	0	0	0	0	0
1618	37	0	3	0	0	0	0	0
1619	0	0	0	-12	20.5	-17.5	0	-22.5
1620	0	0	19	-14	33	-35	19.5	-15.5
1621	0	0	80	-7.5	158.5	-28.5	54.5	-12
1622	0	-80.5	0	0	0	0	3	0
1623	2.5	-48	0	0	0	0	0	-1
1624	357.5	-27	28.5	0	62.5	-2.5	36.5	0
1625	1	0	3	0	9.5	-3	5	-3.5
1626	0	0	3	0	3.5	0	0	0
1627	9.5	0	4	0	16	-1.5	11.5	-53.5
1628	0	0	16	0	32.5	-1	7.5	0
1629	24	0	18.5	0	18.5	0	39	0
1630	3.5	0	0	-6	0	-18.5	0	-25.5
1631	64	0	2.5	0	3.5	0	1.5	0
1632	33.5	0	0	0	0	0	0	-19
1633	0	-7.5	9.5	-44	23.5	-78	25.5	-57
1634	5.5	0	3	-13	8.5	-18	9	-15.5
1635	0	0	15.5	0	34.5	0	13	0
1636	35	-128	3	0	3	-1.5	0	-1
1637	49	-32	2	0	5.5	-1	0	0
1638	84	0	5	0	13	0	5.5	0
1639	24	0	0	0	2.5	-1	2	0
1640	14.5	0	0	-39	0	-69	0	-33
1641	18.5	0	1.5	-52	0	-120	2.5	-101
1642	0	0	0	0	3.5	0	1.5	0
1643	0	-74	0	0	4	-2	0	0
1644	0	-108.5	6	0	0	0	0	0
1645	6	0	5	0	5	-1	3.5	-1
1646	0	0	13.5	0	25.5	0	9	0
1647	0	-15	15	-31	29	-49.5	15.5	-25
1648	0	0	0	-7.5	0	-18	0	-6
1649	36	0	0	-2	0	0	0	-3
1650	37.5	-71.5	7.5	-3.5	6	-7	0	-14.5
1651	3	-9	4	-4	10	-9.5	4.5	-5
1652	0	0	0	-3.5	8.5	-8	10	-8.5
1653	31	-12	1.5	0	0	0	0	0
1654	4.5	0	18.5	0	21.5	0	18	0
1655	27.5	-9	0	-7.5	0	-19.5	4	-23
1656	0	0	0	0	0	0	0	0
1657	78	0	4	-2.5	5	-1.5	6	-3
1658	0	-2.5	2.5	-52	4.5	-111.5	0	-60.5
1659	0	0	0	-10	7	-2	0	-1
1660	9	-12	4.5	0	2	-7	7	-4.5
1661	0	-101.5	0	0	3	0	1.5	0
1662	4	-6.5	0	0	8.5	0	6	-1.5
1663	0	-17	2.5	-34	11	-62	1	-68
1664	0	0	5	0	4	-4.5	0	-4.5
1665	0	0	7	0	34.5	-1	21	0
1666	8.5	-190	0	0	1	0	2	0
1667	3	0	0	0	0	0	0	0
1668	44	0	2.5	0	12	-1	4.5	0
1669	0	0	13	-12.5	21	-7.5	19.5	-3
1670	0	0	0	0	16	0	0	0
1671	0	-9.5	0	0	3	0	0	0
1672	57.5	0	0	0	1	-3	0	-2.5
1673	0	0	0	-3	18.5	-2.5	0	-2
1674	15.5	0	0	0	0	0	0	0
1675	0	0	0	0	0	0	0	0
1676	3	0	14.5	0	38.5	0	25.5	0
1677	0	0	0	-7	6.5	-18	4.5	-12
1678	0	0	5.5	-13.5	13.5	-28	7.5	-17
1679	101.5	0	3	-1	7.5	-1	7	-2.5
1680	15.5	-19	2.5	-1	3	-5	1	-4.5
1681	98	-19.5	14	-2.5	13	-10.5	11	-9
1682	0	0	37	0	109	-3	51	0
1683	2.5	0	0	-5.5	2.5	-20	0	-17.5
1684	84	-10.5	3	0	2.5	0	0	-1
1685	139.5	-5	0	-27	3.5	-47	0	-43
1686	0	-64.5	1	0	1.5	0	0	0
1687	0	0	39.5	-27.5	123	-31	63.5	-14
1688	0	-10.5	28.5	0	79.5	-2	37.5	0
1689	5	-11	1.5	0	8	0	4	0
1690	124.5	-39	3.5	0	6	-1.5	5.5	0
1691	110.5	0	3.5	-29	11	-58.5	2	-53.5
1692	12	0	3.5	-26	4	-54.5	1	-32
1693	20	0	8	-10	28	-35.5	13.5	-11.5
1694	22.5	-54.5	3.5	0	5	-3	2.5	0
1695	0	-72.5	0	0	1.5	-3	0	0
1696	39	-75.5	0	-7	0	-7	2	-7
1697	5	0	0	-21	5	-44.5	19.5	-36.5
1698	1.5	0	0	-15.5	2	-5.5	0	-3
1699	1	-45.5	0	-8	8.5	-22.5	0	-12.5
1700	0	-52.5	1	0	3.5	-1	5	0
1701	3.5	-5.5	0	-1	0	0	0	-1.5
1702	5.5	-5.5	16	0	55.5	0	19	0
1703	0	0	0	0	0	0	0	0
1704	0	-5	0	-1	0	0	0	0
1705	116	0	0	-1	2.5	-2	3	-4
1706	0	0	7.5	-2.5	41	-8	27	-4.5
1707	0	0	0	-7	2	-11.5	0	0
1708	0	0	7.5	-1	8	-9.5	5	-1.5
1709	77.5	-5.5	46	-3	68	-11.5	20	-3.5
1710	0	-57	0	0	0	0	0	0
1711	22.5	-12.5	2.5	-10.5	2	0	0	0
1712	54.5	-23	16	-2	52.5	-3	25.5	0
1713	0	0	4	0	7.5	0	3	0
1714	0	0	2	0	1	-1	0	0
1715	62.5	-2	0	-1	3.5	0	0	0
1716	5	0	2	0	25	-1	6	0
1717	3	-2	0	-1	0	-20.5	2.5	-4
1718	0	0	13.5	0	16	0	15	-9.5
1719	32	0	1.5	-3.5	0	-5.5	0	-4.5
1720	5	0	0	-6	9	-4.5	4.5	-4
1721	0	0	15.5	-3.5	31	-8	22.5	-5
1722	0	0	0	0	0	0	0	0
1723	8	0	4	0	5.5	-19	2.5	-18
1724	17.5	0	0	-10.5	1	-16	0	-16.5
1725	0	0	0	0	0	0	0	0
1726	40.5	0	8.5	0	31	0	0	0
1727	0	-40	0	0	0	0	0	0
1728	0	0	0	0	0	0	0	0
1729	33.5	0	0	0	0	0	0	-4.5
1730	0	0	0	0	0	0	0	0
1731	0	0	0	0	0	0	0	0
1732	0	0	0	0	3	0	0	0
1733	0	0	0	-6.5	0	-13.5	0	-6
1734	0	0	0	0	0	-7.5	0	0
1735	13	0	0	0	0	0	0	0
1736	0	-18	0	0	0	-6	0	0
1737	0	0	0	0	0	-1.5	0	0
1738	0	0	0	0	0	0	0	0
1739	0	0	0	0	0	0	0	0
1740	0	0	0	0	0	0	0	0
1741	0	0	0	0	0	0	0	0
1742	0	0	0	0	0	0	0	0
1743	0	0	0	0	0	0	0	0
1744	0	0	0	0	0	0	0	0
1745	0	0	0	0	0	0	0	0
1746	0	0	0	0	0	0	0	0
1747	0	0	0	0	0	0	0	0
1748	0	0	0	0	0	0	0	0
1749	0	0	0	0	0	0	0	0
1750	0	0	0	0	0	0	0	0
1751	0	0	0	0	0	0	0	0
1752	0	0	0	0	0	0	0	0
1753	0	0	0	0	0	0	0	0
1754	0	0	0	0	0	0	0	0
1755	0	0	0	0	0	0	0	0
1756	0	0	0	0	0	0	1	-9
1757	0	0	1	0	5	0	5.5	0
1758	0	0	36	-1.5	82.5	-1	48.5	0
1759	0	0	2	0	13.5	-2	1.5	0
1760	0	-5	16.5	0	37.5	-2.5	27.5	0
1761	69.5	-5	1	0	1	0	2	0
1762	4.5	0	0	-3	0	-6.5	0	-4.5
1763	71.5	-1.5	6	0	0	-2	0	0
1764	0	-12.5	1	0	7.5	0	1.5	0
1765	2.5	0	12.5	-1.5	5	-4	9	-1
1766	0	0	1	0	0	0	0	0
1767	4.5	0	0	0	1	0	0	0
1768	11	-25.5	6	0	13.5	-43.5	5	0
1769	0	0	0	-1.5	3.5	-1.5	0	-2.5
1770	0	0	0	-10	0	-35	0	-18
1771	44	-4.5	3.5	-5.5	15.5	-9	0	-8.5
1772	0	0	0	0	0	0	0	0
1773	0	0	0	-5.5	0	0	0	-4.5
1774	0	0	34.5	0	53.5	-12.5	38	0
1775	0	0	0	0	0	-1.5	0	-2
1776	0	-19	0	-3	0	-2.5	0	0
1777	66	0	0	-15.5	0	-25.5	2.5	-17.5
1778	0	-11	0	0	0	-3	0	0
1779	0	-12.5	5	-6.5	23	0	12	0
1780	0	-22	15.5	-3.5	71	-5.5	32.5	-5
1781	0	-9.5	0	0	1	0	0	-2.5
