# Supplementary material for: Viral synergism suppresses R gene-mediated resistance by impairing downstream defense mechanisms in soybean
Source: Plant Physiol. 2023 Apr 26;192(4):3088–105. doi: 10.1093/plphys/kiad255 (PMC10400036; doi:10.1093/plphys/kiad255)
Supplement: kiad255_Supplementary_Data [file kiad255_supplementary_data.zip › Supplemental dataset S4.xlsx]

## Sheet: PerfectMatch
Supplemental Data Set S4. Sequences, lengths, reads, polarity, and mapping sites for vsiRNAs generated from G7H::eGFP, G7H::eGFP::CPL, G7H::eGFP::CPS, and G7H::eGFP::P19 genomes
					strain-hit				mapping site
ID	seq	length	5' nt	polarity	G7H::eGFP	G7H::eGFP::CPL	G7H::eGFP::CPS	G7H::eGFP::P19	G7H::eGFP	G7H::eGFP::CPL	G7H::eGFP::CPS	G7H::eGFP::P19
poolID100016	TGGCTCAGGGAAATCAACAG	20	T	+	1	0	1	0	5484	6609	6084	6003
poolID100025	AAGAAATTCATATGTGCTTGC	21	A	-	1	1	1	1	6512	7637	7112	7031
poolID100026	TCTCAAATTCCTTAGTAGTCC	21	T	-	0	1	1	1	6755	7880	7355	7274
poolID100070	AGAATGGTTTGACCTTGCGTCG	22	A	+	1	0	0	0	7724	8849	8324	8243
poolID100096	GAGCTCCCACGTATTTTGG	19	G	+	0	0	1	0	8935	10060	9535	9454
poolID100106	GCTTGCGCATTGACATCTATG	21	G	-	1	1	1	0	9320	10445	9920	9839
poolID10013	GATGAATTTAAGGAGCTTGCTTCGTCTGG	29	G	+	0	0	1	0	3769	4894	4369	4288
poolID100134	GTAGCCGCCACTCAGTCCAAC	21	G	-	0	0	0	1	8200	9325	8800	8719
poolID100139	TAGCCCAACGATTGCATTCAAC	22	T	+	0	1	0	0	10139	11264	10739	10658
poolID10015	AATACATTGATCTACCAGC	19	A	+	0	0	1	0	6314	7439	6914	6833
poolID100197	GAGATGCTGCATAGTTAAC	19	G	-	0	0	0	1	8220	9345	8820	8739
poolID100205	CTTGTCAAAACTGTCCATTCC	21	C	-	1	1	1	1	6516	7641	7116	7035
poolID100209	TGATAAAATGCCTCCTAATG	20	T	+	0	1	1	1	6942	8067	7542	7461
poolID100233	TAGCATACAAATATGGACACC	21	T	-	0	1	0	0	3210	4335	3810	3729
poolID100237	GTTAACTATGCAGCATCTCG	20	G	+	0	0	0	1	7459	8584	8059	7978
poolID100257	AATGAACAATGTGGTGAACT	20	A	+	1	0	0	0	7782	8907	8382	8301
poolID100260	ACTGGTGGGTTGGAAGAG	18	A	+	0	1	1	1	327	327	327	327
poolID100283	GAAGATGAAGAGGCCGTGATTCATTTGT	28	G	+	1	1	1	1	317	317	317	317
poolID100289	CATTTCTACAAGCAACCATT	20	C	+	0	0	0	1	12	12	12	12
poolID10029	TGTATGTGACTGATCCTG	18	T	+	0	0	1	0	1108	1105	1105	1105
poolID100301	AAACAGTCAGTTTCTTATGG	20	A	+	1	0	1	1	8579	9704	9179	9098
poolID100312	CTGCATACACCTCACGGC	18	C	-	1	0	0	0	1415	1412	1412	1412
poolID100325	TTGCCAGAGGGGAAAGGTTCT	21	T	+	0	1	0	0	4627	5752	5227	5146
poolID100390	AGGCCGTGATTCATTTGTATG	21	A	+	1	1	1	1	4458	5583	5058	4977
poolID100407	TGCGCAAGCAAGTGAGCT	18	T	+	0	0	0	1	727	727	727	727
poolID10041	ATATCTCTTAAATACAACTTTCCC	24	A	-	0	0	0	1	5780	6905	6380	6299
poolID100444	CAGAAACAAGAGGCAACCCAC	21	C	-	0	1	1	1	4458	5583	5058	4977
poolID10045	TTTGGAAACACAGTGACAGTAC	22	T	+	1	1	1	1	5329	6454	5929	5848
poolID100481	TGCGCTTAAGGAATTTGAAT	20	T	+	0	0	1	1	3428	4553	4028	3947
poolID100498	GTTGCATTGACACTCTTGACT	21	G	-	1	1	1	1	7679	8804	8279	8198
poolID100557	TTATAAGTGCTGTTTCACAC	20	T	-	0	0	0	1	2519	3644	3119	3038
poolID100566	CACTGAGAATGAGAGGAT	18	C	+	0	0	1	0	9312	10437	9912	9831
poolID100597	TCCATCAACTAGCATGGCTTTGTGGGAC	28	T	-	0	0	0	1	9694	10819	10294	10213
poolID100598	GAGGTGAGCAAGTTTTTGCAGC	22	G	+	1	1	1	1	9345	10470	9945	9864
poolID100602	AAGCACTCAAGGTTGACCTC	20	A	+	0	1	0	1	7419	8544	8019	7938
poolID100610	CAATTTACTTAGCCTTTACTGC	22	C	-	1	0	1	1	8518	9643	9118	9037
poolID100621	TGACTCTTGATATTGATTGC	20	T	+	1	0	1	1	1216	1213	1213	1213
poolID100625	TGTTGAGTGAGGAGATGAC	19	T	+	1	1	1	0	8914	10039	9514	9433
poolID100638	TAGAAAGAGGTATCTAAAGG	20	T	+	1	1	1	1	5189	6314	5789	5708
poolID100641	TGAATCACGGCCTCTTCATC	20	T	-	0	0	1	1	9269	10394	9869	9788
poolID100666	GGGACACAGTTTGTAAAT	18	G	+	0	1	1	0	4032	5157	4632	4551
poolID100717	CACATTTCCTCACAGCAGCAG	21	C	+	1	0	1	1	2168	3293	2768	2687
poolID100744	CTTGCCACTGAATTCAAATTCC	22	C	-	1	1	1	1	4921	6046	5521	5440
poolID100753	AACTATAAGAGCACTCACATG	21	A	+	1	1	1	1	6337	7462	6937	6856
poolID100762	AGATGTTCACCAGATAAACTAT	22	A	-	1	0	1	1	8836	9961	9436	9355
poolID100805	TCAATCTGTTCCTCTCCATCC	21	T	-	1	1	1	1	3862	4987	4462	4381
poolID10081	TCCATCGGTAACACAGAGC	19	T	+	1	0	1	1	9142	10267	9742	9661
poolID10082	ACCATTGTTAGGACCACACACCTCT	25	A	-	0	0	1	0	5234	6359	5834	5753
poolID100820	GGCATCCTCTTGATACATT	19	G	-	0	0	0	1	-	-	2219	-
poolID100840	AGATGACTTCTCCCTACATT	20	A	+	0	1	0	0	1074	1071	1071	1071
poolID100881	AAAGAGACTGTACATTTAATG	21	A	-	0	1	0	0	6607	7732	7207	7126
poolID100887	TCTGCATGACAATACACCCAT	21	T	-	0	0	1	0	4076	5201	4676	4595
poolID100889	TGCCCACAAGCCGCTAAGTTAC	22	T	-	0	0	0	1	134	134	134	134
poolID100890	GGACGGAAGCTTCACTGCACAG	22	G	+	0	0	0	1	1615	1612	1612	1612
poolID100896	CACCAGGCCTCAAATTTTAC	20	C	-	1	1	1	1	329	329	329	329
poolID100897	AGACAGTTGGAACAGAATAGAGT	23	A	+	0	1	0	0	8115	9240	8715	8634
poolID100899	ACAAGCCGCTAAGTTACCT	19	A	-	0	0	1	0	104	104	104	104
poolID100901	CCTCTCAGGAAAACCCGCTAT	21	C	-	1	0	1	0	9896	11021	10496	10415
poolID100906	GAGAAATGATGCATGATTTGT	21	G	-	1	0	0	1	10237	11362	10837	10756
poolID100944	ATCAACGCAAACTTTTGCCCC	21	A	-	0	1	1	1	5228	6353	5828	5747
poolID100945	CGTGGCTATCTTCACTTTAGT	21	C	+	0	1	1	1	9694	10819	10294	10213
poolID100972	ACAGTCAACGCGTATGTCCATTTCACAGC	29	A	+	0	0	1	0	9505	10630	10105	10024
poolID100985	TCACTCAACAAATGGTCCAGT	21	T	-	1	1	1	1	1686	1683	1683	1683
poolID101030	TGGAAGAAAGGCTGTTTAAT	20	T	+	0	0	1	0	9503	10628	10103	10022
poolID101033	ACTTCTGAGAGGTTCATGAGT	21	A	+	0	0	1	0	4409	5534	5009	4928
poolID101034	CGTGATTTTAATCCGCATGCC	21	C	+	1	0	1	1	6660	7785	7260	7179
poolID101045	GGAAGTTTGAAGGGAGAAGTG	21	G	-	0	0	0	1	5092	6217	5692	5611
poolID101053	TATCTTGAGCTGTGTGGTGTT	21	T	-	1	1	1	1	2303	3428	2903	2822
poolID101058	CTGCATCCATATCTCCTTCCT	21	C	-	1	1	1	0	615	615	615	615
poolID101064	TCTGCACTTTAACATCCT	18	T	-	0	0	1	1	8120	9245	8720	8639
poolID101072	CTATCAAACTGTGAGCCGTCTGC	23	C	-	0	0	1	1	8538	9663	9138	9057
poolID101074	TATAACATAAAGCACACTGGG	21	T	-	1	1	1	1	3093	4218	3693	3612
poolID101077	GGATGGAGGATCAGGAGGTAC	21	G	+	0	0	0	1	5601	6726	6201	6120
poolID101120	GGGTGTTCTGCTGGTAGTGG	20	G	-	0	0	1	0	2748	3873	3348	3267
poolID101166	TGTTGACAATGTACATAG	18	T	+	1	1	1	1	5306	6431	5906	5825
poolID101174	ATCTGGTGAACATCTGCAT	19	A	+	0	1	0	0	5344	6469	5944	5863
poolID101177	TGCTTTAGCCTGTTGTAAAAC	21	T	-	0	0	1	1	8407	9532	9007	8926
poolID101180	CTTCTCATCAACTTATCCCAACCTCTAT	28	C	-	1	0	1	0	6755	7880	7355	7274
poolID101243	CCAAAGAAGAGCACCAGCAGTAATAAGGG	29	C	+	1	0	0	0	3817	4942	4417	4336
poolID101246	TATGTTAACAACCCACAACAG	21	T	+	0	0	1	0	9171	10296	9771	9690
poolID101260	CTCTCAACAAGTTACTAATTGG	22	C	-	0	0	1	0	5042	6167	5642	5561
poolID101292	CACACCACACAGACCCAC	18	C	+	0	1	0	0	7587	8712	8187	8106
poolID10133	TATGTGAAGAGAGTGATT	18	T	+	0	0	0	1	-	-	2226	-
poolID101340	GTCCTTGAAGAAGATGGTGC	20	G	-	1	1	1	1	5418	6543	6018	5937
poolID101342	AAACATTGTTTCTTTGTGCCC	21	A	-	0	0	0	1	1186	1183	1183	1183
poolID101346	CCCATCCACCTATTTAACAC	20	C	-	0	1	0	0	9009	10134	9609	9528
poolID101350	CATCACTGGAGATTGTGCGTT	21	C	+	0	0	1	1	9949	11074	10549	10468
poolID101363	AGGATTTGAACCATTCTCTT	20	A	-	0	0	0	1	6775	7900	7375	7294
poolID10137	TTGTGAGCTTCTTATCTTCAT	21	T	-	0	0	0	1	9666	10791	10266	10185
poolID101384	TGAAAGGCTATTTTATGGGG	20	T	+	1	1	1	1	5643	6768	6243	6162
poolID101386	CATCCTCCCTCTCAGGAAAACCCGC	25	C	-	1	0	1	0	7223	8348	7823	7742
poolID10142	CACTTTAACATCCTCACC	18	C	-	1	1	0	0	1932	3057	2532	2451
poolID101423	GTGAGCTACAAAGATATCTTG	21	G	+	0	1	1	1	4730	5855	5330	5249
poolID101434	GAGCCGAACCCAGCATCATTC	21	G	-	0	1	0	0	1364	1361	1361	1361
poolID101459	ACGCTTGCTTTATCTCAGTTG	21	A	+	0	1	1	0	5549	6674	6149	6068
poolID101471	CCACAACGTCTATATCATGGC	21	C	+	1	1	1	1	6850	7975	7450	7369
poolID101484	AAAAAGCTCCTAACGTCAAG	20	A	-	1	1	1	0	8769	9894	9369	9288
poolID10152	GTTTAATGGTTAAGATTGT	19	G	+	0	0	1	0	2603	3728	3203	3122
poolID101524	ACACAGTGACAGTACAAGGG	20	A	+	1	1	1	1	2379	3504	2979	2898
poolID10153	TCCTGAATTTCTCCAAACTGC	21	T	-	0	1	0	0	7407	8532	8007	7926
poolID101567	CTCAGATACGACAGGACG	18	C	+	0	0	0	1	747	747	747	747
poolID101569	CAAACTTGCTCAATCCTCTC	20	C	-	1	1	1	1	4758	5883	5358	5277
poolID101582	AGTATATTGGTCGAGACACT	20	A	-	0	1	1	0	3344	4469	3944	3863
poolID101589	TCTACAGTTTTTGACATTCTC	21	T	+	0	0	1	0	4191	5316	4791	4710
poolID101597	AATGGTCTTCAACTTTCAAC	20	A	-	0	1	1	1	4333	5458	4933	4852
poolID101603	GATATCTCAGATACGACAG	19	G	+	0	0	0	1	8194	9319	8794	8713
poolID101608	TGAAGTTCATCTGCACCACC	20	T	+	1	1	1	0	9726	10851	10326	10245
poolID101609	GGATCTGCCTCTTCTTTCCTTG	22	G	-	0	1	1	0	7202	8327	7802	7721
poolID101630	ACCCCTTTTTCAAAATGCT	19	A	-	1	0	1	1	7402	8527	8002	7921
poolID101634	ACCAGATAAACTATATCAC	19	A	-	0	0	0	1	3384	4509	3984	3903
poolID101639	TGTGATGTCTGGGAATGCAGC	21	T	+	0	0	1	0	8915	10040	9515	9434
poolID101667	GGCATGAAGTATGTGAAG	18	G	+	0	1	1	0	1687	1684	1684	1684
poolID101686	TGGGATGGAAAGAAATTC	18	T	+	0	0	1	0	1834	2959	2434	2353
poolID10169	CAATTCTTCCCTTTTCTTTG	20	C	-	0	1	1	0	10255	11380	10855	10774
poolID101722	CTAAGATACTCATGAACCTCTC	22	C	-	0	0	0	1	8510	9635	9110	9029
poolID101745	ATCTTTTCACACATTTCAT	19	A	-	0	1	0	1	7237	8362	7837	7756
poolID101768	GATGTCAATGCGCAAGCAAGT	21	G	+	0	0	0	1	6974	8099	7574	7493
poolID101803	GGAGGGGAAACCACACTTCATAGTCGCAAC	30	G	+	0	1	1	0	6564	7689	7164	7083
poolID101808	TCGCTTAACTTTAGAGCAGGCTCGAGC	27	T	+	0	0	1	0	5477	6602	6077	5996
poolID101838	TGGTATTCCATGCACATAG	19	T	-	0	0	1	0	7882	9007	8482	8401
poolID101852	TCAATTGTGAGCTTCTTATCT	21	T	-	0	1	1	1	6431	7556	7031	6950
poolID101854	GAAACGCAAATCCACTTGT	19	G	-	0	0	0	1	8971	10096	9571	9490
poolID101871	TCCAACATTTACATCTTTGCT	21	T	-	0	1	1	0	5326	6451	5926	5845
poolID101896	ACACTAAGTTACCGTACTTTGTTGTCCG	28	A	+	0	0	1	0	-	-	2376	-
poolID101929	GGTTTTTGTGGGTTGCCTCTT	21	G	+	0	0	1	0	4568	5693	5168	5087
poolID101953	AGTTTGTCCCAACCATAC	18	A	-	0	0	1	0	7005	8130	7605	7524
poolID101964	GAAAATGCGGAATCCTCTGC	20	G	+	0	0	1	0	7357	8482	7957	7876
poolID10197	AATCAACAGGTTTACCACACC	21	A	+	1	1	1	0	8193	9318	8793	8712
poolID101986	TGCGCTGCTTTCTTCTACAACT	22	T	-	0	0	1	1	776	776	776	776
poolID102009	CAACAAAATATCTCCACATT	20	C	-	0	1	0	0	7280	8405	7880	7799
poolID10201	GGAATATCTGGAAAATGC	18	G	+	0	0	1	1	7714	8839	8314	8233
poolID102012	CACCACCAACTCTGTAGAAT	20	C	-	0	0	1	1	-	-	2318	-
poolID102032	ACTTTCAGAATTCCTCATCTC	21	A	-	1	1	1	1	9612	10737	10212	10131
poolID102067	ATGGGTGTGGTTATGAATGGT	21	A	+	1	0	0	0	1973	3098	2573	2492
poolID102079	GGGATGCTTACAGTTAAG	18	G	+	0	1	1	0	6549	7674	7149	7068
poolID102115	CAAATTCGCAATTTTGGCTGCT	22	C	-	0	0	0	1	4657	5782	5257	5176
poolID102123	TGCCCCAAGTAATGTGTC	18	T	-	1	0	1	1	9323	10448	9923	9842
poolID102144	ATGTACATTGTCAACAAATCT	21	A	-	0	0	0	1	4937	6062	5537	5456
poolID102151	TAGAAAATTTTTCCAACCAGC	21	T	-	0	0	1	0	1469	1466	1466	1466
poolID102178	GAGATAAAGCAAGCGTTCCTT	21	G	-	1	0	1	1	10121	11246	10721	10640
poolID102203	AATATCAAGAGTCACTCCAT	20	A	-	0	0	0	1	10234	11359	10834	10753
poolID102218	ACAATGAAATCCGGTACGC	19	A	-	0	1	0	0	93	93	93	93
poolID102225	TGCTTCATGAATGCCCAGT	19	T	+	1	0	0	0	115	115	115	115
poolID102229	GGTTGGCTATGGTTCCTTCATTATCAC	27	G	+	0	0	1	0	8884	10009	9484	9403
poolID102231	TCATGGGATAAGCATTGGTTCT	22	T	+	0	0	1	0	10236	11361	10836	10755
poolID10226	CGAAGTGGAAAGTAATGTATC	21	C	+	0	0	0	1	8069	9194	8669	8588
poolID102262	CAACTTCACTGGATGTTGCGT	21	C	-	1	0	1	1	6309	7434	6909	6828
poolID102272	GCTCTCCATAAGAAACTGACTG	22	G	-	0	0	1	1	4499	5624	5099	5018
poolID10228	GAAAGAACAGCATTTGGCAT	20	G	-	0	1	0	0	932	932	932	932
poolID102287	TGATCCAACATGGGAACAACT	21	T	+	0	0	1	0	8263	9388	8863	8782
poolID102298	CACATTTCCTCACAGCAGCAGC	22	C	+	1	0	1	1	3727	4852	4327	4246
poolID102326	CAACTTTCAACTTCACTGGAT	21	C	-	0	1	1	1	7732	8857	8332	8251
poolID102328	TCAAATTCCTTAGTAGTCC	19	T	-	0	1	1	1	5013	6138	5613	5532
poolID102334	AACTATAAGAGCACTCACATGC	22	A	+	0	1	1	1	-	-	1971	-
poolID102348	CTTGCCACTGAATTCAAATTC	21	C	-	0	1	1	1	5028	6153	5628	5547
poolID102397	GGGATGCTTACAGTTAAGACATGGC	25	G	+	1	1	1	1	9557	10682	10157	10076
poolID102427	GAGCTTGCGCGCAACAGTTTCAG	23	G	+	0	0	1	0	-	-	2003	-
poolID102438	AAACCACACTTCATAGTCGC	20	A	+	0	1	1	1	817	817	817	817
poolID102441	AGAGTAGTGCTGAATATC	18	A	-	0	0	1	0	10110	11235	10710	10629
poolID102466	GTGCAAGCAGGATTCCATAAT	21	G	-	0	1	0	0	6919	8044	7519	7438
poolID102467	CAATTTACTTAGCCTTTACTG	21	C	-	1	1	1	1	7770	8895	8370	8289
poolID102483	GAGGTGAGCAAGTTTTTGCAG	21	G	+	1	1	1	0	3184	4309	3784	3703
poolID102497	AGATGTTGCTGACCAAGTTAG	21	A	+	0	1	1	0	7225	8350	7825	7744
poolID102517	CTTCATTCTCTGTTGCACTTCACC	24	C	-	0	0	0	1	2798	3923	3398	3317
poolID102522	TGCATGATAGTTTCTTAACTG	21	T	-	0	1	1	0	9078	10203	9678	9597
poolID102533	GCTGGAGTGAAATTGATGAT	20	G	+	0	1	1	1	695	695	695	695
poolID102547	TTGGAGATCTCGTCTTTGAAG	21	T	+	0	1	0	0	1291	1288	1288	1288
poolID102573	CAGTTGGACAAGAATGGTAATTT	23	C	+	0	0	1	0	3301	4426	3901	3820
poolID10258	GCTGCCCGACAACCACTACCTGAGC	25	G	+	0	0	1	0	7502	8627	8102	8021
poolID102663	GGAAAAAGGAGTGTGGAATGG	21	G	+	1	1	1	1	1191	1188	1188	1188
poolID102664	TCACCATGCCATGTCTTAACTGT	23	T	-	0	1	0	0	2754	3879	3354	3273
poolID102684	ATGAAGTTTGAAGGAGGGAGT	21	A	+	1	0	1	1	6400	7525	7000	6919
poolID102710	GACCCTCCAGAAACGGTGAT	20	G	-	0	0	0	1	5879	7004	6479	6398
poolID102713	CATCTCAACCAACTCCGAAAATACTG	26	C	+	0	0	1	0	477	477	477	477
poolID102717	GATACATTGGATCACAACCC	20	G	+	1	0	1	1	10257	11382	10857	10776
poolID102725	TGCATCAGTGGCTGGTAGATC	21	T	-	0	0	0	1	6373	7498	6973	6892
poolID10273	TGTAGGACTCTTAAGCTCAG	20	T	-	0	1	0	0	2323	3448	2923	2842
poolID102738	GTGTCAAACCATGCATGTGAT	21	G	+	1	0	1	1	2113	3238	2713	2632
poolID102742	AGAGACAAAGCACTCTTAAATGG	23	A	+	1	0	1	1	889	889	889	889
poolID102756	ACCCTGGTGAACCGCATCGAG	21	A	+	0	0	1	1	697	697	697	697
poolID102771	GTACGCTCTTGCCCTGTAAT	20	G	-	1	0	0	0	7100	8225	7700	7619
poolID102827	AAGAAGCGGCAATTGCAAGG	20	A	+	1	0	0	0	1570	1567	1567	1567
poolID102829	TACAATGAAGTCGATCAATTG	21	T	+	0	0	0	1	-	-	2264	-
poolID10284	AGCTGTAAGAAATTCCTCTTG	21	A	-	0	1	0	0	733	733	733	733
poolID102877	CTGAGCTTAAGAGTCCTAC	19	C	+	1	1	1	1	3819	4944	4419	4338
poolID102885	TCATTCTCAGTTTGGACCACT	21	T	+	0	0	0	1	10171	11296	10771	10690
poolID10289	GAGAATGATCTTCCCTTCAACC	22	G	-	1	1	1	1	4409	5534	5009	4928
poolID10291	ACACCCTGGTGAACCGCATC	20	A	+	0	0	1	0	5984	7109	6584	6503
poolID102936	AGAGTGTGCATGTTTTGATTC	21	A	-	1	1	1	1	6368	7493	6968	6887
poolID102939	TGATTGAGGCATGGGGATACAC	22	T	+	0	0	1	1	9633	10758	10233	10152
poolID102987	CTCTATAAAATTTGGTCATC	20	C	-	1	0	1	1	7469	8594	8069	7988
poolID102993	TGCGCCATGCTTCCGCACAT	20	T	-	1	0	0	1	7040	8165	7640	7559
poolID103047	TGCCCCAGGATGTTGCCGTCCT	22	T	-	0	1	0	0	-	-	2030	-
poolID103060	GTTTCTTTGTGCCCATCTGAT	21	G	-	0	1	1	1	6767	7892	7367	7286
poolID103122	TAGTTTATGAATGGCAGGG	19	T	+	1	1	1	0	2395	3520	2995	2914
poolID103125	CAAATGAACAATGTGGTG	18	C	+	1	1	1	0	7777	8902	8377	8296
poolID103130	GCAATTGAAAAGGTTTGCTCCACATACG	28	G	+	1	0	1	0	9342	10467	9942	9861
poolID103135	CCACTACCTGAGCACCCAGTC	21	C	+	1	1	1	1	6119	7244	6719	6638
poolID103144	GAGTGGCTCTAAATTTTGAG	20	G	+	0	0	0	1	4791	5916	5391	5310
poolID103168	CACGGCCTATTTTTCTGTC	19	C	-	1	1	1	1	5541	6666	6141	6060
poolID103170	TTTCCTTTGCCTCCTGTG	18	T	-	1	0	0	0	4975	6100	5575	5494
poolID10321	CCAGCAGAACACCCCCATCGG	21	C	+	0	1	1	1	108	108	108	108
poolID103219	CAACTTACTCAACACTTTGAAAACCGC	27	C	-	0	0	1	0	874	874	874	874
poolID103220	CAGAGATTATAGTGGCATTTC	21	C	+	0	1	1	1	8890	10015	9490	9409
poolID103234	TTCGCAATTTTGGCTGCTGTT	21	T	-	1	0	1	0	8435	9560	9035	8954
poolID103256	CAAGGTCAAACCATTCTTCTT	21	C	-	0	1	1	1	1230	1227	1227	1227
poolID103292	AAGAGGCCGTGATTCATTTGTATG	24	A	+	1	1	1	1	6453	7578	7053	6972
poolID103301	TGGGTGCTCAGGTAGTGG	18	T	-	1	0	0	0	-	-	2387	-
poolID103308	CACTCGCAAAGTTTCCTG	18	C	-	1	1	1	1	-	-	1800	-
poolID103309	CCCATCTTTCCTTTCTCCC	19	C	-	1	0	1	1	8577	9702	9177	9096
poolID10334	CAGATCTTCTGAAAATGCGG	20	C	+	0	0	1	0	9746	10871	10346	10265
poolID103343	CTTCCAAGCAGCAACTCT	18	C	-	0	0	1	0	3328	4453	3928	3847
poolID103347	TCCCTGAGCCAACTGCACCTCTAATC	26	T	-	1	1	1	1	2709	3834	3309	3228
poolID10335	GCTTATCCCATGACAAGTTATC	22	G	-	0	0	1	0	5499	6624	6099	6018
poolID103370	CTGATATGATCCAACATGGG	20	C	+	1	1	1	0	9234	10359	9834	9753
poolID103385	TAAGCAAGGGTGGTCAGAGGAGG	23	T	+	1	0	0	0	5325	6450	5925	5844
poolID103406	TGCATGTGATTGACTCTTTTG	21	T	+	1	0	1	1	405	405	405	405
poolID103412	AAGAGTTTGAGGAGATAAG	19	A	+	0	1	1	1	6431	7556	7031	6950
poolID103413	AAGTAATCCCATAACATCCAACC	23	A	-	0	0	1	0	8628	9753	9228	9147
poolID103428	AGTGCTTCAGCCGCTACCCCG	21	A	+	0	1	1	0	8600	9725	9200	9119
poolID103441	TATGAGCCAAGAGGAATTGT	20	T	-	1	0	0	0	8088	9213	8688	8607
poolID103443	CAAGTGGCGCTTTGTAGGACTCTTAAGC	28	C	-	0	0	0	1	4540	5665	5140	5059
poolID103465	GGGGAAGGAAGAATGGGAAGC	21	G	+	1	1	1	1	3271	4396	3871	3790
poolID103467	TGATGCATGATTTGTCTC	18	T	-	1	1	1	1	2801	3926	3401	3320
poolID10347	GCTATTTTATGGGGAAAAAGG	21	G	+	1	1	1	1	6721	7846	7321	7240
poolID103470	TGCCTCTTCTTTCCTTGAGTT	21	T	-	1	1	1	1	2073	3198	2673	2592
poolID103478	ATAATGAAAGGAGTGACGCG	20	A	+	1	1	1	1	2425	3550	3025	2944
poolID103480	TGGAACACACCTTTGGGGAGGCATATACC	29	T	+	1	1	1	0	224	224	224	224
poolID103500	GTTTCACCTTCTATCTTGATTCAC	24	G	+	0	0	1	0	-	-	2362	-
poolID103545	CAGTTGTGAAAGGCTATTTTATGGG	25	C	+	1	1	1	1	2885	4010	3485	3404
poolID103569	GAATTTCATCAAGACTCTGCACT	23	G	-	1	0	1	0	3727	4852	4327	4246
poolID103573	ACCTGAGCACCCAGTCCGCCCTGAGC	26	A	+	0	0	1	0	5288	6413	5888	5807
poolID103580	ATGTAAAATTTGAGGCCTGGT	21	A	+	1	1	1	1	1506	1503	1503	1503
poolID103593	TCCTGTGATAAATTCAACC	19	T	-	1	1	1	1	1534	1531	1531	1531
poolID103601	ATTGATGAAGATAAGAAGC	19	A	+	0	0	1	1	-	-	2030	-
poolID103607	GTTTATGAATGGCAGGGAG	19	G	+	1	1	1	0	2043	3168	2643	2562
poolID10362	CTCTGTGCAGTGAAGCTTCC	20	C	-	0	0	0	1	5021	6146	5621	5540
poolID103632	CTACAAACCTAATCATACTG	20	C	-	0	0	0	1	7572	8697	8172	8091
poolID103635	TTACATCAAAAGAGACACTAG	21	T	-	0	1	1	1	183	183	183	183
poolID103641	CAGCCACAACGTCTATATCATG	22	C	+	1	1	1	0	3795	4920	4395	4314
poolID103646	CTGGTGAACATCTGCATAATCT	22	C	+	0	0	1	1	-	-	2198	-
poolID10365	TCAAGGAGTGTGTGTATGTGACTG	24	T	+	0	0	1	0	8843	9968	9443	9362
poolID103656	AAGTGCATAAGTATGAGGAG	20	A	+	0	0	1	1	5438	6563	6038	5957
poolID103659	TGAAATGGACATACGCGT	18	T	-	0	0	1	0	3752	4877	4352	4271
poolID10367	GGGAGCTGGCACAAGCAGCAAAGATGT	27	G	+	1	0	1	0	6018	7143	6618	6537
poolID103686	CGACTTCTTCAAGTCCGCCAT	21	C	+	1	1	1	1	-	-	2381	-
poolID103728	TGTGATAGAAAGGTTCAAAGCT	22	T	-	0	0	1	0	703	703	703	703
poolID103752	ACAGATTGAATATCCGCTG	19	A	+	0	1	1	1	466	466	466	466
poolID103767	CATACTTCATGCCGTCAATTTC	22	C	-	0	1	1	0	5451	6576	6051	5970
poolID103783	CCCTGAGCCAACTGCACCTCTAATC	25	C	-	1	0	1	1	3270	4395	3870	3789
poolID103797	CAGTTGGTGCACAATACAAAG	21	C	+	0	1	1	0	7762	8887	8362	8281
poolID103827	CATTTGCATTGTTCTCCCATC	21	C	-	1	1	1	1	6425	7550	7025	6944
poolID103847	CTTTGTCAAACATTTCTCCGT	21	C	-	1	1	1	1	5550	6675	6150	6069
poolID103849	GAAGAAAGCAGCGCATCTTCAGG	23	G	+	1	0	1	0	5955	7080	6555	6474
poolID103855	TGTTGGGCAGTGGGTAACAGT	21	T	+	1	0	1	0	268	268	268	268
poolID103873	CATGGCATGGTGAGTTTGTGAT	22	C	+	1	1	1	1	6298	7423	6898	6817
poolID103879	AGGGAAATCAACAGGTTTAC	20	A	+	1	0	0	1	6988	8113	7588	7507
poolID103881	CAATGCCCTGCAGCACACTAG	21	C	-	1	1	1	1	5375	6500	5975	5894
poolID103884	CAGCAATTCAGTGTATCCCCAT	22	C	-	0	0	1	0	4875	6000	5475	5394
poolID103886	AGCTTTTTCATGGAAGACTG	20	A	+	0	0	0	1	9170	10295	9770	9689
poolID103915	TGAATTATGGAATCCTGCTTG	21	T	+	0	1	0	0	4624	5749	5224	5143
poolID103918	GAAATCAATGGTGCATTCAT	20	G	-	0	0	0	1	9432	10557	10032	9951
poolID103921	GAGCAACTTGAAATGATTTC	20	G	+	0	0	0	1	67	67	67	67
poolID10393	AATTCATCCTTGTTCAAAAGCCACAAAT	28	A	-	1	0	0	1	3525	4650	4125	4044
poolID103933	TATCAACCAAGCCGATTAAAT	21	T	+	1	1	1	1	-	-	2204	-
poolID103948	CCCACACTTCTCTGCCAAAAC	21	C	+	0	1	1	1	7002	8127	7602	7521
poolID103953	CAAAGAAAGGGTTGAAATGG	20	C	+	1	1	1	1	4369	5494	4969	4888
poolID103958	GAGCTTAAGAGTCCTACAAAGC	22	G	+	0	1	0	0	5990	7115	6590	6509
poolID103966	TGTAAGAAATACACTTTTCC	20	T	+	1	1	1	1	5493	6618	6093	6012
poolID103968	AGAGTCAATCACATGCATG	19	A	-	0	1	0	0	6031	7156	6631	6550
poolID103973	AAGGAAGGAGATATGGATGCAG	22	A	+	0	0	1	0	5931	7056	6531	6450
poolID103998	TGTCCCACAAAGCCATGC	18	T	+	1	1	1	0	7767	8892	8367	8286
poolID104006	GTTTCTGGAGTTCACACGAG	20	G	+	0	0	0	1	2641	3766	3241	3160
poolID104014	CATTCAACTGTGCGCTTAAG	20	C	+	1	1	1	1	3418	4543	4018	3937
poolID104042	CATAGTTAACCGAATCTCCCG	21	C	-	0	0	0	1	653	653	653	653
poolID104050	GAGCCTGCTCTAAAGTTAAGC	21	G	-	1	1	1	1	5404	6529	6004	5923
poolID104060	AGCTCACAATTGATTTCGAC	20	A	+	0	0	1	1	1363	1360	1360	1360
poolID104075	GTCAGGGAGCTATCAAACTG	20	G	-	0	0	1	0	89	89	89	89
poolID104095	TTGGGTTGTGATCCAATGTATCC	23	T	-	0	0	0	1	6800	7925	7400	7319
poolID104098	TTGTGAAAGGCTATTTTATGG	21	T	+	1	1	0	0	10031	11156	10631	10550
poolID104127	TGAAGTTTGAAGGAGGGAGT	20	T	+	1	0	1	1	7595	8720	8195	8114
poolID104165	TCTACAACTTTCTTTGTC	18	T	-	0	1	1	1	9057	10182	9657	9576
poolID104175	GCCAATAGATCACTACGCAG	20	G	-	0	1	0	0	1387	1384	1384	1384
poolID104213	CAAATGACTAGTGTGCTGC	19	C	+	1	1	1	1	4399	5524	4999	4918
poolID104228	CAATCCTCTAAGATACTCATG	21	C	-	0	1	1	1	194	194	194	194
poolID104231	TATCTACAAAACCATTCTCCAC	22	T	-	1	1	1	1	580	580	580	580
poolID104250	CGCAATGACACAGTGGTGG	19	C	+	0	0	1	0	1548	1545	1545	1545
poolID104253	TTTCACAACTGAGATAAAGC	20	T	-	0	0	1	1	4113	5238	4713	4632
poolID104259	GCACCAGCAGTAATAAGG	18	G	+	0	0	1	0	4787	5912	5387	5306
poolID104316	GAGAAGTGTGGGTCTGTGTGG	21	G	-	0	0	1	1	3310	4435	3910	3829
poolID104318	TCTACAGAGTTGGTGGTGAAGTGCAACAG	29	T	+	1	0	1	1	3370	4495	3970	3889
poolID104327	CTTTGAGAGGTGGTGTGGTAAAC	23	C	-	0	0	1	0	3830	4955	4430	4349
poolID104328	CAATCCTGTCTGACGCAATTC	21	C	-	1	1	1	1	2397	3522	2997	2916
poolID104331	TGGAGATTGGATCACACTTATAC	23	T	+	0	0	1	0	4157	5282	4757	4676
poolID104344	CCCCCATCGGCGACGGCCCCG	21	C	+	0	1	1	1	8940	10065	9540	9459
poolID104349	AATTGGATCGGCAAAGAGTCT	21	A	+	1	0	0	0	2792	3917	3392	3311
poolID104350	CTGTTGTTTCCTCTAAACTTC	21	C	-	0	1	1	1	8941	10066	9541	9460
poolID104363	GTCCCACTCTAGGATAGAGAC	21	G	-	0	0	1	0	7883	9008	8483	8402
poolID104414	GTATAGTAAGTATGTGATCAGAAAGAATCC	30	G	+	0	0	1	0	2613	3738	3213	3132
poolID104430	GAGAGGGCAACACGCAAGTGC	21	G	+	1	1	1	1	9313	10438	9913	9832
poolID10444	TAAAATTTGAGGCCTGGTGG	20	T	+	1	0	0	1	8903	10028	9503	9422
poolID104457	GTTGCTACATCTAACATTG	19	G	-	0	0	0	1	-	-	1937	-
poolID104460	CTACCTCTTCAAAATAGTTC	20	C	-	1	1	1	1	243	243	243	243
poolID104478	ACTATGAAGTGTGGTTTCCCC	21	A	-	1	1	1	1	9917	11042	10517	10436
poolID104508	TTCTACAGAGTTGGTGGTGAAGTGCAACAG	30	T	+	0	0	0	1	7679	8804	8279	8198
poolID104519	TCATGGTATGGTGCATTGAC	20	T	+	1	0	0	0	2422	3547	3022	2941
poolID104523	ATCTTCACTTTAGTGGGCGGTG	22	A	+	0	0	1	0	-	-	2149	-
poolID104526	CAAAAATTCCAAACTCCATGC	21	C	-	0	1	0	0	2672	3797	3272	3191
poolID10457	AACCACTACCTGAGCACCCAG	21	A	+	1	0	1	0	9938	11063	10538	10457
poolID104575	TGATTAGGTTTGTAGACCCGCTTACTGG	28	T	+	0	0	1	0	9991	11116	10591	10510
poolID104581	GCAGACACTTTTATAAGCTT	20	G	-	0	0	0	1	4935	6060	5535	5454
poolID104608	GAATCACATGGCTTTAACTGAT	22	G	+	0	0	1	0	3393	4518	3993	3912
poolID10466	CGGAAGCATGGCGCAATATTGC	22	C	+	0	0	1	0	9988	11113	10588	10507
poolID104691	AATGTAACACTGAGAATGAG	20	A	+	0	1	1	1	7257	8382	7857	7776
poolID104746	TCAGGAACTTCCTCAACTC	19	T	-	0	0	0	1	5333	6458	5933	5852
poolID104749	CAATGGAAGGTAACTTAGCGGC	22	C	+	1	1	1	1	547	547	547	547
poolID104754	TGTGTCATTGCGAGCAGCTGC	21	T	-	0	0	1	1	9051	10176	9651	9570
poolID104762	CACTACCTGAGCACCCAGTCCG	22	C	+	0	0	1	0	7043	8168	7643	7562
poolID104763	ACCTTTCTGCTTTCCTTTCTTG	22	A	-	1	1	1	1	726	726	726	726
poolID104764	TGTACTATTCTTGTTGTAAGC	21	T	+	0	1	1	1	8356	9481	8956	8875
poolID104812	ACTTGCTCTAAAATTGCCCT	20	A	-	0	1	0	0	6733	7858	7333	7252
poolID104859	ATCACTGGAGATTGTGCG	18	A	+	0	0	1	0	2804	3929	3404	3323
poolID104882	TGGGTGAGGATGTTAAAGTGCAGAG	25	T	+	1	0	1	0	7218	8343	7818	7737
poolID10490	AGATCAGGTCTAACTCCCTTG	21	A	-	0	1	1	1	6749	7874	7349	7268
poolID104919	GTTTTTGACATTCTCCTG	18	G	+	0	0	1	0	3684	4809	4284	4203
poolID104944	ATGGAGTTTGGAATTTTTG	19	A	+	0	1	0	0	5095	6220	5695	5614
poolID104973	GGAAACACAGTGACAGTAC	19	G	+	1	1	1	1	2926	4051	3526	3445
poolID104995	GGCTCTTTGAATTTAGTCGAGG	22	G	+	1	0	1	0	8540	9665	9140	9059
poolID105003	GAAAAGGGAAGAATTGTGGTT	21	G	+	1	1	1	1	6598	7723	7198	7117
poolID105020	ACTCTTTTGGATCCTTGACAGT	22	A	+	0	1	0	1	9631	10756	10231	10150
poolID105022	CTACTCAGATCGCTTGAAGCAG	22	C	+	0	1	1	1	3795	4920	4395	4314
poolID105036	AACAAACAGTCAGTTTCTTAT	21	A	+	0	0	0	1	1623	1620	1620	1620
poolID105039	TGTCCTCCTCTGACCACCC	19	T	-	1	0	1	0	478	478	478	478
poolID10505	CACCATGGAACACACCTTTGGGGAGGCAT	29	C	+	0	0	0	1	7661	8786	8261	8180
poolID105073	CAGTGACAGTACAAGGGAG	19	C	+	1	1	1	1	2224	3349	2824	2743
poolID105089	CTTCTGAACAAGTGTCCAT	19	C	-	1	0	0	0	4942	6067	5542	5461
poolID105097	GGACTCAGAGATTATAGTGGCATTTCC	27	G	+	1	1	1	1	6517	7642	7117	7036
poolID10513	GGAAGGAAGAATGGGAAGCTCG	22	G	+	0	0	1	0	9431	10556	10031	9950
poolID105133	GTTTTCAAAGTGTTGAGTAAG	21	G	+	0	0	0	1	6650	7775	7250	7169
poolID105168	TAAACCTGTTGATTTCCCT	19	T	-	0	0	1	1	-	-	2002	-
poolID105171	AGTTATACGTGAACCAGTTTCAACTCAAG	29	A	+	1	0	1	1	7771	8896	8371	8290
poolID105194	GCTCTCAAGACTGTGAATTAT	21	G	+	0	1	0	0	290	290	290	290
poolID105195	CGTCAAGGCATCCACCTCAATTGTCCAG	28	C	+	1	1	1	1	9296	10421	9896	9815
poolID105224	AACAAATGGTCCAGTATTGC	20	A	-	1	1	1	1	932	932	932	932
poolID105232	CAATTCTCTCAGGCTCAAG	19	C	-	1	1	1	0	7885	9010	8485	8404
poolID105246	TGAGCGATCATCTTTAACCAC	21	T	+	1	1	1	1	1290	1287	1287	1287
poolID10528	ATTTAAAATGCCTATACCC	19	A	-	0	1	1	0	6477	7602	7077	6996
poolID105282	CCATTTTAATCATTCCTTT	19	C	-	0	1	0	0	8748	9873	9348	9267
poolID105288	CATACTTCATGCCGTCAATTT	21	C	-	1	1	1	1	10007	11132	10607	10526
poolID105304	CTGAGCACCCAGTCCGCCCTG	21	C	+	1	1	1	0	1110	1107	1107	1107
poolID105311	CAAATGGTCCAGTATTGC	18	C	-	1	1	1	1	9041	10166	9641	9560
poolID105322	ATTTGGACAAGCAATGAAAAGATTATG	27	A	-	0	0	0	1	4459	5584	5059	4978
poolID105336	ACTACAACAGCCACAACGTCT	21	A	+	0	0	1	0	8904	10029	9504	9423
poolID105341	CTCGCCGGACACGCTGAACT	20	C	-	0	0	1	0	6104	7229	6704	6623
poolID10535	TCGTAACTACATTTCTAC	18	T	+	0	0	0	1	6570	7695	7170	7089
poolID105390	CGCGCTCGAATGGCATTAC	19	C	+	0	1	1	1	501	501	501	501
poolID105399	TGTTGGGCAGTGGGTAACAGTC	22	T	+	1	0	0	1	4368	5493	4968	4887
poolID105417	CATGGAAGACTGGTGGGTTGGAAG	24	C	+	0	0	0	1	723	723	723	723
poolID105432	CATCCATCATCACCCACACG	20	C	-	0	0	1	0	8441	9566	9041	8960
poolID105437	ATTTTCGTAACTACATTTC	19	A	+	0	0	0	1	1852	2977	2452	2371
poolID105455	GAAAGCTGCAGTTGGTGCACAAT	23	G	+	1	0	0	0	4362	5487	4962	4881
poolID105473	CTTTACTGCTGTGGACCC	18	C	-	0	0	0	1	5682	6807	6282	6201
poolID105477	GGATAAGTTGATGAGAAGTTTAC	23	G	+	0	0	0	1	1217	1214	1214	1214
poolID105498	ATTTCATCAAGACTCTGCAC	20	A	-	0	1	1	1	8513	9638	9113	9032
poolID105500	CTCAATCACTCTCTTCACATACTTCATGC	29	C	-	0	0	1	0	8478	9603	9078	8997
poolID105524	CTACAACAGCCACAACGTCT	20	C	+	1	1	1	1	10255	11380	10855	10774
poolID105533	AAGTTTCCCATTCGGTCCC	19	A	-	0	0	1	0	4622	5747	5222	5141
poolID105537	ACTAGAAGACTCCTTATTTG	20	A	-	1	1	1	1	2756	3881	3356	3275
poolID105550	TCCGCACAGGCCAAAACAGC	20	T	+	1	0	1	1	6624	7749	7224	7143
poolID105556	CTGAACAAGTGTCCATTTGTG	21	C	-	0	0	0	1	4059	5184	4659	4578
poolID105600	TCCCTCTCAGGAAAACCCGC	20	T	-	0	1	1	0	-	-	2223	-
poolID105605	GTACCCTTGTTGTTGTGTCACAC	23	G	+	0	0	1	1	8279	9404	8879	8798
poolID105622	TCCTTATCATTAACTGCAAG	20	T	-	0	0	0	1	2609	3734	3209	3128
poolID105632	AGCTTGTGTCGGATCTCTTTG	21	A	+	0	1	1	0	889	889	889	889
poolID105645	CTTTCTATGTACATTGTC	18	C	-	1	1	1	1	8854	9979	9454	9373
poolID105649	AGATTATAGTGGCATTTCC	19	A	+	0	0	1	1	9831	10956	10431	10350
poolID105667	CCTTTCCCCTCTGGCAATATC	21	C	-	1	1	1	1	8037	9162	8637	8556
poolID105674	GCAATATTGCGCCATGCTTCC	21	G	-	1	1	1	0	6411	7536	7011	6930
poolID105693	CATTCTCAGTGTTACATTGTG	21	C	-	0	1	1	1	940	940	940	940
poolID10572	AAACCTTTTCAATTGCCATG	20	A	-	0	0	1	0	5477	6602	6077	5996
poolID105723	GGGATCCATTCCACACTCCTTTTTCCCC	28	G	-	1	0	0	0	10129	11254	10729	10648
poolID105761	CCCATCAAGTCCAAACAACT	20	C	-	1	0	0	1	4515	5640	5115	5034
poolID105780	CATGAACCACAATTCTTCC	19	C	-	0	0	0	1	1363	1360	1360	1360
poolID105786	ATACGGAGAAATGTTTGAC	19	A	+	1	1	1	1	8177	9302	8777	8696
poolID105795	GAATGATAAATTGTATATGGC	21	G	+	1	1	1	1	1441	1438	1438	1438
poolID105804	GAGCTTAAGAGTCCTACAAAG	21	G	+	0	1	1	0	3347	4472	3947	3866
poolID105819	TGCAGTCCCAAAATCCTGAAG	21	T	+	0	0	1	0	3383	4508	3983	3902
poolID105823	ATAGTTAACCGAATCTCCCG	20	A	-	0	0	0	1	9714	10839	10314	10233
poolID105828	CTTGTTATAAGTGCTGTTTCAC	22	C	-	0	1	1	1	4058	5183	4658	4577
poolID105834	CTCGTTGCAGTCCCAAAATCC	21	C	+	1	0	0	1	4113	5238	4713	4632
poolID105840	TATCTAAAGGACTACACAC	19	T	+	1	1	1	1	8395	9520	8995	8914
poolID105869	CCCTTGAATAAAATGTATC	19	C	-	0	0	1	1	440	440	440	440
poolID105871	GTGATTTGTGGTTAAAGAT	19	G	-	0	0	0	1	6886	8011	7486	7405
poolID105895	CAGAGATTATAGTGGCATTTCC	22	C	+	1	1	1	0	3150	4275	3750	3669
poolID105921	CACTCTTAAATGGATGGAAAAG	22	C	+	0	1	1	0	8406	9531	9006	8925
poolID105944	CAGTGCAGGAACCCAACATATG	22	C	+	0	0	1	1	427	427	427	427
poolID106021	CCTTATTGACAATCCCAAAC	20	C	+	0	0	1	0	4081	5206	4681	4600
poolID106027	TATTTTTAAGAAGTTTAGAGG	21	T	+	0	1	1	0	4373	5498	4973	4892
poolID10603	CAAGGAGTGTGTGTATGT	18	C	+	0	0	1	0	5587	6712	6187	6106
poolID10606	GAAAGTTGTAGAAGAAAGC	19	G	+	0	1	1	1	3904	5029	4504	4423
poolID106074	ACCTTGAGTGCTTCCTCTGT	20	A	-	0	1	1	0	9302	10427	9902	9821
poolID106110	CCACTACCTGAGCACCCAGTCC	22	C	+	0	0	1	0	6641	7766	7241	7160
poolID106163	ACAGCAGCAGCAAGTCAAATGG	22	A	+	1	0	1	0	5521	6646	6121	6040
poolID106199	GAACATGGTACCCAACTGTCAAGGATCC	28	G	-	0	0	0	1	3975	5100	4575	4494
poolID106305	GGATGTTAAAGTGCAGAGTCTTGATG	26	G	+	1	0	1	1	4254	5379	4854	4773
poolID106314	GCTTGCCCACAAGCCGCTAAG	21	G	-	0	0	1	0	9291	10416	9891	9810
poolID106320	ATCTTCTTTCCTTTTCCATCCATT	24	A	-	0	0	1	0	1842	2967	2442	2361
poolID106322	TGTGTGTCCAATCCTAAGCG	20	T	-	0	0	1	1	3491	4616	4091	4010
poolID106326	GGCCGTGAGGTGTATGCAGATG	22	G	+	0	0	0	1	312	312	312	312
poolID106328	CCCAATCATGTCTTTCCTTATCTCCTC	27	C	-	1	0	1	1	5660	6785	6260	6179
poolID106342	GAGGGCAATTTTAGAGCAAGT	21	G	+	0	1	0	0	2573	3698	3173	3092
poolID10635	TCCTTTAAGCTGCAAAAACTT	21	T	-	0	0	1	0	8237	9362	8837	8756
poolID106388	GATCTCTTTGGAAACACAGT	20	G	+	0	0	1	0	2358	3483	2958	2877
poolID10642	CCTGGTCGAGCTGGACGGCG	20	C	+	0	1	0	1	4909	6034	5509	5428
poolID106422	TAGCATGGCTTTGTGGGACATG	22	T	-	0	0	1	0	403	403	403	403
poolID106424	GAAGGAGATATGGATGCAGGT	21	G	+	1	0	1	1	2637	3762	3237	3156
poolID106433	AACTGAGATAAAGCAAGCGT	20	A	-	0	0	1	1	8252	9377	8852	8771
poolID106438	CGCTGTATAGTTTATTAT	18	C	+	0	0	1	0	696	696	696	696
poolID106442	CCATAAAATAGCCTTTCAC	19	C	-	1	1	1	1	3455	4580	4055	3974
poolID106502	CATCTGCATACACCTCAC	18	C	-	0	0	1	0	459	459	459	459
poolID106509	AGGATGAATTGCGTCAGAC	19	A	+	1	1	1	0	4789	5914	5389	5308
poolID106515	AGAGAATGAAGTGTGAAAC	19	A	+	1	1	1	1	4102	5227	4702	4621
poolID106517	CACAAAAACCATCTTGGGTT	20	C	-	0	0	1	0	1389	1386	1386	1386
poolID106552	CAATGGAAGGTAACTTAGCGG	21	C	+	1	1	1	1	7713	8838	8313	8232
poolID106596	AAGAAGCATTTGACCAAG	18	A	+	0	0	0	1	3061	4186	3661	3580
poolID106597	ATGCTTCTTGAAATTTGCG	19	A	-	0	0	0	1	1575	1572	1572	1572
poolID106599	GAGTTGTTTGTTGTCTTTATAAC	23	G	-	0	1	1	0	610	610	610	610
poolID1066	TTTGATTAGAGGTGCAGTTGG	21	T	+	1	1	1	1	7665	8790	8265	8184
poolID106620	TGGGTTGGAAGAGAAATGCTAG	22	T	+	0	0	1	1	2330	3455	2930	2849
poolID106624	GATGCGGTTCACCAGGGTGTC	21	G	-	1	0	1	0	359	359	359	359
poolID106636	CACAGAATTTTTGATTAG	18	C	+	1	0	0	0	6683	7808	7283	7202
poolID106675	CTAGAAGACTCCTTATTTG	19	C	-	0	0	1	0	4061	5186	4661	4580
poolID106689	AGACTTTGACTCTCTTTCCT	20	A	-	1	1	1	1	10040	11165	10640	10559
poolID106698	ACACTAGAAGACTCCTTATTTG	22	A	-	0	1	1	0	76	76	76	76
poolID106727	CATTTGCAGCGACCCTCTTAGT	22	C	-	0	0	0	1	2522	3647	3122	3041
poolID106729	GAGGAACAACCAAAAGAGGAG	21	G	+	1	1	1	0	-	-	2182	-
poolID106733	TATAGTAAGTATGTGATC	18	T	+	0	0	1	1	3668	4793	4268	4187
poolID106739	AGGAGAAGGAAGGAGATATGG	21	A	+	1	1	1	1	5780	6905	6380	6299
poolID106744	GATGATGGATGGAGAGGAAC	20	G	+	0	1	1	1	6302	7427	6902	6821
poolID106749	ATCCAAAGAAGAGCACCAGCAG	22	A	+	1	1	1	0	10041	11166	10641	10560
poolID106755	TGCCAGAGGGGAAAGGTTCT	20	T	+	0	0	0	1	114	114	114	114
poolID106778	CAGTAGTAAGGGCGTCAGG	19	C	-	0	0	1	0	2334	3459	2934	2853
poolID106784	CCAGGGCACGGGCAGCTTGCCG	22	C	-	0	0	1	0	3769	4894	4369	4288
poolID106797	GAAAAGGGAAGAATTGTGGTTC	22	G	+	0	1	1	0	6304	7429	6904	6823
poolID106808	CGATTATTAACTGAGAAACACT	22	C	+	0	0	1	1	8239	9364	8839	8758
poolID106836	CATGCTGATGACTGTTGT	18	C	+	0	1	1	1	4784	5909	5384	5303
poolID106873	CAGCAAGGAGAGACAAAGCAC	21	C	+	0	0	1	1	9619	10744	10219	10138
poolID106880	TCACTGGAGATTGTGCGT	18	T	+	1	0	1	0	113	113	113	113
poolID106889	CCATGTTCAAGATAGCCC	18	C	+	1	1	1	1	3008	4133	3608	3527
poolID106902	ATTCATGAATTTCTTTCCATCCCAC	25	A	-	0	0	1	1	1658	1655	1655	1655
poolID106904	GTGTCATACAGCCATGTGTCC	21	G	-	1	0	1	0	3502	4627	4102	4021
poolID106922	TGGTCACATTTTTGGAAAAGT	21	T	-	0	0	1	1	273	273	273	273
poolID106924	GAAGTTTGATTTGCCCACTC	20	G	-	0	0	1	0	1965	3090	2565	2484
poolID106942	AGGGCGAGGAGCTGTTCACC	20	A	+	0	0	1	0	8702	9827	9302	9221
poolID106964	AGGGATGGGTCGCAAGTCG	19	A	+	1	0	1	1	638	638	638	638
poolID106965	GAAGATGAAGAGGCCGTGATTCATTTGTAT	30	G	+	1	1	1	1	411	411	411	411
poolID10697	CCATATCAGTTTGTTGGGC	19	C	+	0	1	0	0	272	272	272	272
poolID106978	AGCGCACTCATCGTATTAAAG	21	A	+	0	1	0	0	1955	3080	2555	2474
poolID106985	CTTCCAATCATGATTGTTGC	20	C	-	0	1	0	1	6545	7670	7145	7064
poolID10700	TGCCAAATGCTGTTCTTTC	19	T	+	0	1	0	0	6040	7165	6640	6559
poolID107010	CGCCGATGGGGGTGTTCTGC	20	C	-	1	0	0	0	9258	10383	9858	9777
poolID10702	GACTCTTGATATTGATTGCG	20	G	+	0	0	1	1	9941	11066	10541	10460
poolID107021	CATCTTGGTCAAATGCTTC	19	C	-	0	1	1	1	8514	9639	9114	9033
poolID107026	CCTTGAATATGAAAGCTGCAG	21	C	+	1	1	1	1	398	398	398	398
poolID107049	TGCTGCTGCTGTGAGGAAATG	21	T	-	0	0	1	0	6839	7964	7439	7358
poolID107060	AAGTAACCTCATAGAAATC	19	A	-	0	0	1	1	6575	7700	7175	7094
poolID107130	CCCAGTGTGCTTTATGTTATAGTTT	25	C	+	1	0	0	0	8670	9795	9270	9189
poolID107212	GATGGGAGAACAATGCAAAT	20	G	+	1	1	1	0	6542	7667	7142	7061
poolID107251	TGTTCCTCTCCATCCATCATC	21	T	-	0	1	1	0	2462	3587	3062	2981
poolID107256	TGATTAGGTTTATACTCAAGC	21	T	-	0	1	1	1	6546	7671	7146	7065
poolID107261	TGAGCAAAGACCCCAACG	18	T	+	1	1	1	1	1466	1463	1463	1463
poolID10729	AATTGTAACCTGAACATCCTG	21	A	-	0	1	0	0	9641	10766	10241	10160
poolID107297	TTGCTTGAGTATAAACCT	18	T	+	0	1	1	1	8585	9710	9185	9104
poolID107302	CTTATCTTCATCAATGTTTTG	21	C	-	0	0	0	1	7754	8879	8354	8273
poolID107304	ACCTAATCATACTGTAATTCT	21	A	-	0	0	1	0	1598	1595	1595	1595
poolID107319	CCTGTACCTTGAGCTTGT	18	C	-	0	0	0	1	4061	5186	4661	4580
poolID107322	GCAATGACACAGTGGTGGAAG	21	G	+	0	0	1	0	4739	5864	5339	5258
poolID107325	ATGTTGCACGCCTTTCTTTAG	21	A	-	1	1	1	0	-	-	2103	-
poolID107361	ACCAACTGCAGCTTTCATATT	21	A	-	1	1	0	0	2897	4022	3497	3416
poolID107362	CCTAACGTCAAGAACTGCAT	20	C	-	0	0	1	0	9973	11098	10573	10492
poolID107375	CCTTGACAGTTGGGTACCATGT	22	C	+	0	0	1	1	-	-	2224	-
poolID107400	TGCAACGGGACAGTATATTGG	21	T	-	1	1	1	1	-	-	2045	-
poolID107412	CCAAGTGGCGCTTTGTAGGAC	21	C	-	0	0	1	0	363	363	363	363
poolID107463	TCCATTCTCAATGATGTTTGT	21	T	-	0	0	0	1	8182	9307	8782	8701
poolID107481	GGAAAGTTGTATTTAAGAG	19	G	+	0	0	0	1	-	-	1793	-
poolID107487	TTGCGTAATTGATTTTGGACT	21	T	+	0	0	1	1	4789	5914	5389	5308
poolID107494	TCCATGGACAGTTGGGATGACC	22	T	+	0	0	1	1	4435	5560	5035	4954
poolID107497	CATGTCTTTCCTTATCTCCTC	21	C	-	1	1	1	1	6221	7346	6821	6740
poolID107499	ACTGGGCATTCATGAAGCAC	20	A	-	1	0	1	1	5899	7024	6499	6418
poolID10752	CGAAGCAAGCTCCTTAAAT	19	C	-	0	0	1	1	8211	9336	8811	8730
poolID107527	CTGTCTCTGCAATATATGGTG	21	C	-	0	1	1	1	4638	5763	5238	5157
poolID107538	CAACTTTCAACTTCACTGGATG	22	C	-	1	0	1	1	10231	11356	10831	10750
poolID107542	AGGAATATCTGGAAAATGCT	20	A	+	0	0	0	1	8921	10046	9521	9440
poolID107588	GCTCTCCATAAGAAACTGACT	21	G	-	0	1	1	1	9885	11010	10485	10404
poolID107606	CAAGCTGACCCTGAAGTTC	19	C	+	0	0	1	0	312	312	312	312
poolID107613	TAGAGTGGGACAGGAGCAAAG	21	T	+	0	1	0	0	5112	6237	5712	5631
poolID107624	GAGCTGCAGCCTTCATTTGC	20	G	-	0	1	1	0	7224	8349	7824	7743
poolID107641	GATTGGGGAGGGTGAATTG	19	G	+	0	0	0	1	5201	6326	5801	5720
poolID107647	CTCTAAATTTTGAGCTAACTCC	22	C	+	0	0	1	0	5501	6626	6101	6020
poolID107654	CACAACACCACACAGCTCAAG	21	C	+	0	1	1	0	651	651	651	651
poolID107661	ACTGACATTCTCTGCTAACGG	21	A	-	1	1	1	1	3550	4675	4150	4069
poolID107692	TTCAAGGACGACGGCAACTACAAG	24	T	+	0	0	1	0	2624	3749	3224	3143
poolID107717	CATAAGCAAAGGATAGAAAAGC	22	C	-	0	1	1	1	9958	11083	10558	10477
poolID107775	TACAGAGGAAGCACTCAAGGT	21	T	+	0	1	0	1	1644	1641	1641	1641
poolID10781	ATTTCCCATTTGCATTGTTCT	21	A	-	0	0	1	1	6006	7131	6606	6525
poolID107829	AGGACATTCAGGAAAGATTAGT	22	A	+	1	0	1	1	-	-	2015	-
poolID107893	CTTCCAAAGCACTACTCAACCCAAGTT	27	C	+	0	0	1	0	6026	7151	6626	6545
poolID107936	GCCATGCTTCCGCACATAAC	20	G	-	0	1	1	1	9242	10367	9842	9761
poolID107939	TGAGCTTTGAACCTTTCT	18	T	+	0	0	0	1	6572	7697	7172	7091
poolID107940	CCTTTTTCAAAATGCTTCAT	20	C	-	1	1	1	1	1661	1658	1658	1658
poolID107948	GTCATGCTCACTGCTACAG	19	G	-	0	0	1	0	310	310	310	310
poolID107955	CAAAGTGTTGAGTAAGTTG	19	C	+	1	1	1	1	7098	8223	7698	7617
poolID107983	GAGATAAAGCAAGCGTTCCTTG	22	G	-	0	0	1	0	7661	8786	8261	8180
poolID107989	CGCTGAAACCCATTGTTGAAAATGC	25	C	+	1	0	1	0	6698	7823	7298	7217
poolID108010	TGGCATGGTGAGTTTGTGATACAC	24	T	+	0	0	1	0	9749	10874	10349	10268
poolID108075	AGAATCTTCCATGATATTGCC	21	A	+	1	1	1	1	6766	7891	7366	7285
poolID10809	CAAATCAAACTTCATGGCATT	21	C	+	0	0	1	0	1702	1699	1699	1699
poolID108092	CTTTGCCACACTATGTTCTT	20	C	-	0	0	0	1	3069	4194	3669	3588
poolID108097	AAAAGGGAAGAATTGTGGTT	20	A	+	1	1	1	1	4467	5592	5067	4986
poolID108106	TCTCGTTGGGGTCTTTGCTC	20	T	-	1	1	1	0	6394	7519	6994	6913
poolID108125	TCCTGAAGCTCAGTTTTTCC	20	T	+	1	0	1	1	3936	5061	4536	4455
poolID108143	AGGGCGTCAGGGAGCTATC	19	A	-	0	1	1	0	2513	3638	3113	3032
poolID108158	GCTCAAGATACATTTTATTC	20	G	+	0	0	1	1	5272	6397	5872	5791
poolID108168	TCGATTGGGGCAAGCTGTAGC	21	T	-	0	0	0	1	3192	4317	3792	3711
poolID108171	GAACATCTGACTTGGAAACTAC	22	G	-	0	0	0	1	2333	3458	2933	2852
poolID108178	CATATACCAAGAAAGGAAAGC	21	C	+	0	1	1	1	2914	4039	3514	3433
poolID108206	CAATCCTAAGCGCAAATCC	19	C	-	1	1	1	1	8541	9666	9141	9060
poolID108234	AGTGAATCAAGAAGCAAAGGCCT	23	A	+	0	0	0	1	599	599	599	599
poolID108236	ATACGTGAACCAGTTTCAACTC	22	A	+	1	1	1	1	5815	6940	6415	6334
poolID108249	TATTCCAAAACTTGAGCCT	19	T	+	1	0	1	0	4488	5613	5088	5007
poolID108259	CAATCAATATCAAGAGTCACT	21	C	-	0	0	0	1	2425	3550	3025	2944
poolID108268	GAGGATTCCGCATTTTCAGAAG	22	G	-	0	0	1	0	8202	9327	8802	8721
poolID108305	GTTTCTCGTGTGAACTCCAG	20	G	-	0	0	0	1	9619	10744	10219	10138
poolID108340	CTTTCCATTTCAACCCTTTCTT	22	C	-	0	1	1	1	7012	8137	7612	7531
poolID108345	CTTGGAAGTTTGTCCCAACC	20	C	-	1	0	0	0	2554	3679	3154	3073
poolID108348	CGGGAGAGAGAACTTAGG	18	C	-	0	1	1	0	6456	7581	7056	6975
poolID108383	AGGAAAGTCCTTTGGCATGCG	21	A	-	1	0	1	0	5530	6655	6130	6049
poolID108397	GAAATTGCTGGTAATACTCTT	21	G	+	0	0	1	0	3367	4492	3967	3886
poolID108426	TCATAACCACACCCATCTGCT	21	T	-	0	0	1	0	9530	10655	10130	10049
poolID108427	TGCATGATAGTTTCTTAACTGG	22	T	-	0	0	0	1	7705	8830	8305	8224
poolID108450	ACACCTTTGGGGAGGCATATACC	23	A	+	1	1	1	1	9169	10294	9769	9688
poolID108458	CTCAGGGAAATCAACAGGTTT	21	C	+	0	0	1	1	5998	7123	6598	6517
poolID108491	GGAGATATGGATGCAGGT	18	G	+	1	1	1	1	4621	5746	5221	5140
poolID108561	CCAACGATTGCATTCAAC	18	C	+	0	0	1	1	8294	9419	8894	8813
poolID108575	AACATCCTGGGGCACAAGCTG	21	A	+	0	0	1	0	4688	5813	5288	5207
poolID10858	CATCCCCAGATGCCAATGGC	20	C	+	0	1	0	0	7006	8131	7606	7525
poolID108588	ACAGTTATCATTTCGGGTCGC	21	A	+	1	1	1	1	5052	6177	5652	5571
poolID108599	AACATAAAGCACACTGGGGTG	21	A	-	0	1	0	0	611	611	611	611
poolID10862	CCGCTGCCAGTTCACCACATT	21	C	-	0	1	0	0	2640	3765	3240	3159
poolID108636	TTGCAGTTTCACATTTCCTC	20	T	+	1	1	1	1	482	482	482	482
poolID108655	CATTTGACTTGCTGCTGCT	19	C	-	1	0	0	1	6743	7868	7343	7262
poolID108690	TCTCAATTACAATTTTGAGGAACGGAC	27	T	+	1	1	1	1	5717	6842	6317	6236
poolID108697	ATATTTACACCATCTGCTCTC	21	A	+	0	1	0	0	4699	5824	5299	5218
poolID108735	TATAACATAAAGCACACTGGGG	22	T	-	1	1	1	1	5046	6171	5646	5565
poolID108756	TGAGCAAGTTTTTGCAGCTT	20	T	+	1	0	1	1	5130	6255	5730	5649
poolID108778	CTGTTCCAACTGTCTATTCCACCAGGCCTC	30	C	-	0	0	1	0	810	810	810	810
poolID108808	CCTGAAAGCAGAGTTAAGGCC	21	C	+	1	1	1	1	5575	6700	6175	6094
poolID108811	ATTGAAAAGGTTTGCTCC	18	A	+	1	1	1	1	5831	6956	6431	6350
poolID108816	TGGAAACACAGTGACAGTACAAGGG	25	T	+	1	1	1	1	3315	4440	3915	3834
poolID108821	AATTCGCACTCTCTTCCTG	19	A	-	0	0	0	1	4982	6107	5582	5501
poolID108912	CTCTCAACAAGTTACTAATTG	21	C	-	0	0	1	0	2200	3325	2800	2719
poolID108919	AATTCACAACGCAACATCCAGT	22	A	+	1	0	1	0	6962	8087	7562	7481
poolID108929	ACACAGTTCGAAGCATGGTAC	21	A	+	0	1	0	0	5766	6891	6366	6285
poolID108931	AACCATTAAACAGCCTTTCTT	21	A	-	0	0	1	0	819	819	819	819
poolID10894	CGCGCTCGAATGGCATTACAGG	22	C	+	0	1	1	0	7247	8372	7847	7766
poolID108947	TGCATACTGAAGCTCCTGG	19	T	-	0	0	1	0	5784	6909	6384	6303
poolID108949	ATGATAACTGTGGCCAATTTAC	22	A	-	0	0	1	1	1039	1039	1039	1039
poolID108966	CCTCTCAGGAAAACCCGCTATG	22	C	-	0	1	1	1	4979	6104	5579	5498
poolID108979	CCTTCCATTGCATCCAAAACCC	22	C	-	1	1	1	1	2526	3651	3126	3045
poolID108991	TCACCACCAACTCTGTAG	18	T	-	1	1	1	1	1622	1619	1619	1619
poolID10904	CTTCCATGATATTGCCAGAGGGG	23	C	+	0	0	1	1	7787	8912	8387	8306
poolID109045	AGATTCGGTTAACTATGCAGC	21	A	+	0	0	0	1	1554	1551	1551	1551
poolID109086	TATCTTGAGCTGTGTGGTGTTG	22	T	-	0	1	0	1	1309	1306	1306	1306
poolID109091	ATTGATCTACCAGCCACTG	19	A	+	1	0	1	0	28	28	28	28
poolID109095	GGGGATACACTGAATTGCTGC	21	G	+	1	1	1	1	1504	1501	1501	1501
poolID109096	GGAAGTTTGAAGGGAGAAGTGG	22	G	-	0	0	0	1	2414	3539	3014	2933
poolID109120	TAAATTCAACCAGCTTACC	19	T	-	1	0	1	0	10210	11335	10810	10729
poolID109121	CGACCACATGAAGCAGCACGACT	23	C	+	0	0	1	0	776	776	776	776
poolID109128	AGGTGAAACTAATCCCATC	19	A	-	1	0	0	1	9407	10532	10007	9926
poolID109138	TGACCCTGAAGTTCATCTGCACCACCGGC	29	T	+	1	0	1	0	4339	5464	4939	4858
poolID10914	ATAGTTTATGAATGGCAGG	19	A	+	1	0	1	1	5402	6527	6002	5921
poolID109147	AATAACCAAGTGGCGCTTTG	20	A	-	0	0	1	0	7839	8964	8439	8358
poolID109152	TTGGATGTTATGGGATTACTT	21	T	+	0	0	0	1	4362	5487	4962	4881
poolID109156	CATGGAATACCAGATAAG	18	C	+	0	0	0	1	8133	9258	8733	8652
poolID109162	AGAAAGTCTTCCTCTTCTTGCC	22	A	-	0	1	0	0	527	527	527	527
poolID109177	TCTCCCTGCCATTCATAAACT	21	T	-	1	1	1	1	5564	6689	6164	6083
poolID109217	CCCACTAAAGTGAAGATAGCC	21	C	-	1	1	1	1	6049	7174	6649	6568
poolID109219	TCTCAATCACTCTCTTCACATAC	23	T	-	0	0	1	0	3413	4538	4013	3932
poolID109231	TAAGTTATATCATCCGCATTT	21	T	-	0	0	1	0	387	387	387	387
poolID109233	CCCCCTAAAAGAACTATTCATAG	23	C	-	0	1	0	0	3996	5121	4596	4515
poolID109236	TAAGCTGGTTGAATTTATCACAGG	24	T	+	1	0	1	1	8626	9751	9226	9145
poolID109266	GATGGGCACAAAGAAACAAT	20	G	+	1	1	1	0	3538	4663	4138	4057
poolID109271	CTGCCGTCCTCGATGTTGTGG	21	C	-	1	1	1	0	7577	8702	8177	8096
poolID109277	AATCCCAAACAGTCTACAGTT	21	A	+	0	0	1	0	9806	10931	10406	10325
poolID109289	GCTTCATGAATGCCCAGTCAC	21	G	+	1	0	0	1	7268	8393	7868	7787
poolID109304	ACTGTCTCTAAGTGTAGTGTG	21	A	+	0	1	0	1	1624	1621	1621	1621
poolID109313	ACTAAAGTGAAGATAGCCACGAC	23	A	-	0	0	1	0	5236	6361	5836	5755
poolID109329	GCCACTCAGTCCAACTCGG	19	G	-	0	0	0	1	6936	8061	7536	7455
poolID109361	ATGGTTTCATGGTATGGTGC	20	A	+	1	1	1	1	4390	5515	4990	4909
poolID109370	GGTTTTTGTGGGTTGCCTCTTG	22	G	+	0	1	0	0	9940	11065	10540	10459
poolID109410	AAAGGACTCAGAGATTATAGT	21	A	+	1	1	1	1	715	715	715	715
poolID109411	GACTGCTGCATTCCCAGACATCAC	24	G	-	0	0	1	0	9851	10976	10451	10370
poolID109426	AACCGAAAAATCGAGATGCTG	21	A	-	0	0	0	1	5867	6992	6467	6386
poolID109432	AAAGACATGATTGGGGAGGG	20	A	+	1	0	0	0	993	993	993	993
poolID109471	CAACCCAAGTTTACTTTGTG	20	C	+	1	1	1	1	7811	8936	8411	8330
poolID109492	AAGTTACCTTCCATTGCATCC	21	A	-	1	1	1	1	8440	9565	9040	8959
poolID109494	CTGGTGCTCTTCTTTGGATCCT	22	C	-	1	0	0	0	9680	10805	10280	10199
poolID109495	CCATCAGCTATGCCTGCAAG	20	C	-	1	1	0	1	6478	7603	7078	6997
poolID109504	TGAGAATGAGAGGATTGAGC	20	T	+	1	1	1	1	7478	8603	8078	7997
poolID109526	AGGATAGAAAAGCTGCCTCTG	21	A	-	1	0	1	0	9229	10354	9829	9748
poolID109595	ATTCAGTGGCAAGCTTAT	18	A	+	1	0	1	1	4062	5187	4662	4581
poolID109623	AAAATATAAGAGCATAAATG	20	A	+	0	1	1	0	6803	7928	7403	7322
poolID109647	TTACAATTTTGAGGAACG	18	T	+	1	0	1	0	1639	1636	1636	1636
poolID109655	TATAGAGGTTGGGATAAGT	19	T	+	1	0	1	1	3350	4475	3950	3869
poolID109673	TGCCCTGGCCCACCCTCG	18	T	+	0	0	1	0	3555	4680	4155	4074
poolID109683	GGATCTGCCTCTTCTTTCCTT	21	G	-	0	0	1	1	9140	10265	9740	9659
poolID109686	CGCGTTGCAGAGGATTCCGC	20	C	-	0	0	1	0	3306	4431	3906	3825
poolID10970	AGATAAAGCAAGCGTTCCTTGT	22	A	-	1	0	0	0	5482	6607	6082	6001
poolID109718	CGCGTATGTCCATTTCACAGC	21	C	+	0	0	1	0	8056	9181	8656	8575
poolID109729	GCATTTCTCTTCCAACCCACC	21	G	-	1	0	1	1	7442	8567	8042	7961
poolID109737	GATTCACATGTATCGTATG	19	G	+	1	1	1	1	4054	5179	4654	4573
poolID109739	AAGCTTTTCCATCATCATGTG	21	A	-	0	1	1	1	2979	4104	3579	3498
poolID109749	AGCTACAAAGATATCTTG	18	A	+	0	1	1	1	8381	9506	8981	8900
poolID109792	CAATCAATATCAAGAGTCACTC	22	C	-	1	0	0	0	5191	6316	5791	5710
poolID109798	ATGCTGTTCTTTCAATGTGG	20	A	+	0	1	0	0	8032	9157	8632	8551
poolID109809	AGAATGGTTTGACCTTGCGTC	21	A	+	0	0	1	0	1650	1647	1647	1647
poolID10981	CAAAGAGATCCGACACAAGC	20	C	-	1	1	1	1	8273	9398	8873	8792
poolID109811	ATACGTGAACCAGTTTCAACT	21	A	+	1	0	1	0	8935	10060	9535	9454
poolID109824	CACCAATTCTAGCACCTGATG	21	C	+	1	1	1	1	1923	3048	2523	2442
poolID109846	GAGAACCTCTATGCTGAGAT	20	G	+	0	0	1	0	8913	10038	9513	9432
poolID109873	TGACTGATCCTGATGAAATATATG	24	T	+	0	0	1	0	9743	10868	10343	10262
poolID109888	TCCACACTACAGGTCAACAGGT	22	T	+	0	0	1	1	20	20	20	20
poolID109898	AATCCTTGAAAATGACCCAT	20	A	+	1	1	1	0	7063	8188	7663	7582
poolID10990	TTCAAGGAGTGTGTGTATGTG	21	T	+	1	0	1	0	6337	7462	6937	6856
poolID109939	GCATCAGTGGCTGGTAGATC	20	G	-	0	0	0	1	4873	5998	5473	5392
poolID109967	TGGAAAGTTTCCCATTCGGTCC	22	T	-	1	0	0	0	266	266	266	266
poolID109986	GGACAAGAATGGTAATTTTGT	21	G	+	0	1	1	1	6025	7150	6625	6544
poolID109991	CACTTGTTTTGCCATCTG	18	C	-	0	0	0	1	453	453	453	453
poolID109992	GGCTACTGCCAGATCTTCTG	20	G	+	0	0	1	0	5516	6641	6116	6035
poolID109993	AATGTAAATGAAGATGAGGCC	21	A	+	1	1	1	1	2161	3286	2761	2680
poolID1100	TTCCTCGACTAAATTCAAAG	20	T	-	0	1	1	1	6598	7723	7198	7117
poolID11001	GTTAAAGATGATCGCTCATC	20	G	-	0	0	0	1	6621	7746	7221	7140
poolID110014	ATTGAAAAGGTTTGCTCCACATACGG	26	A	+	0	0	0	1	9369	10494	9969	9888
poolID110058	CCACACTTCATAGTCGCAACAAAC	24	C	+	0	0	1	0	8917	10042	9517	9436
poolID110060	ATGATATAGACGTTGTGGC	19	A	-	1	1	1	0	9561	10686	10161	10080
poolID110068	GCAGAAGAACGGCATCAAGGT	21	G	+	1	1	0	1	554	554	554	554
poolID110073	CTGCTGCATTCCCAGACATCAC	22	C	-	0	0	1	0	8268	9393	8868	8787
poolID110098	AATTCCTCTTGGCTCATAT	19	A	+	1	0	0	0	4609	5734	5209	5128
poolID110107	CTGATGGGTTTGAGAAGGAATATCTGG	27	C	+	1	0	1	0	8242	9367	8842	8761
poolID110134	TATTGTGCGCATCGAATTCTG	21	T	+	0	0	1	1	3642	4767	4242	4161
poolID110135	CTTCAGGAAACTTTGCGAGTGT	22	C	+	0	1	0	0	89	89	89	89
poolID110171	TTCTAAGATGACTTCTCCCT	20	T	+	0	1	0	0	4838	5963	5438	5357
poolID11019	ATGTATTCCAACAATGTGCCCATC	24	A	-	0	0	0	1	2093	3218	2693	2612
poolID110235	GGTTTTGAAATGTGGAGTTC	20	G	+	0	0	1	0	6984	8109	7584	7503
poolID110260	CGAATCCAAAGACTTGGC	18	C	+	1	1	1	1	9909	11034	10509	10428
poolID11029	TCAGTTAAAGCCATGTGATTC	21	T	-	0	1	1	1	467	467	467	467
poolID110303	GAGAAATGTTTGACAAAG	18	G	+	1	1	1	1	1843	2968	2443	2362
poolID110311	GCAGAGGATTCCGCATTTTC	20	G	-	0	0	1	0	4077	5202	4677	4596
poolID110317	CTCCTGTGATAAATTCAACC	20	C	-	1	1	1	1	9012	10137	9612	9531
poolID110327	TGCAAGGCGAAGGCAAGAAGAGG	23	T	+	1	0	1	1	5491	6616	6091	6010
poolID110344	TTGGCAGAGTTGGTCGTTGT	20	T	+	0	1	1	1	9587	10712	10187	10106
poolID110349	AAATCCTTGAAAATGACCCAT	21	A	+	1	0	0	0	5907	7032	6507	6426
poolID110391	GCATCCAAAACCCATCTTTCC	21	G	-	1	1	1	1	8157	9282	8757	8676
poolID110399	CGTACCGGATTTCATTGTG	19	C	+	0	1	0	0	1766	1763	1763	1763
poolID110408	AGAGTTATACGTGAACCAGTT	21	A	+	0	0	1	1	484	484	484	484
poolID110409	CATAAGCAAAGGATAGAAAAG	21	C	-	1	1	1	1	8337	9462	8937	8856
poolID11041	AGTTCTGATATTTACACC	18	A	+	0	1	0	0	4968	6093	5568	5487
poolID110422	GTTGCATTGACACTCTTGACTG	22	G	-	1	1	1	0	3970	5095	4570	4489
poolID110426	ACTTAAAAGAGAGGGCAAC	19	A	+	1	0	1	0	9973	11098	10573	10492
poolID110428	CAAGCATGAGGTGAGCAAG	19	C	+	0	0	1	1	6012	7137	6612	6531
poolID110450	CTTTGGCACGTGGAACATCT	20	C	-	0	1	1	0	6768	7893	7368	7287
poolID110467	GCTACTCTTGACACAGAC	18	G	+	1	0	0	0	555	555	555	555
poolID110468	CTGAGTTGACCAAGCTGTAAG	21	C	-	0	1	0	0	1198	1195	1195	1195
poolID110524	ACCCACAACAGCTATCTGATT	21	A	+	1	1	1	0	7783	8908	8383	8302
poolID110550	CTGTCTCTGCAATATATGGTGC	22	C	-	1	0	1	0	5513	6638	6113	6032
poolID110560	CCACACAGAATTTTTGATTAG	21	C	+	1	1	1	1	-	-	2340	-
poolID110596	GTTTGCAGAAGATTACAAGG	20	G	+	0	1	1	1	10255	11380	10855	10774
poolID110635	AGTAATGGTTGCTTGTAG	18	A	-	1	0	1	1	5218	6343	5818	5737
poolID110649	CCACTCAGAACTCCACATTTC	21	C	-	0	0	1	0	2697	3822	3297	3216
poolID11069	ACATAACAGACTTTGACTCTC	21	A	-	0	1	1	1	4042	5167	4642	4561
poolID110699	CCAAAGAAAGGGTTGAAATGGAAAGC	26	C	+	1	0	0	0	7665	8790	8265	8184
poolID11071	CAAAACATTGATGAAGATAAG	21	C	+	0	0	1	1	5098	6223	5698	5617
poolID110710	CACTTTAACATCCTCACCCATT	22	C	-	0	1	1	0	4960	6085	5560	5479
poolID110715	CTGTTGGGTCAGTGCTTAGAGT	22	C	-	0	0	1	0	659	659	659	659
poolID110719	TTGGACACACAGGAAAAGGAG	21	T	+	1	0	0	0	1027	1027	1027	1027
poolID11074	TCAGTGCTTAGAGTGTAACT	20	T	-	0	1	1	0	3346	4471	3946	3865
poolID110786	AATACTGGACCATTTGTTGAG	21	A	+	0	1	0	0	3596	4721	4196	4115
poolID110801	TACGCTTCAAAAATTCCAAAC	21	T	-	0	1	0	0	7225	8350	7825	7744
poolID110812	GAACCCAGCATCATTCTTGT	20	G	-	1	1	1	1	1696	1693	1693	1693
poolID110813	CATTGCATCCAAAACCCATC	20	C	-	1	1	1	0	7932	9057	8532	8451
poolID110840	GGAGCCAATTACAATGTCATGTATCTC	27	G	+	0	0	1	0	9352	10477	9952	9871
poolID110842	GGAACAACTCACTAAGAGGGTCGCTGC	27	G	+	1	0	1	1	2953	4078	3553	3472
poolID110852	CTCCTCCAAAACATATGT	18	C	-	1	0	1	0	4364	5489	4964	4883
poolID11088	TCCTCACAGCAGCAGCAAGT	20	T	+	1	0	1	1	6294	7419	6894	6813
poolID110953	ACTGACTGTTTGTTGTAACGC	21	A	-	0	1	0	1	6289	7414	6889	6808
poolID11096	TGTCTCAAAGTTGGTTTTGCATT	23	T	-	0	0	1	1	133	133	133	133
poolID110962	CTTCAAGGACGACGGCAACT	20	C	+	0	1	1	0	7105	8230	7705	7624
poolID110963	CTATTTGCAGTTTCACATTTCCT	23	C	+	0	0	1	1	4044	5169	4644	4563
poolID111006	CAAAGAGTCTACCACAATCCT	21	C	+	1	1	1	1	954	954	954	954
poolID111053	ACTGAAAGGCATACTGCAAGG	21	A	+	0	1	1	0	5796	6921	6396	6315
poolID111059	GAATCCTGCTTGCACAAAAGC	21	G	+	0	1	0	0	-	-	2203	-
poolID111113	CTGGAAAATGCTGATAACTTG	21	C	+	1	1	1	1	9473	10598	10073	9992
poolID111138	CCCCATGCCTCAATCATTGATGCGC	25	C	-	0	0	1	0	3825	4950	4425	4344
poolID111153	GACCCGCGCCGAGGTGAAGTTCG	23	G	+	0	0	1	1	7633	8758	8233	8152
poolID11116	ACACAGGAAAAGGAGTTG	18	A	+	0	0	1	1	4073	5198	4673	4592
poolID111161	TGATGAAATTCAAAACATTGATG	23	T	+	1	1	1	0	8099	9224	8699	8618
poolID111192	TCGAATTCTGTGATGCCAGTT	21	T	+	0	0	0	1	8908	10033	9508	9427
poolID111199	TCTCCAGTATTTTGTTCTG	19	T	-	0	0	1	1	6576	7701	7176	7095
poolID11121	CAGAGTCGATATCAGAAT	18	C	+	0	0	0	1	8409	9534	9009	8928
poolID111210	TCAAGGTGAACTTCAAGATCC	21	T	+	1	0	0	0	6422	7547	7022	6941
poolID111230	TCCACCTTCCATCTTTTCAC	20	T	-	1	1	1	0	8309	9434	8909	8828
poolID111282	ACACTGAGAATGAGAGGATTG	21	A	+	0	1	0	0	4284	5409	4884	4803
poolID111296	AGTTTCACCTTCTATCTTGAT	21	A	+	0	1	0	1	1927	3052	2527	2446
poolID111339	GTTCTTTACTTATCCACAAC	20	G	-	1	0	1	1	6849	7974	7449	7368
poolID111353	ATTTCTTAGGTGTGACTGGGC	21	A	-	1	0	0	0	3823	4948	4423	4342
poolID111369	ATTACTTTCCACTTCGATTG	20	A	-	0	0	0	1	8874	9999	9474	9393
poolID111389	ACCCAAGTTTACTTTGTGAT	20	A	+	0	0	1	1	4435	5560	5035	4954
poolID111393	TAACTCCCTTGACATGGTC	19	T	-	0	0	1	0	4656	5781	5256	5175
poolID111400	CTAGCATGGCTTTGTGGG	18	C	-	0	0	1	0	26	26	26	26
poolID111409	GCTGGTAGATCAATGTATTT	20	G	-	0	0	0	1	7737	8862	8337	8256
poolID111419	CCACAAAGCCATGCTAGTTG	20	C	+	1	0	1	1	599	599	599	599
poolID11144	GAGTGCGAATTCACAACGCAACATCCAGT	29	G	+	0	0	0	1	7844	8969	8444	8363
poolID111445	GTGAATCAAGAAGCAAAGGC	20	G	+	1	1	1	1	838	838	838	838
poolID111449	TGGCATTACAGGGCAAGAGCGTAC	24	T	+	0	0	0	1	7860	8985	8460	8379
poolID111453	GGAGAAGGAAGGAGATATGGATGC	24	G	+	1	0	0	1	-	-	1851	-
poolID111468	ACTGGAGATTGGATCACACT	20	A	+	0	0	1	0	7672	8797	8272	8191
poolID111475	CTTCTGCTCGAGGGGTGTT	19	C	+	0	0	1	0	10328	11453	10928	10847
poolID111479	CCTTGCCCTGTTTGGTGTTTT	21	C	-	0	0	0	1	10207	11332	10807	10726
poolID111499	CTCTTTTGGTTGTTCCTC	18	C	-	0	1	0	1	2443	3568	3043	2962
poolID1115	ACCCATCCCTTTTGTACGG	19	A	-	0	0	1	0	5225	6350	5825	5744
poolID111510	GTTGGACAAGAATGGTAATTTT	22	G	+	0	0	1	0	7442	8567	8042	7961
poolID111515	ACATTCCTGGGAATTGATCT	20	A	+	0	0	1	0	2497	3622	3097	3016
poolID111533	TACACAAAGTTTCCGTCTTG	20	T	-	0	0	1	0	1429	1426	1426	1426
poolID111544	TGTTCCCATCAAGTCCAAAC	20	T	-	0	1	1	1	-	-	1907	-
poolID111550	GTTGAATGCAATCGTTGGGC	20	G	-	1	1	1	1	3348	4473	3948	3867
poolID111572	TGATGAAAATCTTTGCCACAC	21	T	-	0	0	0	1	4838	5963	5438	5357
poolID11158	AGAAACGGTGATACTAACTC	20	A	-	0	0	0	1	7383	8508	7983	7902
poolID111581	AAGGGAAGGACGTGATTTTAAT	22	A	+	0	0	1	0	2874	3999	3474	3393
poolID111588	CTTGATATTGATTGCGTAATTG	22	C	+	0	0	1	1	7623	8748	8223	8142
poolID111589	GTCCATGAAGTTTGAAGG	18	G	+	0	0	1	0	17	17	17	17
poolID1116	GTTGATGGGAGAACAATGC	19	G	+	1	1	1	1	1534	1531	1531	1531
poolID111632	CGATATGCGCATCAATGATT	20	C	+	0	0	1	0	10076	11201	10676	10595
poolID11164	TGGCTGTATGACACTCTTAGCACT	24	T	+	0	0	1	0	7186	8311	7786	7705
poolID111641	CACTATAATCTCTGAGTCC	19	C	-	1	1	1	1	-	-	2207	-
poolID111661	AAGGAAAGAGAGTCAAAGTCTGTTATG	27	A	+	0	0	0	1	589	589	589	589
poolID111694	TGAAATCATCAACGCAAACT	20	T	-	0	0	0	1	6206	7331	6806	6725
poolID111715	CAGAATGGTTCAACAAGAGTTTGAGGAGAT	30	C	+	1	0	1	0	8323	9448	8923	8842
poolID111746	CTACCAGCCACTGATGCAGAC	21	C	+	0	1	1	1	8237	9362	8837	8756
poolID111748	TGATACACAACACCACACAGCT	22	T	+	0	0	0	1	7368	8493	7968	7887
poolID111770	CCAACCAGCTTAAGGCGCGCC	21	C	-	1	1	1	1	576	576	576	576
poolID111774	GATCCTGTACCTTGAGCT	18	G	-	1	0	0	0	5517	6642	6117	6036
poolID111777	AAGGGATGTTATTGTACCAC	20	A	+	0	1	0	1	4423	5548	5023	4942
poolID111789	GCAGTTCTTGACGTTAGGAGCTTTTTCATG	30	G	+	1	0	1	0	-	-	2041	-
poolID111807	CGACCCATCCCTTTTGTACGG	21	C	-	1	1	1	1	7806	8931	8406	8325
poolID111812	ACCATACCATGAAACCATTC	20	A	-	0	1	1	1	9230	10355	9830	9749
poolID111821	CAGGAAAAAGTTGTATTG	18	C	+	0	1	0	0	10048	11173	10648	10567
poolID111833	CTTCAGGAAACTTTGCGAG	19	C	+	1	0	0	1	9341	10466	9941	9860
poolID111848	GGGGCCGTCGCCGATGGGGG	20	G	-	0	1	0	0	7127	8252	7727	7646
poolID111880	AGAAAGTCTTCCTCTTCTTGC	21	A	-	0	0	1	1	5681	6806	6281	6200
poolID111894	GGCCTTATTAATATCCTGT	19	G	-	0	0	1	0	7767	8892	8367	8286
poolID111909	GATTGCATTCAACTGTGCGC	20	G	+	1	0	0	0	4581	5706	5181	5100
poolID111910	TGAGGTGTATGCAGATGACT	20	T	+	0	0	1	0	6540	7665	7140	7059
poolID111919	TCATACTGTAATTCTCTGGCTCAAC	25	T	-	0	0	1	1	6759	7884	7359	7278
poolID111926	AACCATTAAACAGCCTTTCTTC	22	A	-	0	0	1	0	1695	1692	1692	1692
poolID111962	CCTTCCATTGCATCCAAAACC	21	C	-	1	1	1	1	3782	4907	4382	4301
poolID111978	CAAGTGCATAAGTATGAGGAGGCACTGCGC	30	C	+	1	1	0	0	742	742	742	742
poolID111983	TCCTTACAATCAGGTAAGGAGAAGG	25	T	+	1	0	1	0	7578	8703	8178	8097
poolID111997	GATGAGCGATCATCTTTAACCAC	23	G	+	0	0	0	1	5223	6348	5823	5742
poolID112007	AAGGCCTTTGCTTCTTGATTC	21	A	-	0	1	1	0	9995	11120	10595	10514
poolID112029	CGTGCTGCTTCATGTGGTCGG	21	C	-	0	1	1	0	8745	9870	9345	9264
poolID112046	CTCTGACCACCCTTGCTTAC	20	C	-	0	1	1	1	4509	5634	5109	5028
poolID112051	AACATCTCAACCAACTCCG	19	A	+	1	0	1	0	9430	10555	10030	9949
poolID112119	TGGTCGAGCTGGACGGCGAC	20	T	+	0	0	1	0	4968	6093	5568	5487
poolID112125	TCAATCTAAAATTGCACTTC	20	T	+	0	1	0	0	6090	7215	6690	6609
poolID112168	CGCACTGAGGCGATATGCGC	20	C	+	0	1	1	1	7479	8604	8079	7998
poolID112173	ACACTAGAAGACTCCTTATTT	21	A	-	1	1	1	0	6608	7733	7208	7127
poolID112193	TCTTCCCTTTTCTTTGTCCGTT	22	T	-	0	1	1	0	6431	7556	7031	6950
poolID112196	GGGTATTCCTTCTCTCTTGCAGG	23	G	+	0	1	0	0	3332	4457	3932	3851
poolID112223	ATGGGAAATATGAACAGC	18	A	+	1	1	1	1	6751	7876	7351	7270
poolID112224	CAATGGGTGAGGATGTTAAAGTGC	24	C	+	0	0	1	1	5708	6833	6308	6227
poolID11223	CTCGCACACTTGCAATACTG	20	C	+	1	1	1	1	2918	4043	3518	3437
poolID112246	GACTTTGACTCTCTTTCCTTTGC	23	G	-	1	1	1	1	2439	3564	3039	2958
poolID112248	TCTCATCAACTTATCCCAACC	21	T	-	1	1	1	1	8305	9430	8905	8824
poolID112250	CCGTGGTTGGAAAAAGGTGTTTGAT	25	C	+	0	0	1	0	2808	3933	3408	3327
poolID11226	AAGCACCACATTCATACAAGACAGC	25	A	+	1	1	1	1	3821	4946	4421	4340
poolID112261	TCAGCACAATGGGTGAGG	18	T	+	1	0	1	0	9243	10368	9843	9762
poolID11227	TTCCCTTTTCTTTGTCCGTTC	21	T	-	0	1	0	0	554	554	554	554
poolID112273	TCATAAAGTATGATGGTAGC	20	T	+	1	0	1	1	3403	4528	4003	3922
poolID112289	CCAGGGCACGGGCAGCTTGCC	21	C	-	0	0	1	0	373	373	373	373
poolID1123	CACCTTGATGCCGTTCTTCTGC	22	C	-	1	1	1	1	3369	4494	3969	3888
poolID112306	AGCTCCCTGACGCCCTTACT	20	A	+	1	0	0	0	9857	10982	10457	10376
poolID112307	CGTCTGCATGACAATACACCC	21	C	-	1	1	1	1	8812	9937	9412	9331
poolID112311	ATAGTTTATGAATGGCAGGGAG	22	A	+	1	0	0	0	2826	3951	3426	3345
poolID112317	CAAAAATTCTGTGTGGCT	18	C	-	0	0	1	0	7751	8876	8351	8270
poolID112328	AAGCGCCACTTGGTTATTGG	20	A	+	0	1	1	1	7106	8231	7706	7625
poolID112329	CGAGAAACTTCATACATCT	19	C	+	0	0	0	1	6880	8005	7480	7399
poolID11233	GAAGCAATAGCGCAAATG	18	G	+	0	1	1	1	3185	4310	3785	3704
poolID112336	GAGTTCGCGACCCTCCAG	18	G	-	0	0	0	1	4346	5471	4946	4865
poolID112343	ATGGATGGAAAAGGAAAGAAGATG	24	A	+	0	0	0	1	3719	4844	4319	4238
poolID112356	GGGCAAATCAAACTTCATG	19	G	+	0	0	1	0	9725	10850	10325	10244
poolID112363	AGGCCTATTGAAAAAGTGCAAGC	23	A	+	1	1	1	1	3922	5047	4522	4441
poolID112370	AGCCAAATTTCCAAATGCTAT	21	A	-	0	1	0	0	1544	1541	1541	1541
poolID112386	CGAATGGCATTACAGGGCAAG	21	C	+	0	0	1	0	3600	4725	4200	4119
poolID112397	AAATGCGGATGATATAACTTAT	22	A	+	0	0	1	0	2720	3845	3320	3239
poolID112401	GCGAATGAAGTGCTAAGAGTG	21	G	-	1	1	1	0	5197	6322	5797	5716
poolID112437	CATATCTAGGCATATACG	18	C	-	0	1	1	0	3779	4904	4379	4298
poolID11245	GTTGTTTGGACTTGATGGG	19	G	+	1	1	1	1	8153	9278	8753	8672
poolID112489	CTGGAGTGAAATTGATGAT	19	C	+	1	1	1	1	7960	9085	8560	8479
poolID112502	GGGATTACTTCACAAGAGTT	20	G	+	0	0	0	1	1340	1337	1337	1337
poolID112507	ATCATCTTTAACCACAAATC	20	A	+	1	0	1	1	3537	4662	4137	4056
poolID112528	CATTTCGGGTCGCTGTATAGTTTATT	26	C	+	0	0	1	0	1860	2985	2460	2379
poolID112551	TACTCTATTCTGTTCCAACTGTC	23	T	-	0	1	1	0	538	538	538	538
poolID112557	TAGTTGCCGTCGTCCTTGAAG	21	T	-	0	1	0	0	2260	3385	2860	2779
poolID112573	TTGTCAAAACTGTCCATTCC	20	T	-	0	1	1	1	2916	4041	3516	3435
poolID112610	GAAGGGCATCGACTTCAAGG	20	G	+	1	0	1	1	3191	4316	3791	3710
poolID112617	CCCTTTTTCAAAATGCTT	18	C	-	0	0	0	1	4996	6121	5596	5515
poolID112622	TGCCACACTATGTTCTTT	18	T	-	0	0	0	1	9886	11011	10486	10405
poolID112656	GTTTCAGCGGATATTCAATCT	21	G	-	1	0	0	1	735	735	735	735
poolID112667	AATGGATGGAAAAGGAAAG	19	A	+	1	0	1	0	7736	8861	8336	8255
poolID112673	GTGAAAAGATGGAAGGTGG	19	G	+	0	0	0	1	6886	8011	7486	7405
poolID112677	ACTTCCCAAAAACACAGTTG	20	A	+	0	1	0	0	8909	10034	9509	9428
poolID112732	CCATGGACATGTAAGATTG	19	C	-	1	0	1	1	4558	5683	5158	5077
poolID112763	CAGGCTCGAGCAAAAGAAGCGGCAATTGC	29	C	+	1	1	1	1	664	664	664	664
poolID112786	TGGCAGAGAAGTGTGGGTCTG	21	T	-	0	1	1	1	4958	6083	5558	5477
poolID112790	TTGCTTCTAATGACCTTC	18	T	+	0	1	0	1	9070	10195	9670	9589
poolID112807	CATCCCAACTGTCCATGGAC	20	C	-	0	0	1	1	51	51	51	51
poolID112810	CTTAACTTTAGAGCAGGCTC	20	C	+	0	1	0	0	4238	5363	4838	4757
poolID112812	TGAAGAGGCCGTGATTCATTTGTATG	26	T	+	1	1	1	1	8582	9707	9182	9101
poolID112835	TGCACTTTAACATCCTCACC	20	T	-	1	1	1	0	4572	5697	5172	5091
poolID112848	CAATCAGGTAAGGAGAAGGAAGGAG	25	C	+	0	1	1	0	3395	4520	3995	3914
poolID112853	CTATATGGAGTTGAGCCAGAG	21	C	+	0	1	0	0	4920	6045	5520	5439
poolID112870	GTAGCTATGAACTCAGGAACT	21	G	-	0	1	1	1	6539	7664	7139	7058
poolID112882	AAGCAATGAAAAGATTATGC	20	A	-	0	0	1	0	7713	8838	8313	8232
poolID112887	AATTGCAACTTGAGAAAATCG	21	A	+	1	0	1	1	3950	5075	4550	4469
poolID11290	CTTTCCTTATCTCCTCAAACTC	22	C	-	0	1	1	1	7030	8155	7630	7549
poolID112913	CTGATTGTAAGGACACTG	18	C	-	0	0	1	0	8749	9874	9349	9268
poolID112914	AGCGCACTCATCGTATTAAAGG	22	A	+	0	1	0	0	5099	6224	5699	5618
poolID112915	CTCAGTTTTTCCGTGGTTGG	20	C	+	0	1	1	0	5235	6360	5835	5754
poolID112980	CCTCTAAGATACTCATGAACCTCTC	25	C	-	1	0	1	1	3982	5107	4582	4501
poolID112994	CACTGCGCAAATTTCAAGAAG	21	C	+	1	1	1	1	4071	5196	4671	4590
poolID112996	TTAGTGGTGAAAAATGGAGT	20	T	-	0	0	1	1	3220	4345	3820	3739
poolID113011	CAACGGCACAATGAGTGACCC	21	C	-	0	0	1	0	1028	1028	1028	1028
poolID113026	TCTCTTATTCCTGAACACTT	20	T	-	0	0	0	1	2115	3240	2715	2634
poolID113050	GAAGAATGGTTTGACCTTGCG	21	G	+	0	0	1	1	54	54	54	54
poolID113066	CAAGGGAGCCAATTACAATG	20	C	+	1	1	1	0	5700	6825	6300	6219
poolID113068	TGGAATGGATCCCTGAAAGC	20	T	+	1	0	0	0	4881	6006	5481	5400
poolID113070	GTAAGCTGGTTGAATTTATCACAGG	25	G	+	1	0	1	1	10083	11208	10683	10602
poolID11309	GGCTCTTTGAATTTAGTCG	19	G	+	0	0	1	1	5538	6663	6138	6057
poolID113096	CTACTTGAGCAACTTGAAATG	21	C	+	1	1	1	1	7171	8296	7771	7690
poolID11310	CGTTTGCAGAAGATTACAAGG	21	C	+	1	1	1	1	3998	5123	4598	4517
poolID11311	AGGCATCCCTAAATTTGAGTT	21	A	-	0	1	1	1	8175	9300	8775	8694
poolID113129	CCTTCGCCTTGCAATTGCCG	20	C	-	0	1	0	0	5329	6454	5929	5848
poolID11313	CCAAGAAAGGAAAGCAGAAAGGT	23	C	+	0	0	0	1	4789	5914	5389	5308
poolID113143	ACTGAGAATGAGAGGATTGAGC	22	A	+	1	1	1	0	2259	3384	2859	2778
poolID113171	CATCTTTTCACACATTTCATAC	22	C	-	1	1	1	1	4999	6124	5599	5518
poolID113190	CCCGCGCCGAGGTGAAGT	18	C	+	0	1	1	1	-	-	2305	-
poolID113254	AGCTTGTGTCGGATCTCTTTGG	22	A	+	0	0	1	1	6877	8002	7477	7396
poolID113261	TCAAACCATGCATGTGATTG	20	T	+	1	0	0	0	3839	4964	4439	4358
poolID11328	CAAATGCTGTTCTTTCAATG	20	C	+	0	1	0	0	6341	7466	6941	6860
poolID113288	ACATCGAGGACGGCAGCGTGC	21	A	+	0	1	1	0	7154	8279	7754	7673
poolID113308	TGCACGCCTTTCTTTAGTCTTC	22	T	-	0	1	0	0	6861	7986	7461	7380
poolID113328	ATCTTCATCAGTTAAAGCCAT	21	A	-	0	1	0	0	355	355	355	355
poolID113347	GTTTACCAGAAGCCTTCG	18	G	-	0	1	1	1	2088	3213	2688	2607
poolID113358	TCCAGTAAGCGGGTCTAC	18	T	-	0	0	1	0	8390	9515	8990	8909
poolID113365	GGATGGAAAAGGAAAGAAG	19	G	+	1	0	1	1	3567	4692	4167	4086
poolID113391	GGAACAAGCTAACAGTGAAC	20	G	+	0	0	0	1	7205	8330	7805	7724
poolID113411	CATACTGCAAGGGATGTG	18	C	+	1	1	1	0	9067	10192	9667	9586
poolID113492	ACCATTACTCTAGCTATTTGC	21	A	+	1	1	1	1	5416	6541	6016	5935
poolID113496	GGATTCTTTCTGATCACATACTTACT	26	G	-	0	0	0	1	5656	6781	6256	6175
poolID113498	ACCATTGTTAGGACCACAC	19	A	-	0	0	1	0	9469	10594	10069	9988
poolID113501	CGCTTGAAGCAGGAATGGCGCGCC	24	C	+	0	0	1	0	328	328	328	328
poolID113577	ATGGGTGTCCATATTTGTATG	21	A	+	0	1	0	0	5945	7070	6545	6464
poolID113671	CCATATCAGTTTGTTGGGCAG	21	C	+	0	0	0	1	10267	11392	10867	10786
poolID113674	CATGAGGTGAGCAAGTTTTT	20	C	+	0	0	1	0	2599	3724	3199	3118
poolID113683	ATACTGCAAGGGATGTGAATC	21	A	+	1	1	1	1	5443	6568	6043	5962
poolID113693	CAGCAGCAGCAAGTCAAATGGCAAC	25	C	+	0	0	1	0	717	717	717	717
poolID113703	GTGCATCTTCATCAGTTAAAG	21	G	-	0	0	1	1	-	-	1908	-
poolID11371	GGATTTGCGCTTAGGATTGGACACAC	26	G	+	1	0	1	0	6026	7151	6626	6545
poolID113713	GAAAGTTGTAGAAGAAAGCAG	21	G	+	0	0	1	1	5324	6449	5924	5843
poolID113716	TGAGGTGAGCAAGTTTTTGCAG	22	T	+	0	1	1	0	8119	9244	8719	8638
poolID11373	ATATTGGTCGAGACACTTTGT	21	A	-	0	1	1	1	6248	7373	6848	6767
poolID113743	CATTCCACACTCCTTTTTCC	20	C	-	1	1	1	1	10081	11206	10681	10600
poolID113750	GTAACACTGAGAATGAGAG	19	G	+	0	0	1	0	4492	5617	5092	5011
poolID113788	GGGTGTGGTTATGAATGGTTT	21	G	+	0	0	1	1	3823	4948	4423	4342
poolID113801	ACAGCAGCAGCAAGTCAAATG	21	A	+	0	0	1	1	1191	1188	1188	1188
poolID113818	CACCCTGAAACCAGGAATGCC	21	C	+	0	1	1	0	8822	9947	9422	9341
poolID11383	GAACTATTCATAGCACAGGC	20	G	-	0	1	0	0	6842	7967	7442	7361
poolID113848	AACCACTACCTGAGCACCC	19	A	+	1	1	1	1	3720	4845	4320	4239
poolID113876	GCAATCCTCTAAGATACTC	19	G	-	1	0	1	0	3310	4435	3910	3829
poolID113882	GAGGGCAATTTTAGAGCAAGTG	22	G	+	0	1	0	0	7836	8961	8436	8355
poolID113918	CTTGCGTGTTGCCCTCTCTTT	21	C	-	0	0	1	0	2872	3997	3472	3391
poolID113938	AGGGAGAAGTCATCTTAG	18	A	-	0	1	0	0	374	374	374	374
poolID113946	CAATTTTTCCAGTTAAGAAACT	22	C	+	0	0	0	1	1871	2996	2471	2390
poolID113966	TACCATCAAGGTATTATCTAC	21	T	-	0	0	0	1	6204	7329	6804	6723
poolID113971	CAGTGCAGGAACCCAACATAT	21	C	+	1	1	0	0	9346	10471	9946	9865
poolID1140	GTTCTTTACTTATCCACAACT	21	G	-	1	0	1	1	397	397	397	397
poolID114000	GTTTGACCTTGCGTCGCTTAAC	22	G	+	1	0	0	0	1660	1657	1657	1657
poolID114006	GAAAAATTGACTGGCTTAT	19	G	-	0	1	0	0	1367	1364	1364	1364
poolID114018	GAACACACCTTTGGGGAGGCAT	22	G	+	1	0	0	0	3579	4704	4179	4098
poolID114079	TGGACTTCAATCATGCTGAT	20	T	+	0	0	1	0	666	666	666	666
poolID114091	CGACGCTAGGGAACAAGCTAACAGT	25	C	+	0	0	0	1	8752	9877	9352	9271
poolID114092	GCTCCCTGACGCCCTTACTACTGAATGC	28	G	+	0	0	1	0	7971	9096	8571	8490
poolID11410	AGCCTTTGTGAGGTTTAT	18	A	+	0	0	0	1	549	549	549	549
poolID114121	ACAAAGAAGAATGGTTTGACC	21	A	+	0	0	1	0	10276	11401	10876	10795
poolID114140	TCCTCTGTATTCTTTCCAAT	20	T	-	0	1	1	1	6083	7208	6683	6602
poolID11416	TCCACACTCCTTTTTCCCC	19	T	-	1	0	1	0	5354	6479	5954	5873
poolID114167	TACCACTTCTCCCTTCAAAC	20	T	+	0	0	0	1	5779	6904	6379	6298
poolID11417	GAACATGGCATTCATCTATT	20	G	-	1	0	1	1	6998	8123	7598	7517
poolID114187	AAAGGAAAGCAGAAAGGTAGCACCCGTAC	29	A	+	1	0	1	1	2090	3215	2690	2609
poolID11419	GGGGATTATCTTGATTCG	18	G	-	0	0	0	1	2700	3825	3300	3219
poolID114197	GAGGAAACAACAGTGGGCAAC	21	G	+	1	0	0	0	3369	4494	3969	3888
poolID114237	ATGGAACACACCTTTGGGGAGGCATATACC	30	A	+	1	1	1	1	8037	9162	8637	8556
poolID114275	AAGAATCGCTTTGAATGCCT	20	A	-	0	0	0	1	8578	9703	9178	9097
poolID114293	AACACACCTTTGGGGAGGCATATAC	25	A	+	1	0	1	1	4737	5862	5337	5256
poolID114301	GGCAACATCCTGGGGCACAAGCTGGAGTAC	30	G	+	0	0	1	0	7859	8984	8459	8378
poolID11433	AAAAGAGAGGGCAACACGC	19	A	+	0	0	1	0	8914	10039	9514	9433
poolID11435	ATCTCCTCACTCAACAAATGG	21	A	-	1	1	1	1	6883	8008	7483	7402
poolID114356	TTCTCTAGCATTTCTCTTCC	20	T	-	1	1	1	1	8479	9604	9079	8998
poolID114364	ACCCATCTTTCCTTTCTCCC	20	A	-	1	0	0	0	497	497	497	497
poolID114382	CTGCTGGTAGTGGTCGGCGAG	21	C	-	1	1	0	1	5593	6718	6193	6112
poolID114392	TCTTCTTTCCTTTTCCATCC	20	T	-	1	1	1	1	2958	4083	3558	3477
poolID11440	GCCTTCATTTGCGCTATTGC	20	G	-	1	1	1	1	1313	1310	1310	1310
poolID114400	GAGAATGTCAGTAAGCAGTT	20	G	+	0	0	0	1	477	477	477	477
poolID114463	ACAGTACAGAGCATTTTGAT	20	A	+	0	0	1	0	4486	5611	5086	5005
poolID114471	GATGAGGCCAAAGACTTCACG	21	G	+	0	0	1	1	8090	9215	8690	8609
poolID114473	GGGAGTTAACAACAAGTTG	19	G	+	1	0	0	0	5706	6831	6306	6225
poolID11449	ATGGTATGGTGCATTGACAATG	22	A	+	0	1	0	0	3386	4511	3986	3905
poolID11453	ATCTCAGTTGTGAAAGGCTAT	21	A	+	1	0	0	0	6431	7556	7031	6950
poolID11458	CAACAGCAATTCCTCGCACAC	21	C	+	1	1	1	1	7489	8614	8089	8008
poolID114588	CCATGAAGTTTGATTTGCC	19	C	-	0	0	1	0	-	-	2050	-
poolID114606	ATCACTCCTTTTGACTGCTGC	21	A	-	0	0	1	0	5292	6417	5892	5811
poolID114627	GGCTTCTGGTAAACAAGCAT	20	G	+	1	1	0	0	6839	7964	7439	7358
poolID114640	CGTTCCTTGTCAAAACTGTCC	21	C	-	1	1	1	1	4061	5186	4661	4580
poolID11465	ACCATGTGATCGCGCTTCTCG	21	A	-	0	0	1	1	3306	4431	3906	3825
poolID114655	CAGTCAACGCGTATGTCCATTTCACAGC	28	C	+	0	0	1	0	378	378	378	378
poolID114680	ACTGAGAATGAGAGGATTGAG	21	A	+	1	1	1	1	4021	5146	4621	4540
poolID114686	CAAGGTCGAAATCAATTGTG	20	C	-	1	1	1	1	2108	3233	2708	2627
poolID114696	CTCCATCCCAACGTTCACTGT	21	C	-	0	0	0	1	9650	10775	10250	10169
poolID114705	GACTGTAACAAAGTTGACATC	21	G	+	0	0	1	1	9344	10469	9944	9863
poolID114726	TCCCACAACATCTCATAC	18	T	-	0	0	1	1	4237	5362	4837	4756
poolID114727	TGATTAGAGGTGCAGTTGGC	20	T	+	1	1	1	1	6286	7411	6886	6805
poolID114768	GACCACCCCAGTGTGCTTT	19	G	+	0	0	0	1	3489	4614	4089	4008
poolID114790	GACATGAACCACAATTCTTC	20	G	-	0	0	1	0	6532	7657	7132	7051
poolID1148	CACAAAGAAGAATGGTTTGACC	22	C	+	0	0	1	0	9266	10391	9866	9785
poolID114844	AGAAATCAAAAGCATAGC	18	A	-	1	0	1	1	9810	10935	10410	10329
poolID114852	CACTGCGCAAATTTCAAGAAGC	22	C	+	1	1	1	1	2187	3312	2787	2706
poolID114853	CAAATGCTGATATGATCCAAC	21	C	+	0	1	1	1	8830	9955	9430	9349
poolID114861	ACAACACCACACAGCTCAAG	20	A	+	0	1	1	0	4525	5650	5125	5044
poolID114934	CTTTGTCACCTTGTAGTGTTTCTC	24	C	-	0	0	1	0	1852	2977	2452	2371
poolID115044	CTCAACTCCTTTTCCTGT	18	C	-	1	1	1	0	10230	11355	10830	10749
poolID115057	CAACATATGTTTTGGAGG	18	C	+	1	1	1	1	6086	7211	6686	6605
poolID115086	AAAAGATTTGTTGACAATG	19	A	+	0	0	1	0	6115	7240	6715	6634
poolID115089	CCCTTGGTACGCTCTTGCC	19	C	-	1	0	1	0	4145	5270	4745	4664
poolID115102	CCCGAGAGAGCTGCAGCC	18	C	-	0	0	1	0	8203	9328	8803	8722
poolID115103	GCTCTCAAGACTGTGAATTATG	22	G	+	0	1	0	0	9086	10211	9686	9605
poolID115115	TGCTGCTGCCCGACAACCACTACC	24	T	+	1	0	0	1	5053	6178	5653	5572
poolID11515	AGAAAGGGTTGAAATGGAAAG	21	A	+	1	1	1	1	9428	10553	10028	9947
poolID115205	TTAATGGTTAAGATTGTGATG	21	T	+	0	0	1	0	2928	4053	3528	3447
poolID115206	CTTGCAATACTGGACCATTT	20	C	+	0	0	1	0	259	259	259	259
poolID115208	AGATATCTTGAAGTGCTGGACT	22	A	+	0	1	0	0	-	-	1911	-
poolID115216	ACCTTTCTGCTTTCCTTTCTT	21	A	-	1	1	1	1	4114	5239	4714	4633
poolID115218	CACTACCTGAGCACCCAGTCC	21	C	+	1	0	1	0	9478	10603	10078	9997
poolID11522	GACATTGTAATTGGCTCCC	19	G	-	1	1	1	1	9291	10416	9891	9810
poolID115243	GGCACTGCGCAAATTTCAAGAAG	23	G	+	1	0	0	0	5768	6893	6368	6287
poolID115266	TGTTTCTTTGTGCCCATCTG	20	T	-	0	0	1	1	7181	8306	7781	7700
poolID115297	CAAGGAAACGACGCTAGG	18	C	+	0	0	0	1	1760	1757	1757	1757
poolID115313	GGCTCTTTGAATTTAGTCGAG	21	G	+	0	0	1	1	297	297	297	297
poolID115334	GGACATACGATGGATGAACACCCC	24	G	+	1	0	1	0	1896	3021	2496	2415
poolID115369	TGTCTCAAAGTTGGTTTTGC	20	T	-	1	1	1	1	2590	3715	3190	3109
poolID11538	CTTCCCTTGAATAAAATG	18	C	-	0	0	1	1	4681	5806	5281	5200
poolID115396	GAAAGACATGATTGGGGAG	19	G	+	0	0	1	0	8971	10096	9571	9490
poolID115416	TGCATGTGATTGACTCTTTTGG	22	T	+	0	1	1	0	45	45	45	45
poolID11544	CAAGCCGCTAAGTTACCTTC	20	C	-	1	0	1	0	4389	5514	4989	4908
poolID115450	AAAAGAGACACTAGAAGACT	20	A	-	0	0	0	1	4325	5450	4925	4844
poolID115452	CGGTGGTTGGATGTTATGG	19	C	+	0	0	1	1	19	19	19	19
poolID115459	ACATTACTTTCCACTTCGATT	21	A	-	0	0	0	1	1532	1529	1529	1529
poolID11548	GACTGTTTGTTGTAACGCAC	20	G	-	1	1	1	1	7610	8735	8210	8129
poolID115494	ACAGGTGCTACAGTGATATAG	21	A	+	0	1	1	0	3558	4683	4158	4077
poolID115495	GAAGGGTATAGTAAGTATGTGATC	24	G	+	1	1	1	1	3025	4150	3625	3544
poolID115501	AGGCACGGAGGGGAAACCAC	20	A	+	0	0	1	1	732	732	732	732
poolID115519	TTGGTGGTGAAGTGCAAC	18	T	+	0	1	1	0	10120	11245	10720	10639
poolID115562	GTGCATCTTCATCAGTTAAAGC	22	G	-	0	0	0	1	6573	7698	7173	7092
poolID115565	CATCCCTTACCATCTTCGTG	20	C	-	1	1	1	1	4572	5697	5172	5091
poolID115571	CTCCTAACGTCAAGAACTG	19	C	-	1	0	1	0	8391	9516	8991	8910
poolID115577	AGAGACTGTACATTTAATGT	20	A	-	0	1	0	0	6625	7750	7225	7144
poolID115580	CTTTAGTCTTCTTTGGAGTTGG	22	C	-	0	0	1	0	9702	10827	10302	10221
poolID115585	AACATGGAACCTTTAGGAGT	20	A	-	0	1	0	0	6127	7252	6727	6646
poolID115604	GGAATATGAACGTCAAGG	18	G	+	1	0	0	0	5354	6479	5954	5873
poolID115605	ATGTAAAATTTGAGGCCTGGTG	22	A	+	1	1	1	1	-	-	2254	-
poolID115609	CAAAATTACCATTCTTGTCC	20	C	-	1	1	1	1	1332	1329	1329	1329
poolID115675	CTTTCACAACTGAGATAAAGCAAGC	25	C	-	0	0	0	1	9713	10838	10313	10232
poolID11568	TGCGCTTAGGATTGGACACACAG	23	T	+	1	0	1	1	3544	4669	4144	4063
poolID115689	GGGTGTGGTTATGAATGGTTTC	22	G	+	1	0	0	0	9853	10978	10453	10372
poolID115699	GGTTGAAATGGAAAGCAAATC	21	G	+	0	1	1	1	6746	7871	7346	7265
poolID1157	AATCATGCTGATGACTGTTGTG	22	A	+	1	0	0	0	-	-	1937	-
poolID115726	CCCAATTGCCAACTCCCTTTGT	22	C	-	0	0	1	0	714	714	714	714
poolID115738	GGATCTGCCTCTTCTTTC	18	G	-	1	0	1	0	4339	5464	4939	4858
poolID115755	CTGCCTCTGTAGCTATGAAC	20	C	-	0	0	1	0	7778	8903	8378	8297
poolID115775	TCTTTACTTATCCACAACTCC	21	T	-	0	1	1	0	5437	6562	6037	5956
poolID115819	CTCGAGTGTTGAATAAATC	19	C	-	0	0	1	1	2541	3666	3141	3060
poolID115828	AATATCAAAGCTTGTGTCG	19	A	+	0	1	1	1	5050	6175	5650	5569
poolID115845	AGCACCATATATTGCAGAG	19	A	+	0	0	0	1	6998	8123	7598	7517
poolID115884	GGAATTGCTGTTGGGTCAGTG	21	G	-	0	1	1	1	4876	6001	5476	5395
poolID11589	GAGTTAAGGCCTATTGAAAAAGTGC	25	G	+	1	0	1	0	8033	9158	8633	8552
poolID115903	AAGCCACACAGAATTTTTGATTAG	24	A	+	0	0	0	1	1507	1504	1504	1504
poolID115960	GTGCAAGCAAACAAAACTAG	20	G	+	0	1	1	1	3341	4466	3941	3860
poolID115967	GAACTTTGCCCTTCTTTGAGAG	22	G	-	1	1	1	1	4304	5429	4904	4823
poolID115973	AGTTGAAAGTTGAAGACCATTTG	23	A	+	0	0	0	1	3720	4845	4320	4239
poolID115975	TGCACGCCTTTCTTTAGTCTT	21	T	-	0	1	1	1	8427	9552	9027	8946
poolID115991	GAAGAGGAAGACTTTCTC	18	G	+	1	1	1	1	6479	7604	7079	6998
poolID115997	ATCTCCTCAAACTCTTGTTG	20	A	-	0	1	1	1	975	975	975	975
poolID116002	CACAGACTGCTCAAGTCCT	19	C	+	0	0	1	0	6131	7256	6731	6650
poolID116009	GGGCAAAGTTCTGCTACTGG	20	G	+	1	1	1	1	5324	6449	5924	5843
poolID116011	CAACTTTCAACTTCACTG	18	C	-	1	0	1	0	5221	6346	5821	5740
poolID116020	AACATGGGAACAACTTACTTG	21	A	+	1	1	0	0	-	-	1947	-
poolID116035	CTGAAGCTCCTGGTGGATAT	20	C	-	1	0	1	0	2996	4121	3596	3515
poolID116069	CTTTGTGTTGTCACTGGC	18	C	-	0	0	1	0	7833	8958	8433	8352
poolID11607	AATTTCTTTCCATCCCAC	18	A	-	0	0	0	1	3164	4289	3764	3683
poolID11609	AGTCGAGAAACTTCATAC	18	A	+	0	0	1	0	7986	9111	8586	8505
poolID11612	TCATGCCGTCAATTTCTTG	19	T	-	1	0	1	0	9733	10858	10333	10252
poolID116123	GGACAATTGAGGTGGATGCC	20	G	-	0	0	1	0	5502	6627	6102	6021
poolID116128	CACCTTCTATCTTGATTC	18	C	+	0	0	1	1	8441	9566	9041	8960
poolID116136	CACTTTTATAAGCTTGCC	18	C	-	0	1	1	1	2992	4117	3592	3511
poolID116159	TAAGAGCACTCACATGCTTC	20	T	+	0	1	0	0	8389	9514	8989	8908
poolID116171	GGATTGCCACAAGTAGTTTCCAAGTC	26	G	+	0	0	1	0	10191	11316	10791	10710
poolID116185	GATATGGTATGGCTAACTTGG	21	G	-	1	1	1	1	8142	9267	8742	8661
poolID116218	AGGAGCTTCAGTATGCAAGC	20	A	+	1	1	1	0	1034	1034	1034	1034
poolID116222	ATCAGTTTGTTGGGCAGTGGG	21	A	+	1	1	1	1	8887	10012	9487	9406
poolID116242	GTAGTGCTGAATATCATCC	19	G	-	0	1	1	1	1658	1655	1655	1655
poolID116269	ACTTTTATAAGCTTGCCACT	20	A	-	0	1	1	1	5485	6610	6085	6004
poolID11627	TTCTTGCCTTCGCCTTGC	18	T	-	1	0	0	0	5233	6358	5833	5752
poolID116277	GGATTCTTTCTGATCACATACT	22	G	-	0	0	1	0	248	248	248	248
poolID116280	CGGGGCCGTCGCCGATGGGGGT	22	C	-	0	0	1	0	8036	9161	8636	8555
poolID116287	TGAACTTCAAGATCCGCCAC	20	T	+	1	1	1	1	-	-	1952	-
poolID116300	CGACTTCTTCAAGTCCGCCATG	22	C	+	1	0	1	0	3378	4503	3978	3897
poolID116302	CTGTTTGCGTTTGAGTTGT	19	C	-	0	0	1	1	4081	5206	4681	4600
poolID116336	CAGCCACAACGTCTATATCAT	21	C	+	0	1	1	1	5037	6162	5637	5556
poolID116347	GATAACCAGTTGGACAAG	18	G	+	0	0	1	1	7867	8992	8467	8386
poolID11641	AATTTGAATTCAGTGGCAAGC	21	A	+	1	0	1	0	6079	7204	6679	6598
poolID116410	GTCGAAACCACACTAAACAAAAGC	24	G	-	0	0	1	0	6861	7986	7461	7380
poolID116413	TCATGCGGGAGAGAGAACTTAGG	23	T	-	0	0	0	1	2908	4033	3508	3427
poolID116439	CACCTTTCCCTTTGATCC	18	C	-	1	1	1	1	3942	5067	4542	4461
poolID116478	GTTGAGTAAGTTGAAGGC	18	G	+	0	1	1	0	3110	4235	3710	3629
poolID116492	GCACTTTCCTTTAACAACAT	20	G	-	0	1	1	1	4064	5189	4664	4583
poolID116497	TCAGCACAATGGGTGAGGATGTT	23	T	+	1	1	1	0	3888	5013	4488	4407
poolID11650	AGACAAAGCACTCTTAAATGGATG	24	A	+	1	1	1	1	5601	6726	6201	6120
poolID116505	CAGTTGGTGCACAATACAAAGG	22	C	+	0	0	1	0	1027	1027	1027	1027
poolID116506	CTTTGTAGCGGAAACACCAGC	21	C	-	1	1	1	1	9280	10405	9880	9799
poolID116510	TGTGTTGTCACTGGCAACCCATAAGC	26	T	-	0	0	1	0	7243	8368	7843	7762
poolID116522	GACTCTTCTTGGTCATCTCCTCACTC	26	G	-	0	1	0	1	7103	8228	7703	7622
poolID116524	ATATTGGAACAACTCACTAAG	21	A	+	0	1	1	1	6501	7626	7101	7020
poolID116551	CCATACAATCCACAAAGAAG	20	C	+	1	1	1	1	5056	6181	5656	5575
poolID116554	CAACACTTGCTCTAAAATTGC	21	C	-	0	1	0	0	8549	9674	9149	9068
poolID116559	TCCAAATGACTAGTGTGCTGC	21	T	+	1	1	1	0	685	685	685	685
poolID116615	CACACCAATTCTAGCACCTGAT	22	C	+	1	0	0	0	9811	10936	10411	10330
poolID116626	ATCTTTTGCTGTCTTGTAT	19	A	-	0	0	0	1	118	118	118	118
poolID116630	CCAGATATTCCTTCTCAAACCC	22	C	-	1	1	1	1	4570	5695	5170	5089
poolID11664	TCAAGGTACAGGATCAAATGCT	22	T	+	0	1	0	0	467	467	467	467
poolID11666	TCCACCCCTTTTTCAAAATGCTTC	24	T	-	1	0	1	0	-	-	2023	-
poolID116680	ATTGAGATGAGGAATTCTG	19	A	+	0	0	1	0	9755	10880	10355	10274
poolID116684	CTCAATCTAAAATTGCACTTCC	22	C	+	0	1	0	0	4557	5682	5157	5076
poolID116701	GTGATTTTAATCCGCATGCC	20	G	+	1	0	0	1	2581	3706	3181	3100
poolID116720	CCCCATCGGCGACGGCCCCGTG	22	C	+	0	0	1	0	8973	10098	9573	9492
poolID11675	AGAGCAAGCATGAGGTGAGCAAG	23	A	+	0	0	1	0	6430	7555	7030	6949
poolID116762	CATTTCCCATTTGCATTGTT	20	C	-	0	0	0	1	6924	8049	7524	7443
poolID116770	AGAGGGAGGATGAATTGC	18	A	+	0	0	1	0	6714	7839	7314	7233
poolID116833	ATTTCATCAAGACTCTGC	18	A	-	1	1	1	0	3011	4136	3611	3530
poolID116882	GCCTTCATTTGCGCTATTGCT	21	G	-	0	1	1	1	6060	7185	6660	6579
poolID116921	CTCTTTCCTTTGCCTCCTGTG	21	C	-	1	1	1	1	7781	8906	8381	8300
poolID116942	TATCTCTCAAATTCCTTAGTAG	22	T	-	0	0	0	1	6840	7965	7440	7359
poolID116947	CCTTTCTATGTGCATGGAAT	20	C	+	1	1	1	0	3662	4787	4262	4181
poolID116959	GGAAGAATGGGAAGCTCGTT	20	G	+	0	0	1	1	2038	3163	2638	2557
poolID116960	CAAGCTGACAGTGCACTGG	19	C	+	0	0	1	0	5325	6450	5925	5844
poolID116967	TCATCAACTTATCCCAACCT	20	T	-	0	1	1	1	6477	7602	7077	6996
poolID116980	CATCATCACCCACACGCCATT	21	C	-	0	0	1	0	2169	3294	2769	2688
poolID117018	AGGCATCCCTAAATTTGAGT	20	A	-	0	1	1	0	8902	10027	9502	9421
poolID117036	CAAATGCTGTTCTTTCAATGT	21	C	+	0	1	0	0	2764	3889	3364	3283
poolID117047	TAACAGAAACAAGAGGCAACCC	22	T	-	0	1	1	1	5926	7051	6526	6445
poolID117053	CATCAAGAGACAATTTAAAC	20	C	-	0	1	0	0	1532	1529	1529	1529
poolID117054	GATATCTTTGTAGCTCACTT	20	G	-	0	1	0	0	6247	7372	6847	6766
poolID117064	CTTCATCTTCTTTCCTTTTCCATC	24	C	-	1	1	1	1	432	432	432	432
poolID117103	AGAGTCTACCACAATCCTGGT	21	A	+	0	0	1	0	10124	11249	10724	10643
poolID117113	CCCCGTGCTGCTGCCCGACAACCACT	26	C	+	0	0	1	0	2790	3915	3390	3309
poolID117116	CATTTTGAAAAAGGGGTGGAG	21	C	+	1	1	1	1	4202	5327	4802	4721
poolID117117	ATTTGTTGACAATGTACAT	19	A	+	1	1	1	0	10332	11457	10932	10851
poolID117119	GAATTTAAGGAGCTTGCTTCGT	22	G	+	0	1	1	0	121	121	121	121
poolID117120	GATTAGTTTCACCTTCTATCT	21	G	+	0	1	1	1	8210	9335	8810	8729
poolID11713	GGCAACAATCATGATTGG	18	G	+	0	0	1	1	8548	9673	9148	9067
poolID117135	GGATGTTCAGGTTACAATTG	20	G	+	0	1	0	0	2980	4105	3580	3499
poolID117146	ACACACTCCTTGAAATCAAATTCCATC	27	A	-	0	1	0	0	1857	2982	2457	2376
poolID117152	TGGATACATTGGATCACAACC	21	T	+	0	0	1	0	7285	8410	7885	7804
poolID11716	AAAGAAGATGAAGAGGCCG	19	A	+	0	1	0	0	3353	4478	3953	3872
poolID117164	CTTAAATGGATGGAAAAG	18	C	+	0	0	1	1	6907	8032	7507	7426
poolID117168	CAACAGCTGCATACATGC	18	C	+	1	0	1	1	7669	8794	8269	8188
poolID117169	CAATTTTACAGCCTCAATCTTAC	23	C	+	0	0	0	1	9701	10826	10301	10220
poolID117171	ATTATTAACTGAGAAACAC	19	A	+	0	0	0	1	4679	5804	5279	5198
poolID117179	ATCAATTTCACTCCAGCCACT	21	A	-	1	0	1	0	4043	5168	4643	4562
poolID117209	TGCCCGACAACCACTACCTGAGC	23	T	+	0	0	1	0	4782	5907	5382	5301
poolID117212	CATGTCCCACAAAGCCATGCT	21	C	+	1	0	1	0	-	-	2020	-
poolID117213	GTTCACCACATTGTTCATTTG	21	G	-	1	1	1	1	2364	3489	2964	2883
poolID117271	ACCACAATTCTTCCCTTTTCT	21	A	-	1	0	1	1	5264	6389	5864	5783
poolID117285	AAAGTTGGTTTTGCATTTTC	20	A	-	0	0	1	1	6932	8057	7532	7451
poolID117306	GACAACAAACAACTCAAACGCAAAC	25	G	+	1	0	1	1	7247	8372	7847	7766
poolID117357	CATTTCCACACTAATATGTC	20	C	+	1	1	1	1	5913	7038	6513	6432
poolID117358	CAACCCACAACAGCTATCT	19	C	+	0	1	1	1	6853	7978	7453	7372
poolID117363	ACACTTAAAAGAGAGGGC	18	A	+	1	1	1	1	1525	1522	1522	1522
poolID117373	AAATGGTCCAGTATTGCAAGT	21	A	-	1	1	1	0	5039	6164	5639	5558
poolID117402	CGCCTTGCAATTGCCGCTTCTT	22	C	-	0	0	1	0	1529	1526	1526	1526
poolID117434	CTATGAACTCAGGAACTTCCTC	22	C	-	0	0	1	0	2819	3944	3419	3338
poolID117449	CAATCTCCAGTGATGTCTGC	20	C	-	1	1	1	1	9316	10441	9916	9835
poolID117462	CTGCTTGTGCCAGCTCCCTTAT	22	C	-	1	1	0	0	9650	10775	10250	10169
poolID117468	AAGGGAAGAATTGTGGTTCAT	21	A	+	1	0	1	1	3542	4667	4142	4061
poolID117490	ATTGTACCATGCTTCGAACT	20	A	-	1	1	1	1	2689	3814	3289	3208
poolID117514	AAGTTTGAAGGAGGGAGTGT	20	A	+	0	0	0	1	531	531	531	531
poolID117524	AAGCAGAGTTAAGGCCTATTG	21	A	+	0	1	1	0	6095	7220	6695	6614
poolID117558	CTGTGTGGCTTGATGTTGCTACC	23	C	-	0	0	0	1	4795	5920	5395	5314
poolID117562	GGATCCATTCCACACTCCTTTT	22	G	-	0	0	1	1	9566	10691	10166	10085
poolID117567	TGGCATATGAAAAAATCTACTCAG	24	T	+	0	0	1	0	9220	10345	9820	9739
poolID11757	GTCATCCCAACTGTCCATG	19	G	-	0	0	0	1	4885	6010	5485	5404
poolID117575	GGAAATGTGAAACTGCAAATAG	22	G	-	1	0	0	1	10005	11130	10605	10524
poolID117587	ATGACAAGTGGATTTGCGTTT	21	A	+	1	1	1	0	4354	5479	4954	4873
poolID117627	TGGCACGTGGAACATCTGACT	21	T	-	0	0	1	0	2461	3586	3061	2980
poolID117628	TTACTTCTAAAACACCAAACAG	22	T	+	0	0	1	0	3601	4726	4201	4120
poolID117631	TCAGTTTTTCCGTGGTTGG	19	T	+	1	1	1	0	6548	7673	7148	7067
poolID117639	AAGATGAAGAGGCCGTGATTC	21	A	+	1	0	1	0	9726	10851	10326	10245
poolID117674	CTTTGCTCCTGTCCCACT	18	C	-	1	0	0	0	5422	6547	6022	5941
poolID117701	CTTTTCCTGTGTGTCCAATC	20	C	-	0	1	1	1	379	379	379	379
poolID117702	TCAAGCTCATATTCATCTTT	20	T	-	0	0	1	0	2530	3655	3130	3049
poolID117709	TGTTGTGGGACACAGTTTGT	20	T	+	1	0	1	0	7222	8347	7822	7741
poolID117712	CAGAGAAATAATCTTGCTTCT	21	C	-	1	1	0	0	585	585	585	585
poolID117727	GGACTCCTTGTACAGCTCGTC	21	G	-	0	0	1	1	5988	7113	6588	6507
poolID117730	AGAGGAAGACTTTCTCAATGG	21	A	+	0	1	1	1	8976	10101	9576	9495
poolID117735	ACACATTACTTGGGGCAAAAG	21	A	+	1	0	0	0	8201	9326	8801	8720
poolID117803	CATCTGCATAATCTTTTCATTGCTTGTCC	29	C	+	1	1	1	1	586	586	586	586
poolID117821	ACAACTTGTTGTTAACTCCC	20	A	-	0	0	1	0	-	-	2241	-
poolID11783	GTTAAAGGAAAGTGCCCCTAT	21	G	+	1	1	0	0	554	554	554	554
poolID117860	CAATTCCTCGCACACTTGCAAT	22	C	+	0	0	1	0	359	359	359	359
poolID117881	AAGACATGATTGGGGAGGGTG	21	A	+	0	1	1	0	2622	3747	3222	3141
poolID11798	TCTGAAACTGTTGCGCGCAAGC	22	T	-	0	0	1	0	2801	3926	3401	3320
poolID117986	AACACTCCCTCCTTCAAACT	20	A	-	1	0	1	1	8113	9238	8713	8632
poolID118013	GGTGGTGCAGATGAACTTC	19	G	-	0	0	1	1	7741	8866	8341	8260
poolID118021	AATGGAAGGTAACTTAGC	18	A	+	0	1	1	1	8517	9642	9117	9036
poolID118030	GTAGCTATGAACTCAGGAACTTCCTCAAC	29	G	-	0	0	1	1	1839	2964	2439	2358
poolID118041	TGCCAGCTTTTTCTGTTCC	19	T	+	0	0	1	0	8230	9355	8830	8749
poolID118050	TCCCTGCCATTCATAAACTAT	21	T	-	1	0	1	0	10023	11148	10623	10542
poolID11808	CTCACCATGCCATGTCTTAACTGTAAGC	28	C	-	0	0	0	1	2920	4045	3520	3439
poolID118095	GACAAAGGTTGATGGGAGAAC	21	G	+	1	0	1	1	9093	10218	9693	9612
poolID118109	CATCATGTGTGACACAACAAC	21	C	-	1	1	1	1	7039	8164	7639	7558
poolID11812	CAATAACATCCCTTACCATCTT	22	C	-	1	1	1	1	6871	7996	7471	7390
poolID118132	CTTTGAATTTAGTCGAGGAACAACC	25	C	+	1	1	1	1	9336	10461	9936	9855
poolID118144	GCTTAAGGAATTTGAATTCAGTGGC	25	G	+	1	0	0	0	1039	1039	1039	1039
poolID11815	TTCATGAATGCCCAGTCAC	19	T	+	1	0	0	0	7011	8136	7611	7530
poolID118170	GTTTTGGAGGAGGTTCTTTCT	21	G	+	0	0	0	1	8196	9321	8796	8715
poolID118186	AATATCATCCATGTTTTCAACC	22	A	-	0	0	1	0	2275	3400	2875	2794
poolID11820	AAGTTTGAAGGAGGGAGTGTT	21	A	+	0	1	1	0	4441	5566	5041	4960
poolID118224	CAATTGGTGGAGAATGGTTT	20	C	+	0	0	0	1	8624	9749	9224	9143
poolID118225	CAACACCACACAGCTCAAGATACAT	25	C	+	0	0	1	0	9766	10891	10366	10285
poolID118278	CCCCAACGAGAAGCGCGATC	20	C	+	1	1	1	1	5705	6830	6305	6224
poolID118288	AACCAAGCCGATTAAATAAAG	21	A	+	1	1	1	1	8892	10017	9492	9411
poolID11829	TACAGAGTTGGTGGTGAAGTG	21	T	+	1	1	1	1	4811	5936	5411	5330
poolID118307	GAAGAGCACCAGCAGTAATAAGGG	24	G	+	1	0	1	1	8921	10046	9521	9440
poolID118334	CTAACATTGTCGGCCACTTT	20	C	-	0	1	0	0	4967	6092	5567	5486
poolID118357	AGCACAATGGGTGAGGATGT	20	A	+	0	0	0	1	9071	10196	9671	9590
poolID118383	ACTACAGAGCAAGCATGAGG	20	A	+	0	0	0	1	723	723	723	723
poolID118414	CCCAAACATTGTTTCTTTGTGC	22	C	-	0	0	0	1	9490	10615	10090	10009
poolID118429	ACAAAGCACTCTTAAATGG	19	A	+	1	0	1	0	1076	1073	1073	1073
poolID118435	GGTAACTTAGTGTGATTTG	19	G	-	0	0	0	1	1348	1345	1345	1345
poolID118439	GGCAGTGGGTAACAGTCAAGG	21	G	+	1	0	1	0	-	-	2043	-
poolID11845	GGGAAGAAGCAAGATTATTTC	21	G	+	0	1	0	1	9133	10258	9733	9652
poolID118516	TGAAATGTGGAGTTCTGAGT	20	T	+	0	0	1	0	1676	1673	1673	1673
poolID118528	GAAGGGAAGATCATTCTCAGT	21	G	+	1	1	0	0	5964	7089	6564	6483
poolID118529	TGAATGCCCAGTCACACCTAAG	22	T	+	1	0	1	1	3759	4884	4359	4278
poolID118533	CTTGCTTGGTTCCCAGAAC	19	C	-	1	0	0	0	1354	1351	1351	1351
poolID118547	GATGAAATATATGACTCCT	19	G	+	0	1	0	0	804	804	804	804
poolID118583	CAATTCTTCCCTTTTCTTTGTC	22	C	-	1	1	1	1	6565	7690	7165	7084
poolID118591	TGCTACCTTTCTGCTTTCCTT	21	T	-	1	0	0	1	4568	5693	5168	5087
poolID118597	ACAAGAGTTATACGTGAACCAGTTTCAAC	29	A	+	1	0	0	1	5243	6368	5843	5762
poolID118601	ACTAGAACATTCACAGCAGC	20	A	+	0	0	0	1	3462	4587	4062	3981
poolID118618	TGGCTTTATTGACCATGTGT	20	T	+	1	1	1	1	8279	9404	8879	8798
poolID118625	TGAACAATGTGGTGAACTGGC	21	T	+	1	1	1	1	9406	10531	10006	9925
poolID118640	ATACAGAGGAAGCACTCAAG	20	A	+	1	1	1	0	695	695	695	695
poolID118644	CATGAATGCCCAGTCACACC	20	C	+	1	1	1	1	8246	9371	8846	8765
poolID11869	CTGAGTCCTTTGTAAACAGAT	21	C	-	0	0	1	0	7706	8831	8306	8225
poolID118737	CTGAACTTGGTCTCAATTACAATTTTGAG	29	C	+	1	0	1	0	4922	6047	5522	5441
poolID118781	CACAATTGATTTCGACCTTG	20	C	+	1	1	1	1	6717	7842	7317	7236
poolID118786	ACCTGTTGATTTCCCTGAGC	20	A	-	1	1	1	0	3356	4481	3956	3875
poolID118795	TGTTTGCGTTTGAGTTGTTT	20	T	-	0	0	0	1	726	726	726	726
poolID118820	ACACAGTGACAGTACAAGGGAGAAAGG	27	A	+	0	0	0	1	7225	8350	7825	7744
poolID118823	CCAACTCCAAAGAAGACT	18	C	+	1	1	1	0	4821	5946	5421	5340
poolID118859	CACTGTTAGCTTGTTCCCT	19	C	-	0	0	0	1	2444	3569	3044	2963
poolID118873	CACATATGAATTTCTTCCTT	20	C	+	0	1	1	1	4385	5510	4985	4904
poolID118881	CCTATTTCGCACAATATC	18	C	+	1	0	0	0	8546	9671	9146	9065
poolID118882	GAACACCATTGAATTTTGATC	21	G	+	0	0	1	0	2959	4084	3559	3478
poolID118886	TTTAGTCGAGGAACAACC	18	T	+	0	0	1	0	4876	6001	5476	5395
poolID118914	TCTGTTGGCTGATGGGTGTCC	21	T	+	0	1	0	0	4014	5139	4614	4533
poolID118957	GCCGAGGTGCGGCAATGTTTGTTGTCC	27	G	+	1	0	1	1	1078	1075	1075	1075
poolID11897	CTACAGAGGCAGCTTTTCT	19	C	+	1	0	0	0	7713	8838	8313	8232
poolID118973	ACCACACTAAACAAAAGCATT	21	A	-	0	0	1	0	4666	5791	5266	5185
poolID118981	TGTCTGGGGAGAGCGTGGC	19	T	+	1	1	1	0	8352	9477	8952	8871
poolID118982	TGGATACATTGGATCACAACCC	22	T	+	1	1	1	1	8900	10025	9500	9419
poolID119	CACTCAAGGTTGACCTCACACCAC	24	C	+	0	0	1	0	6861	7986	7461	7380
poolID119000	CCCTTCAGAAGGAACTACCTCT	22	C	-	0	1	1	1	8606	9731	9206	9125
poolID119024	CCGCATCGAGCTGAAGGGC	19	C	+	1	1	1	1	7786	8911	8386	8305
poolID119031	CTTCTCGGTGGAGGAATTTTAG	22	C	+	0	0	1	0	3273	4398	3873	3792
poolID119043	CCCCTTTTTCAAAATGCT	18	C	-	0	1	1	1	7285	8410	7885	7804
poolID11905	CAAATGACTAGTGTGCTGCAGG	22	C	+	0	1	1	1	2579	3704	3179	3098
poolID119097	ATGACAAGTGGATTTGCGTTTC	22	A	+	0	0	1	0	7373	8498	7973	7892
poolID119107	CAATGTTGGTTAATGTAAATG	21	C	+	1	1	1	1	487	487	487	487
poolID119118	ATAAGCATTGGTTCTGGG	18	A	+	1	1	1	0	373	373	373	373
poolID119119	TGAGTTGTTTGTTGTCTTT	19	T	-	0	0	0	1	7312	8437	7912	7831
poolID119193	CTGTGGACCCATGCCCAAAAG	21	C	-	0	0	1	0	10001	11126	10601	10520
poolID119220	TGCCCACTCAGAACTCCACAT	21	T	-	0	0	1	0	7396	8521	7996	7915
poolID119232	ATACTGGAGACCAACTCCAAAG	22	A	+	1	0	1	0	5812	6937	6412	6331
poolID119238	CAGCTGCTAGAATTTGACTGTAAC	24	C	+	0	0	1	1	3028	4153	3628	3547
poolID119241	AGCAGCACCAATTGACACAT	20	A	+	0	0	1	0	421	421	421	421
poolID119246	TTCCACACTCCTTTTTCCCC	20	T	-	1	0	1	1	-	-	1852	-
poolID119256	CGCAAGCTCTTCTCTTGGAAGT	22	C	-	0	0	1	0	1691	1688	1688	1688
poolID119270	GGTTCAGAACAAAATACTGGAGACCAACTC	30	G	+	1	0	1	1	3209	4334	3809	3728
poolID11928	GTTCCTTGTCAAAACTGTCCATTCCAG	27	G	-	0	0	1	1	3752	4877	4352	4271
poolID119292	CTATGAACTCAGGAACTTCCT	21	C	-	0	0	0	1	4987	6112	5587	5506
poolID119313	AATTGTGAGCTTCTTATCT	19	A	-	0	1	0	0	1590	1587	1587	1587
poolID119344	GAATGCAGCAGTCAAAAGGAG	21	G	+	0	0	1	0	2658	3783	3258	3177
poolID119350	GGAGATTCGGTTAACTATGCAGC	23	G	+	0	0	0	1	3683	4808	4283	4202
poolID119360	AGTGCACTGTCAGCTTGCCCAC	22	A	-	0	0	1	0	5266	6391	5866	5785
poolID119362	CTCAATCTAAAATTGCACTTC	21	C	+	0	1	0	0	7341	8466	7941	7860
poolID119367	AGATATCTTTGTAGCTCACT	20	A	-	0	1	1	1	7234	8359	7834	7753
poolID119368	ATGTTTTGATTCACATCCCTT	21	A	-	0	0	0	1	71	71	71	71
poolID11938	ACTGAGAATGAGAGGATTG	19	A	+	0	1	1	1	8712	9837	9312	9231
poolID119380	AAGGATCCAAAGAAGAGCACC	21	A	+	1	0	1	0	7777	8902	8377	8296
poolID11939	GATGGAAAGAAATTCATG	18	G	+	0	0	0	1	3310	4435	3910	3829
poolID119399	GAAGGAACCATAGCCAAC	18	G	-	0	0	1	1	207	207	207	207
poolID11941	AAATGGTCCAGTATTGCAAG	20	A	-	0	1	1	0	802	802	802	802
poolID119415	TTCATAAAGTATGATGGTAGC	21	T	+	0	0	1	1	-	-	1953	-
poolID119424	ATTGCATCCAAAACCCATC	19	A	-	0	1	1	0	3440	4565	4040	3959
poolID119430	ATTTTGGCTGCTGTTTCTC	19	A	-	0	1	0	0	7638	8763	8238	8157
poolID119462	CCCCAAAGGTGTGTTCCATGG	21	C	-	0	0	1	0	3818	4943	4418	4337
poolID119498	AGATAAGGAAAGACATGATTGGGG	24	A	+	0	0	1	0	1727	1724	1724	1724
poolID1195	ACTGGAGATTGGATCACACTT	21	A	+	0	0	1	0	696	696	696	696
poolID119505	ACCCCAACGAGAAGCGCGATC	21	A	+	1	0	1	1	4489	5614	5089	5008
poolID119512	GAAAGCAGCGCATCTTCAGG	20	G	+	1	1	1	1	8328	9453	8928	8847
poolID11952	CTGCACAATGTTGAGGGTATAGGCATTTT	29	C	+	0	0	0	1	1411	1408	1408	1408
poolID119532	CTTCCGCACATAACAGACT	19	C	-	0	1	1	1	3798	4923	4398	4317
poolID119569	CCAGATATTCCTTCTCAAACC	21	C	-	1	1	1	1	1424	1421	1421	1421
poolID119573	AGGTTGATGGGAGAACAATGCAAATG	26	A	+	0	0	0	1	7972	9097	8572	8491
poolID11958	CCAAATTTCCAAATGCTATG	20	C	-	0	1	0	0	3112	4237	3712	3631
poolID119610	TGAGATGTTCCCATCAAGTCC	21	T	-	1	0	1	1	5491	6616	6091	6010
poolID119641	GTTGTAAGCAAGGGTGGTC	19	G	+	0	0	0	1	3119	4244	3719	3638
poolID11965	CTTGAGTGCTTCCTCTGTATTCTTTCC	27	C	-	1	0	0	0	3152	4277	3752	3671
poolID119655	TGTTCCAACTGTCTATTCC	19	T	-	1	0	1	0	1901	3026	2501	2420
poolID119657	GCGTTTGCAGAAGATTAC	18	G	+	1	1	1	1	7048	8173	7648	7567
poolID119670	GCTTGCCACTGAATTCAAATT	21	G	-	1	1	1	1	7675	8800	8275	8194
poolID119688	TACCCAGTGACAGCAGAGC	19	T	-	0	1	1	1	2885	4010	3485	3404
poolID119701	TAACAGAAACAAGAGGCAACC	21	T	-	1	1	1	1	2739	3864	3339	3258
poolID119703	TCTCGACTTGCGACCCATCCC	21	T	-	0	1	1	1	7268	8393	7868	7787
poolID119713	GAGTTGAAACTGGTTCACGTAT	22	G	-	1	0	0	0	-	-	1930	-
poolID119733	CTTCATACGATACATGTG	18	C	-	0	0	1	1	4554	5679	5154	5073
poolID119747	CTTTCCTTATCTCCTCAAAC	20	C	-	0	0	1	1	-	-	1852	-
poolID119758	CCAGAAATCCACAGACTGCT	20	C	+	1	0	0	0	-	-	2279	-
poolID119762	CTATACAAGGAAACGACGC	19	C	+	0	0	0	1	6821	7946	7421	7340
poolID119774	ATTTTGTCTGGGGAGAGCGTG	21	A	+	0	1	0	0	7729	8854	8329	8248
poolID11978	CCCTCCTTCAAACTTCATGG	20	C	-	1	1	1	1	7229	8354	7829	7748
poolID11980	GATTTTGGACTTAAAGTGGTGG	22	G	+	0	1	1	1	3036	4161	3636	3555
poolID119806	TGCTGTGAATGTTCTAGTTTTG	22	T	-	0	0	1	1	9929	11054	10529	10448
poolID119837	CAGCCACTGATGCAGACAGGATGTAC	26	C	+	0	1	1	0	5229	6354	5829	5748
poolID119873	GATATCTTGAAGTGCTGGACTT	22	G	+	0	0	1	0	9499	10624	10099	10018
poolID119886	GATTTTCATCATATTGGAAC	20	G	+	0	0	0	1	728	728	728	728
poolID119920	AAACAAGCATAGTTCCATACAATCC	25	A	+	1	0	1	0	7168	8293	7768	7687
poolID119955	TCTATCTCTCAAATTCCT	18	T	-	0	0	1	1	6208	7333	6808	6727
poolID119961	CATTATTCTTGCAGTTAATG	20	C	+	0	0	0	1	5242	6367	5842	5761
poolID119968	TTCTTTAGCTATGTACATCC	20	T	-	0	0	1	0	7197	8322	7797	7716
poolID119980	CAAGGGAGAAAGGAAAGATGGGTTT	25	C	+	0	0	1	0	5928	7053	6528	6447
poolID119990	CCCAAACATTGTTTCTTTGTG	21	C	-	0	1	1	1	9535	10660	10135	10054
poolID119991	ACCACACAGACCCACACTTC	20	A	+	0	1	1	0	6455	7580	7055	6974
poolID120006	CTGAAAAATGCCTTCAACTT	20	C	-	1	1	1	0	54	54	54	54
poolID120008	AAACCTTTTCAATTGCCATGT	21	A	-	0	0	1	0	-	-	2388	-
poolID12001	CGTGCCAAAGAAAGGGTTG	19	C	+	0	0	1	0	1462	1459	1459	1459
poolID120015	AACAATGGGTTTCAGCGG	18	A	-	1	0	1	0	5498	6623	6098	6017
poolID120056	CCTGTGAAGTGTTGAAATT	19	C	-	0	0	1	1	7088	8213	7688	7607
poolID120063	GGCATCAAGGTGAACTTC	18	G	+	0	1	1	1	5933	7058	6533	6452
poolID120094	TGGTGGAGAATGGTTTTG	18	T	+	0	1	1	1	3308	4433	3908	3827
poolID120121	CAGAATAGAAAGCTTTTCC	19	C	-	0	1	1	1	4967	6092	5567	5486
poolID120125	CTTGTAGTGTTTCTCAGTT	19	C	-	1	1	1	1	2637	3762	3237	3156
poolID120134	GAAGAAAGCAGCGCATCTTC	20	G	+	1	0	1	1	4036	5161	4636	4555
poolID120135	ATTTGAAGAAATCTCGTTTG	20	A	-	1	1	1	1	3285	4410	3885	3804
poolID120142	TACGTCCAGGAGCGCACC	18	T	+	1	0	0	0	1676	1673	1673	1673
poolID120161	AATCTTTTGCTGTCTTGTATG	21	A	-	1	0	1	1	8392	9517	8992	8911
poolID120162	GCATTTTATCAAACACCTTTTTCC	24	G	-	0	0	1	0	87	87	87	87
poolID120208	CTTCATGGACTTTGTAGCG	19	C	-	1	1	1	1	56	56	56	56
poolID120215	GGTAACACAGAGCGAGCTGG	20	G	+	0	0	1	1	8039	9164	8639	8558
poolID120234	CGAAGATGGTAAGGGATGTT	20	C	+	1	1	1	1	7120	8245	7720	7639
poolID120252	CTCTGTTGCACTTCACCACCAAC	23	C	-	1	1	1	0	990	990	990	990
poolID12027	CCATCATCATGTGTGACACAAC	22	C	-	1	0	1	1	8158	9283	8758	8677
poolID12029	ACCACAATTCTTCCCTTTTC	20	A	-	1	0	0	0	3823	4948	4423	4342
poolID1203	GTAAGCTGGTTGAATTTATCAC	22	G	+	0	1	1	1	4283	5408	4883	4802
poolID120328	AGTGTCTGCAACGCCTCC	18	A	+	0	0	1	0	6350	7475	6950	6869
poolID120367	CTATGCTTTTGATTTCTATGAG	22	C	+	0	0	0	1	4120	5245	4720	4639
poolID120377	GAGTCAAAGTCTGTTATGTGCG	22	G	+	1	1	1	1	4014	5139	4614	4533
poolID120424	CTCCCTTGTACTGTCACTGTGTT	23	C	-	0	0	0	1	9233	10358	9833	9752
poolID120426	CAGACCCACACTTCTCTGCCAAAACAGC	28	C	+	0	0	1	0	5086	6211	5686	5605
poolID120431	CGAAAAATCGAGATGCTGC	19	C	-	0	0	0	1	5707	6832	6307	6226
poolID120453	CAATTCTTCCCTTTTCTTTGT	21	C	-	1	1	1	1	4390	5515	4990	4909
poolID120499	AGGTGAGTTTCTGGAGTTCAC	21	A	+	0	0	1	0	4127	5252	4727	4646
poolID120535	TATAGAAAGAACCTCCTCC	19	T	-	1	1	1	1	4206	5331	4806	4725
poolID120556	AATTCAAATTCCTTAAGCGC	20	A	-	1	1	1	1	8038	9163	8638	8557
poolID120557	TGAGGCATGGGGATACAC	18	T	+	0	0	0	1	8006	9131	8606	8525
poolID120574	TTTCGTAACTACATTTCTAC	20	T	+	0	0	1	1	-	-	2063	-
poolID120587	GCCAAAACAGCAACTCAATTGCAACTTGAG	30	G	+	0	0	1	1	9805	10930	10405	10324
poolID12060	ACACAGACCCACACTTCTCTG	21	A	+	1	0	1	0	6903	8028	7503	7422
poolID120655	GTTGGAAGAGAAATGCTAG	19	G	+	1	1	1	1	-	-	2369	-
poolID120663	AGTTCACACGAGAAACAGCAGCC	23	A	+	1	1	1	1	8773	9898	9373	9292
poolID120664	TATGATGAAAATCTTTGCCAC	21	T	-	0	0	1	1	-	-	2103	-
poolID120673	GGGCTATCTTGAACATGGC	19	G	-	1	1	0	0	2959	4084	3559	3478
poolID120682	ACCATGGAACACACCTTTGGGGAGGCAT	28	A	+	1	0	1	0	4486	5611	5086	5005
poolID120700	CAAAGAGATCCGACACAAGCT	21	C	-	1	1	1	0	7363	8488	7963	7882
poolID120713	TTCACCAGATAAACTATATC	20	T	-	0	0	1	1	4145	5270	4745	4664
poolID120729	TAAGCAAGGGTGGTCAGAGG	20	T	+	1	1	1	1	8503	9628	9103	9022
poolID120756	CAAGGTACAGGATCAAATGCTG	22	C	+	0	0	1	0	3323	4448	3923	3842
poolID120771	ATTTCCCATTTGCATTGTTC	20	A	-	1	1	1	1	358	358	358	358
poolID120776	TACAAGGAAACGACGCTAGGG	21	T	+	0	0	0	1	9623	10748	10223	10142
poolID120810	CTTTTCATTGCTTGTCCAAAT	21	C	+	0	0	1	1	4838	5963	5438	5357
poolID120813	GGAAAGAAGATGAAGAGGC	19	G	+	0	0	1	0	5427	6552	6027	5946
poolID120814	CGGGTTTGGATTAAATGACAT	21	C	-	0	1	0	0	9811	10936	10411	10330
poolID12082	TTCTTCAAGTCCGCCATGCCCG	22	T	+	0	0	1	1	9470	10595	10070	9989
poolID120825	GTTATAAGTGCTGTTTCACAC	21	G	-	0	0	0	1	2421	3546	3021	2940
poolID120831	AATATCATCCATGTTTTCAAC	21	A	-	0	0	1	1	-	-	2222	-
poolID120839	ATGTGAAGAGAGTGATTGAGAC	22	A	+	1	0	0	0	2607	3732	3207	3126
poolID120868	CTGTACATTTAATGTAGGG	19	C	-	0	1	0	0	8176	9301	8776	8695
poolID120886	TGGTTGCTTGTAGAAATGTAGTTACG	26	T	-	0	0	1	0	4033	5158	4633	4552
poolID120900	GTGGATTTCTGGGTGCATGC	20	G	-	0	0	1	1	9734	10859	10334	10253
poolID120908	AACAGCTATCTGATTTCG	18	A	+	1	1	1	1	-	-	2339	-
poolID120946	GCATGGGTCCACAGCAGT	18	G	+	1	0	1	0	3065	4190	3665	3584
poolID120952	TAAGCATCCCATTATTCCTT	20	T	-	0	0	0	1	10302	11427	10902	10821
poolID120961	GACTCTTGATATTGATTGCGT	21	G	+	0	1	0	1	-	-	2219	-
poolID120963	CAGCTCGCTCTGTGTTACCG	20	C	-	0	1	1	1	2715	3840	3315	3234
poolID120978	CCTGGAGGCGTTGCAGAC	18	C	-	0	0	1	0	2641	3766	3241	3160
poolID120988	TCGTTTCCTTGTATAGCTCGT	21	T	-	0	0	0	1	6590	7715	7190	7109
poolID121014	TTCCCAAGATTTTGAAATTGC	21	T	+	0	0	1	0	1509	1506	1506	1506
poolID121015	CACACCACACAGACCCACAC	20	C	+	0	1	0	1	3725	4850	4325	4244
poolID12102	TCTTTGCCACACTATGTTC	19	T	-	0	0	1	1	3242	4367	3842	3761
poolID121030	CCCATCCACCTATTTAAC	18	C	-	0	1	0	0	4969	6094	5569	5488
poolID121046	CACCTAAGAAATGTAAGAAAT	21	C	+	0	1	1	1	1838	2963	2438	2357
poolID121102	AATGGACACTTGTTCAGAAGG	21	A	+	0	0	1	1	8333	9458	8933	8852
poolID12113	ATACGTGAACCAGTTTCAACTCAAG	25	A	+	1	1	1	1	8949	10074	9549	9468
poolID121138	CACTCAAGGTTGACCTCACAC	21	C	+	0	1	1	1	8236	9361	8836	8755
poolID121145	CCTGATCCTCCATCCCAACGT	21	C	-	0	0	0	1	1577	1574	1574	1574
poolID121166	TCAGCGAAGGCTTCTGGT	18	T	+	1	1	1	1	5815	6940	6415	6334
poolID121171	CCGTCAATTTCTTGGAAAG	19	C	-	0	1	1	1	5925	7050	6525	6444
poolID121182	AGCCTCAATCTTACATGTCC	20	A	+	1	1	1	1	4102	5227	4702	4621
poolID121199	TGTACATAGAAAGAAAAGCATCCAACAACC	30	T	+	0	1	1	1	3346	4471	3946	3865
poolID121223	CATGGTGAGTTTGTGATAC	19	C	+	1	1	1	1	9140	10265	9740	9659
poolID121259	GATTGAGGCATGGGGATACACT	22	G	+	0	0	1	0	3898	5023	4498	4417
poolID121272	CGCTCTCCATAAGAAACTGACTGT	24	C	-	0	0	1	1	958	958	958	958
poolID121303	TGGTGAAAAATGGAGTTAGC	20	T	-	1	1	1	1	6822	7947	7422	7341
poolID121314	GGTTGAAGGGAAGATCATTC	20	G	+	1	0	0	0	7734	8859	8334	8253
poolID121332	ACATCTTGGTCAAATGCTTCT	21	A	-	0	0	1	1	8355	9480	8955	8874
poolID121350	GGGTTCGGCTCAGTCAAGAG	20	G	+	0	0	1	0	7903	9028	8503	8422
poolID121361	TGGCAGGGAGAACCATTG	18	T	+	0	1	1	1	6907	8032	7507	7426
poolID121368	CGAGCGCGCTCGAATGGCATT	21	C	+	0	0	1	0	4044	5169	4644	4563
poolID121381	CAACTCTGCCAAGTCTTTGG	20	C	-	1	1	1	0	9062	10187	9662	9581
poolID121422	CAGGAGGCAAAGGAAAGAGAGT	22	C	+	0	0	1	1	3793	4918	4393	4312
poolID121425	TTCTCGGTGGAGGAATTTTAGTGG	24	T	+	0	0	1	0	835	835	835	835
poolID121436	AATCAATATCAAGAGTCACTCC	22	A	-	0	0	0	1	9929	11054	10529	10448
poolID121453	ACTGCAGCTTTCATATTC	18	A	-	0	1	1	1	5228	6353	5828	5747
poolID121459	TGCTGTGGACCCATGCCC	18	T	-	1	1	1	1	178	178	178	178
poolID121494	CACCAGGCCTCAAATTTT	18	C	-	0	0	1	0	943	943	943	943
poolID121528	TAGGGAACAAGCTAACAG	18	T	+	0	0	0	1	7079	8204	7679	7598
poolID121554	GGTGTGACTGGGCATTCATG	20	G	-	0	0	1	0	4069	5194	4669	4588
poolID12156	TGTTTCTGTTAATGATGGGC	20	T	+	1	1	1	0	1612	1609	1609	1609
poolID121570	TGACCCTGAAGTTCATCTGCAC	22	T	+	1	0	1	0	7787	8912	8387	8306
poolID121592	TGTCCTTATCATTAACTGC	19	T	-	0	0	1	1	4084	5209	4684	4603
poolID121596	CATGGCAATTGAAAAGGTTTG	21	C	+	1	1	1	1	2513	3638	3113	3032
poolID121610	GAATCAAGATAGAAGGTGAAACT	23	G	-	1	0	1	0	1078	1075	1075	1075
poolID121630	CTTTCCTTTAACAACATGCT	20	C	-	0	0	1	1	1263	1260	1260	1260
poolID121659	GGCAATGTTGGTTAATGTAAAT	22	G	+	1	0	0	0	7576	8701	8176	8095
poolID121676	AACAAGCATAGTTCCATACAATCC	24	A	+	1	0	1	1	-	-	1854	-
poolID12168	GATTAGTTTCACCTTCTATC	20	G	+	0	0	0	1	1556	1553	1553	1553
poolID121685	TTTGATAAAATGCCTCCTAAT	21	T	+	0	0	1	1	7371	8496	7971	7890
poolID121689	CACAGCTGCTAGAATTTGACT	21	C	+	1	1	1	1	7778	8903	8378	8297
poolID121709	TCCAAAGAAGAGCACCAGCAGT	22	T	+	1	1	1	0	3524	4649	4124	4043
poolID121711	GACTGGGTGCTCAGGTAGTGG	21	G	-	1	0	0	0	8899	10024	9499	9418
poolID121740	AAGGACGACGGCAACTAC	18	A	+	1	1	1	1	5215	6340	5815	5734
poolID121760	GAAAAGCATCCAACAACC	18	G	+	1	1	1	1	7174	8299	7774	7693
poolID121764	GAAGCTATAGAAAGAACCTCCT	22	G	-	0	1	1	1	4532	5657	5132	5051
poolID121765	CTCCTCTGACCACCCTTGC	19	C	-	1	0	1	0	3258	4383	3858	3777
poolID121827	TCTTCAAATATAACAAACCAGTTGTTT	27	T	+	1	0	0	0	5131	6256	5731	5650
poolID121831	GAACCATTGTGTTGCCGGAGC	21	G	+	0	0	0	1	3041	4166	3641	3560
poolID121844	CAGTGACAGCAGAGCCAATTGT	22	C	-	0	1	1	1	339	339	339	339
poolID121857	CCCAACAAACTGATATGGT	19	C	-	0	0	0	1	-	-	2039	-
poolID121890	TTCCAAGAAATTGACGGC	18	T	+	1	1	1	1	7116	8241	7716	7635
poolID121913	AGTTGTGGATAAGTAAAG	18	A	+	0	0	1	1	3288	4413	3888	3807
poolID121914	TCATCATCAATTTCACTCCAG	21	T	-	0	1	1	0	644	644	644	644
poolID121917	AGCATTTCTCTTCCAACCCAC	21	A	-	0	0	0	1	10015	11140	10615	10534
poolID121918	CTCAACTGCTTACTGACATTCTCTG	25	C	-	0	0	1	0	4000	5125	4600	4519
poolID121937	TCTAAAATTGCCCTCTGTC	19	T	-	0	1	0	0	2785	3910	3385	3304
poolID121944	CCCTATTTCGCACAATATC	19	C	+	1	1	1	0	4835	5960	5435	5354
poolID121950	CCGTCTGCATGACAATACACC	21	C	-	0	0	1	0	772	772	772	772
poolID121959	GCTGTTCATATTTCCCATTGAG	22	G	-	1	1	1	1	8149	9274	8749	8668
poolID12196	CCGCGTTTGCAGAAGATTAC	20	C	+	1	0	0	1	8339	9464	8939	8858
poolID121972	TGTCTCGACCAATATACTGTCCC	23	T	+	0	0	1	0	527	527	527	527
poolID121981	GGCCGACAATGTTAGATG	18	G	+	1	0	1	0	5702	6827	6302	6221
poolID121986	GGCAAGAAGAGGAAGACTTTCTCAATGGG	29	G	+	0	0	1	0	4952	6077	5552	5471
poolID121988	TGATGTAAAATTTGAGGCCTGGT	23	T	+	1	0	1	0	2636	3761	3236	3155
poolID121998	CATATATTTCATCAGGATCAGT	22	C	-	0	0	0	1	5162	6287	5762	5681
poolID122010	ACCCAGAAATCCACAGACTGC	21	A	+	0	0	1	0	3391	4516	3991	3910
poolID122033	AGTCAAAAGGAGTGATTGGG	20	A	+	0	0	1	0	7130	8255	7730	7649
poolID122041	GTTTGTTGCGACTATGAAGT	20	G	-	0	1	1	1	4506	5631	5106	5025
poolID1221	ATGGCTTTATTGACCATGTGT	21	A	+	1	0	1	1	500	500	500	500
poolID122100	CCTCTGTATTCTTTCCAAT	19	C	-	0	1	1	1	4066	5191	4666	4585
poolID122122	GGCCTCTTCATCTTCTTTCCTTTTCCATCC	30	G	-	1	0	1	0	-	-	2170	-
poolID122135	TGGATTGTATGGAACTATGCT	21	T	-	1	0	1	1	1893	3018	2493	2412
poolID122136	CTCCTTGCTGTGTTGACAATG	21	C	-	1	1	1	1	5329	6454	5929	5848
poolID122186	TCACTCTCTTCACATACTTCAT	22	T	-	0	0	0	1	9573	10698	10173	10092
poolID122235	TGTGTTCCCAGGACCTATTGTGT	23	T	+	0	1	0	0	8085	9210	8685	8604
poolID122238	TGCATTGACAATGGCACATCCC	22	T	+	0	0	1	0	6352	7477	6952	6871
poolID122245	GGGTTTCGGGAAAGTTGTATTT	22	G	+	0	0	0	1	639	639	639	639
poolID122250	GGTGCTCTTCTTTGGATC	18	G	-	1	1	1	1	637	637	637	637
poolID122257	AATTGAGTTGCTGTTTTGGCC	21	A	-	0	0	0	1	4859	5984	5459	5378
poolID122285	CATGCTTGCTCTGTAGTTGG	20	C	-	0	1	1	0	4278	5403	4878	4797
poolID122298	ATACTCATGAACCTCTCAG	19	A	-	0	0	1	0	1304	1301	1301	1301
poolID122300	TGACTACACCATGGAACACACCT	23	T	+	0	0	0	1	1156	1153	1153	1153
poolID122304	GGACTTTCAGAATTCCTCATCT	22	G	-	0	0	1	1	4693	5818	5293	5212
poolID122310	TAACGCAGAACTATAAGAGCACTCAC	26	T	+	1	1	1	1	2981	4106	3581	3500
poolID122316	TGATAAGGACACATGGCTG	19	T	+	0	0	0	1	1602	1599	1599	1599
poolID122326	ACAGAATAGAGTAATTCCAC	20	A	+	0	0	0	1	2231	3356	2831	2750
poolID122330	CCGTGGTTGGAAAAAGGTGTT	21	C	+	0	0	0	1	9987	11112	10587	10506
poolID12234	CAGTGTCCTTACAATCAGGT	20	C	+	1	1	1	1	2620	3745	3220	3139
poolID122367	TTCTTACAGCTTGGTCAACTC	21	T	+	0	1	0	0	4951	6076	5551	5470
poolID122375	CGACCACCCCAGTGTGCT	18	C	+	0	0	1	0	695	695	695	695
poolID12241	CCTTCTTTGAGAGGTGGTGT	20	C	-	0	0	1	0	2877	4002	3477	3396
poolID122450	CAGTGACAGCAGAGCCAAT	19	C	-	0	0	1	0	6485	7610	7085	7004
poolID122465	CAGCTATGCCTGCAAGAGAG	20	C	-	1	1	0	0	7871	8996	8471	8390
poolID122479	ACATGGTCCAAAAATTTCTC	20	A	-	1	1	1	1	2962	4087	3562	3481
poolID122483	CTTGCTTTATCTCAGTTGT	19	C	+	0	0	1	0	7191	8316	7791	7710
poolID122502	GATCTCCTGCAGCAATTCAGT	21	G	-	1	0	0	1	3894	5019	4494	4413
poolID12251	TGCAGAGTCTTGATGAAATTC	21	T	+	1	1	1	1	3787	4912	4387	4306
poolID122512	ATGGTCTTCAACTTTCAAC	19	A	-	0	0	1	1	9387	10512	9987	9906
poolID122522	ACTGTGGTACAATAACATCCC	21	A	-	0	0	0	1	3370	4495	3970	3889
poolID122557	GTTATACACACTTAAAAG	18	G	+	0	0	0	1	6075	7200	6675	6594
poolID122560	TCGGTGGAGGAATTTTAGT	19	T	+	0	0	1	0	7283	8408	7883	7802
poolID122566	TGAAAAGATGGAAGGTGGACAT	22	T	+	0	0	1	0	1514	1511	1511	1511
poolID12257	TGCTTATCCCATGACAAGTT	20	T	-	1	0	0	0	5014	6139	5614	5533
poolID122577	GAAGATCATTCTCAGTTTGG	20	G	+	1	1	1	1	3213	4338	3813	3732
poolID122614	TGATATGGTATGGCTAACTT	20	T	-	1	1	1	0	1483	1480	1480	1480
poolID12263	GACAGCAAAAGATTTGTTGACAATG	25	G	+	1	0	1	1	9087	10212	9687	9606
poolID12264	ATCAATTTCACTCCAGCCAC	20	A	-	1	1	0	0	6380	7505	6980	6899
poolID122647	GGGATGCTTACAGTTAAGAC	20	G	+	1	1	1	1	9843	10968	10443	10362
poolID122651	GGCATGGACGAGCTGTAC	18	G	+	1	0	1	0	7746	8871	8346	8265
poolID122688	ATAAGTATGAGGAGGCACTGCGC	23	A	+	1	0	1	1	6937	8062	7537	7456
poolID122696	AGAATCATGAATGCACCATT	20	A	+	1	0	1	0	2606	3731	3206	3125
poolID122730	GAGCGCGCTCGAAATTCAAC	20	G	-	1	0	1	0	5671	6796	6271	6190
poolID122766	TATTCCAAAACTTGAGCCTGAGAG	24	T	+	1	0	0	0	3548	4673	4148	4067
poolID122769	AGAAATTTTCGTAACTAC	18	A	+	0	0	0	1	9691	10816	10291	10210
poolID122844	CTTACTCAACACTTTGAAAACCGC	24	C	-	1	1	1	1	4051	5176	4651	4570
poolID122855	AGACAACAAACAACTCAAAC	20	A	+	0	0	1	0	517	517	517	517
poolID122878	CCTTGATGCCGTTCTTCTGCTT	22	C	-	1	0	1	0	6606	7731	7206	7125
poolID122887	TGTTGACAATGTACATAGAAAGAAAAGC	28	T	+	0	0	1	0	5324	6449	5924	5843
poolID122924	TGCCGAGCTCCCACGTATTT	20	T	+	1	1	1	1	3205	4330	3805	3724
poolID122934	CACATAACAGACTTTGACTCTCT	23	C	-	0	0	1	0	3105	4230	3705	3624
poolID122958	CACAGTTATCATTTCGGGTC	20	C	+	0	1	1	1	5415	6540	6015	5934
poolID12296	GTAGAATTTCATCTCACTCTGAAG	24	G	-	0	0	0	1	8282	9407	8882	8801
poolID122972	CTTTCTGCTTTCCTTTCT	18	C	-	0	0	1	0	6411	7536	7011	6930
poolID122999	CTGCTGTTTCTCGTGTGAACT	21	C	-	1	1	1	1	3598	4723	4198	4117
poolID123022	TGTCCATGGACATGTAAGATTGAGGC	26	T	-	0	0	0	1	3027	4152	3627	3546
poolID123024	GAGAAACTTCATACATCT	18	G	+	0	0	0	1	4337	5462	4937	4856
poolID123027	ATTCAATCTGTTCCTCTCCAT	21	A	-	1	1	0	0	451	451	451	451
poolID12304	TTCATTCAAAACAACTGGTT	20	T	-	0	0	1	0	1719	1716	1716	1716
poolID123052	CATAGCTGATGGATTTAG	18	C	+	1	1	1	1	2917	4042	3517	3436
poolID123064	ACCACTTTAAGTCCAAAATC	20	A	-	1	1	1	1	9172	10297	9772	9691
poolID123096	CTGTTTGGGATTGTCAATAAGG	22	C	-	0	0	1	0	2003	3128	2603	2522
poolID12310	ACCCATTGTTGAAAATGC	18	A	+	0	1	1	0	6289	7414	6889	6808
poolID123116	GCGCTCCTGGACGTAGCCTTCGG	23	G	-	0	0	1	0	4070	5195	4670	4589
poolID123130	CAGATTGAATATCCGCTGAAAC	22	C	+	1	0	0	1	1836	2961	2436	2355
poolID123133	CTCTCTATCTCTCAAATTCCTTAGT	25	C	-	0	0	0	1	8216	9341	8816	8735
poolID12318	ATTTCCCATTTGCATTGTTCTC	22	A	-	0	0	0	1	-	-	2381	-
poolID123205	CCTTATCTCCTCAAACTCTTG	21	C	-	1	1	1	0	1274	1271	1271	1271
poolID123240	TCACAGGAGGCAAAGGAAAGAGAG	24	T	+	1	0	0	1	6799	7924	7399	7318
poolID123245	AAATGCCTTCAACTTACTCAAC	22	A	-	0	1	0	1	356	356	356	356
poolID123246	GATGCAATGGAAGGTAAC	18	G	+	0	0	1	1	1347	1344	1344	1344
poolID123291	TGCCAAGTCTTTGGATTCGC	20	T	-	1	0	0	0	9601	10726	10201	10120
poolID123292	TCCCTTTGTCCGTTTGGATTCT	22	T	-	0	0	0	1	3815	4940	4415	4334
poolID123323	GAAGTTGAAAGTTGAAGACC	20	G	+	1	1	1	1	175	175	175	175
poolID123351	CAACCCTTTCTTTGGCACG	19	C	-	0	1	0	0	1024	1024	1024	1024
poolID123367	ATCAGATAGCTGTTGTGGG	19	A	-	0	0	1	0	4273	5398	4873	4792
poolID123398	CCACAACGTCTATATCATG	19	C	+	1	0	0	0	7526	8651	8126	8045
poolID123416	AGGTTACAATTGATTGGTTT	20	A	+	0	1	0	0	6046	7171	6646	6565
poolID123417	CCTTTTTCAAAATGCTTCATACG	23	C	-	1	0	1	1	2414	3539	3014	2933
poolID123427	ATTGATAATGAAAGGAGTGACG	22	A	+	0	0	1	1	548	548	548	548
poolID123458	CATGGCAATTGAAAAGGTTTGC	22	C	+	0	0	1	1	7172	8297	7772	7691
poolID123476	CCCAACCTCTATAAAATTTGG	21	C	-	1	0	1	0	2770	3895	3370	3289
poolID123477	CTCAAATTTAGGGATGCCTTT	21	C	+	0	0	0	1	7838	8963	8438	8357
poolID123485	CTAAAAGAACTATTCATAGC	20	C	-	0	1	0	0	7533	8658	8133	8052
poolID123509	CTTCCCCGGACAACAAAGT	19	C	-	1	0	1	0	85	85	85	85
poolID123521	CCTCTTTCTAAATCCATCAGC	21	C	-	1	1	1	1	9412	10537	10012	9931
poolID123536	ATCAATATCAAGAGTCACTCC	21	A	-	1	1	1	1	9790	10915	10390	10309
poolID123549	AAAGGTTGATGGGAGAACAAT	21	A	+	0	0	1	0	10334	11459	10934	10853
poolID123561	GGATCACACTTATACAAAAT	20	G	+	0	0	1	0	9605	10730	10205	10124
poolID123566	CTAACAGTTTTTCACCCTG	19	C	+	1	1	1	1	2206	3331	2806	2725
poolID123571	CAAAGCATGTTGTTAAAGG	19	C	+	1	1	1	1	1329	1326	1326	1326
poolID123576	CAGGAAAAGGAGTTGAGG	18	C	+	1	1	1	1	8779	9904	9379	9298
poolID123580	CTCATCAACTTATCCCAACC	20	C	-	0	1	1	1	2819	3944	3419	3338
poolID123593	CATGCTAACAGTTTTTCACC	20	C	+	1	1	1	1	5714	6839	6314	6233
poolID123632	TGTCCATGGACATGTAAGATTGAGGCTG	28	T	-	0	0	1	0	8273	9398	8873	8792
poolID123636	GATTGCATCACCAAATAATGC	21	G	+	0	0	0	1	537	537	537	537
poolID123648	CTTCTTCCCTTTGTATTGTG	20	C	-	0	1	1	1	3832	4957	4432	4351
poolID123675	GTGCTGAATATCATCCATGTT	21	G	-	0	1	0	0	2339	3464	2939	2858
poolID123676	CAATTACAATTTTGAGGAACGGAC	24	C	+	1	1	1	1	7812	8937	8412	8331
poolID123696	CTGGGTGCTCAGGTAGTGGTT	21	C	-	0	1	1	0	9588	10713	10188	10107
poolID123697	CTGTGTGTCCAATCCTAAGC	20	C	-	1	0	1	0	5850	6975	6450	6369
poolID123715	GTGTATAACACCCCTCGAGC	20	G	-	0	1	1	1	7182	8307	7782	7701
poolID123788	TCATCATCAATTTCACTCCAGC	22	T	-	0	1	1	1	4415	5540	5015	4934
poolID123789	GGAGAATTTTGTATAAGTGT	20	G	-	0	0	1	0	2836	3961	3436	3355
poolID123807	TAAGTAAAGAACATAGTGTG	20	T	+	0	1	1	1	6941	8066	7541	7460
poolID12381	TGACACAATTGGCTCTGCT	19	T	+	0	0	0	1	6725	7850	7325	7244
poolID123823	TGAAGAGGCCGTGATTCATTTG	22	T	+	0	0	1	0	736	736	736	736
poolID123835	TCAACTTCACTGGATGTTGCG	21	T	-	0	1	1	1	7881	9006	8481	8400
poolID123853	CGCACAATATCTTTCAGTGAATC	23	C	+	0	0	0	1	8403	9528	9003	8922
poolID123909	TGATTAAAATGGTGGCCAC	19	T	+	0	1	0	0	6821	7946	7421	7340
poolID123911	CACTCAAGGTTGACCTCACACC	22	C	+	0	0	1	0	3494	4619	4094	4013
poolID123932	CTTACCATCTTCGTGAAGTCT	21	C	-	0	0	1	0	2430	3555	3030	2949
poolID123939	GATAAACTATATCACTGTAGC	21	G	-	1	1	1	1	10058	11183	10658	10577
poolID123946	CATGTTCTTAAAGCTGGTAC	20	C	+	1	1	1	1	8505	9630	9105	9024
poolID123948	TGGAAAAGGAAAGAAGATGAAG	22	T	+	0	1	1	1	4212	5337	4812	4731
poolID123962	GGACTGCATCGGTGCGAGCCTTTGTGAGGT	30	G	+	1	0	0	0	2668	3793	3268	3187
poolID12397	GTGCAACGGGACAGTATATTGG	22	G	-	0	0	0	1	3518	4643	4118	4037
poolID123981	TATCATCCATGTTTTCAACC	20	T	-	1	1	1	1	7876	9001	8476	8395
poolID123982	CTAAGATGACTTCTCCCTACAT	22	C	+	0	1	0	0	10205	11330	10805	10724
poolID1240	ATAGGTGGATGGGCAAACTG	20	A	+	0	1	0	0	5220	6345	5820	5739
poolID124003	CTGTTGTGAATCAGTGTCCTTACAATCAGG	30	C	+	1	0	1	1	5947	7072	6547	6466
poolID124007	CCTTGAATAAAATGTATC	18	C	-	1	0	0	1	8097	9222	8697	8616
poolID124048	CCAAACATTGTTTCTTTGTGCCC	23	C	-	1	0	0	0	2245	3370	2845	2764
poolID124067	ACAGAAAAATAGGCCGTG	18	A	+	1	1	1	1	645	645	645	645
poolID124069	GAAAGTTGAAGACCATTTGTC	21	G	+	0	1	1	1	9179	10304	9779	9698
poolID124070	GACGTTAGGAGCTTTTTCAT	20	G	+	0	0	1	1	7728	8853	8328	8247
poolID12408	CTCTTCTTGCCTTCGCCTTGC	21	C	-	1	1	1	1	1837	2962	2437	2356
poolID124103	TTCAAAGAGTGGTAAGCTGG	20	T	+	0	1	1	0	6661	7786	7261	7180
poolID124137	GATGAGGAATTCTGAAAGTCC	21	G	+	0	0	1	0	6418	7543	7018	6937
poolID124150	AGCAGCAAGTCAAATGGC	18	A	+	1	1	1	1	2351	3476	2951	2870
poolID124151	CTGTTTCTCGTGTGAACTCC	20	C	-	1	1	1	0	7601	8726	8201	8120
poolID124174	CCAACTTTGAGACAAATCAT	20	C	+	0	0	0	1	5659	6784	6259	6178
poolID124176	TGAACTCCAGAAACTCACCTG	21	T	-	0	0	1	0	8907	10032	9507	9426
poolID124194	CTCGAAATTCAACGGCACAATG	22	C	-	0	1	1	0	6641	7766	7241	7160
poolID124204	TTCCAAAACTTGAGCCTG	18	T	+	0	1	0	0	6947	8072	7547	7466
poolID124206	TCAGGAAAAAGTTGTATTG	19	T	+	0	1	0	0	2382	3507	2982	2901
poolID124242	CATCCTCCCTCTCAGGAAAACCCG	24	C	-	0	0	0	1	1194	1191	1191	1191
poolID124279	CTGATATCGACTCTGGGGTGTT	22	C	-	1	1	0	0	6553	7678	7153	7072
poolID124343	CCTGAAACCAGGAATGCCGAGCTCCC	26	C	+	1	0	1	1	4032	5157	4632	4551
poolID124364	TGACCAAGAAGAGTCATTTTG	21	T	+	0	0	1	0	-	-	2057	-
poolID124368	GCAATGGAAGGTAACTTAGC	20	G	+	1	0	1	1	997	997	997	997
poolID12437	TAAGATTGTGATGTCTGGG	19	T	+	0	0	1	0	5180	6305	5780	5699
poolID124376	TTGGAAAGAATACAGAGG	18	T	+	1	0	1	1	20	20	20	20
poolID12438	TATACGTGAACCAGTTTCAACTCAAG	26	T	+	1	0	1	0	8036	9161	8636	8555
poolID124381	TCAGATCGCTTGAAGCAGG	19	T	+	1	1	1	0	7190	8315	7790	7709
poolID124414	TAAACAATTCCTCTTGGCT	19	T	+	0	0	1	0	6938	8063	7538	7457
poolID12443	TGACGTTAGGAGCTTTTTCATG	22	T	+	0	1	1	1	448	448	448	448
poolID124436	AATCAATATCAAGAGTCACTC	21	A	-	0	0	1	0	8088	9213	8688	8607
poolID124509	AACTCAAATTTAGGGATGCC	20	A	+	1	0	1	0	6421	7546	7021	6940
poolID124558	CACTGGAGATTGTGCGTTT	19	C	+	1	1	1	1	5405	6530	6005	5924
poolID12459	TTTGAAAAAGGGGTGGAGTTG	21	T	+	0	1	0	0	-	-	2174	-
poolID124591	TCCCTTTTCTTTGTCCGTTCC	21	T	-	1	1	1	1	503	503	503	503
poolID124615	CTTGGTTATTGGAACGTCAGGT	22	C	+	1	1	1	1	933	933	933	933
poolID124622	TAAATACAAGAATGATGCTG	20	T	+	1	0	1	1	3757	4882	4357	4276
poolID124642	AAGCAGAAGAACGGCATCAAG	21	A	+	0	0	0	1	7328	8453	7928	7847
poolID124680	CCTGCACAATGTTGAGGGTATAGGC	25	C	+	1	0	1	0	7638	8763	8238	8157
poolID124695	CTTTTGCTCGAGCCTGCTCTAAAG	24	C	-	0	0	1	0	840	840	840	840
poolID124698	GTTATCATTTCGGGTCGCTGT	21	G	+	0	0	1	1	3391	4516	3991	3910
poolID124707	GGTAGATCAATGTATTTCG	19	G	-	1	1	0	0	5156	6281	5756	5675
poolID124736	AGCATGACAGGACAATCAG	19	A	+	0	0	1	1	9523	10648	10123	10042
poolID124750	CAACAAACATTGCCGCACCT	20	C	-	0	0	1	0	3073	4198	3673	3592
poolID124767	AGCAAGTCAAATGGCAAC	18	A	+	0	1	0	1	1764	1761	1761	1761
poolID124769	TATCTCAGTTGTGAAAGGCT	20	T	+	1	0	0	1	6422	7547	7022	6941
poolID124782	AACAGCTGCATACATGCT	18	A	+	1	0	0	0	1536	1533	1533	1533
poolID124828	CAAACACCTTTTTCCAAC	18	C	-	0	0	1	1	3284	4409	3884	3803
poolID124846	TGGAGGAAAGTCCTTTGGC	19	T	-	1	0	0	0	5885	7010	6485	6404
poolID124869	CCCGCTATGGCATTGCTGTTT	21	C	-	0	1	1	1	1708	1705	1705	1705
poolID124920	GGTTGTTCCTCGACTAAATTC	21	G	-	1	1	1	1	9618	10743	10218	10137
poolID124953	ATTCAATCTGTTCCTCTCCATC	22	A	-	0	1	1	0	-	-	1871	-
poolID124955	CTTCTTTGAGAGGTGGTGTGG	21	C	-	1	1	1	1	8186	9311	8786	8705
poolID124971	GACAAAGCACTCTTAAATGG	20	G	+	1	1	1	1	4783	5908	5383	5302
poolID124985	CTCTCATTCTCAGTGTTACAT	21	C	-	0	1	1	1	2080	3205	2680	2599
poolID124991	GGTTAAGATTGTGATGTCTGGG	22	G	+	0	0	1	0	2047	3172	2647	2566
poolID12504	ATAAAATCGAAATCAGATAGC	21	A	-	0	0	0	1	6034	7159	6634	6553
poolID125084	TCAGGAATAAGAGATCTTCC	20	T	+	1	0	1	0	4579	5704	5179	5098
poolID125104	GCAACCACAGGCACGGAGGGG	21	G	+	0	0	1	0	7581	8706	8181	8100
poolID125120	AATTCATCCTCCCTCTCAGG	20	A	-	0	0	1	1	10139	11264	10739	10658
poolID125141	CATTTTATTCAAGGGAAGGACG	22	C	+	0	1	1	1	5699	6824	6299	6218
poolID125215	GGGACACAGTTTGTAAATAC	20	G	+	1	1	1	1	7394	8519	7994	7913
poolID125244	AGAGGAAGCACTCAAGGTT	19	A	+	0	0	0	1	7730	8855	8330	8249
poolID125246	CCGTTCTTCTGCTTGTCGGCC	21	C	-	0	0	1	0	1423	1420	1420	1420
poolID125247	CAACATCCAGTGAAGTTGAAAG	22	C	+	0	0	1	0	2431	3556	3031	2950
poolID125300	GACAAGCAGAAGAACGGCATC	21	G	+	1	0	0	1	431	431	431	431
poolID125307	CCTTCTTTAGCTATGTACATCCTGTCTGC	29	C	-	0	1	0	0	-	-	2241	-
poolID125321	GAAGGAAGGAGATATGGATGC	21	G	+	1	1	1	1	3623	4748	4223	4142
poolID125322	TGCATTGACAATGGCACATCC	21	T	+	1	1	0	1	4979	6104	5579	5498
poolID125324	AAGACAGCAAAAGATTTGTTGACAATGT	28	A	+	1	0	1	1	2951	4076	3551	3470
poolID125369	TCATGTGTGACACAACAACAAGGGTAC	27	T	-	0	0	1	0	10331	11456	10931	10850
poolID125370	TGGACTTTGTAGCGGAAACAC	21	T	-	0	0	1	0	3385	4510	3985	3904
poolID125389	GAAGGAATACCCAGTGACAGC	21	G	-	1	1	1	1	7442	8567	8042	7961
poolID125397	AATGAGAGGATTGAGCAAGTT	21	A	+	1	1	1	0	8853	9978	9453	9372
poolID125399	ATATCACAATGAAATCCGGT	20	A	-	0	1	0	0	3987	5112	4587	4506
poolID125402	GAAGCATGGTACAATGCAGTTAAAG	25	G	+	0	1	0	0	6408	7533	7008	6927
poolID125482	TGCGCAAGCAAGTGAGCTAC	20	T	+	1	1	1	1	3027	4152	3627	3546
poolID125491	GAGTTGGTTGAGATGTTCC	19	G	-	1	0	0	0	6876	8001	7476	7395
poolID12554	AACACTCCCTCCTTCAAACTT	21	A	-	0	1	1	0	3596	4721	4196	4115
poolID125559	ATGAATAGTTCTTTTAGGG	19	A	+	0	1	0	0	5985	7110	6585	6504
poolID125562	GGCATTTTTCAGCACAATGGG	21	G	+	0	1	1	1	6153	7278	6753	6672
poolID12557	GATCTACCAGCCACTGATGCAGACAGG	27	G	+	0	0	0	1	9808	10933	10408	10327
poolID125603	CAGGCATTCAAAGCGATTCT	20	C	+	0	0	0	1	6320	7445	6920	6839
poolID125640	GGTGGAGAATGGTTTTGT	18	G	+	1	1	1	0	4925	6050	5525	5444
poolID125641	CACACCTTTGGGGAGGCATAT	21	C	+	0	1	0	0	9284	10409	9884	9803
poolID125648	CAACAATGGGTTTCAGCG	18	C	-	1	1	1	1	8779	9904	9379	9298
poolID125696	ATTCGCTCTCCATAAGAAACT	21	A	-	1	1	1	1	5371	6496	5971	5890
poolID125699	GTGGATTGTATGGAACTATGC	21	G	-	1	1	1	1	2587	3712	3187	3106
poolID12573	AATTGTAACCTGAACATCCTGC	22	A	-	0	1	0	0	-	-	2125	-
poolID125754	TGTGATCAGAAAGAATCC	18	T	+	0	0	1	1	8083	9208	8683	8602
poolID125780	AGCTGTGTGGTGTTGTGT	18	A	-	0	0	1	0	8210	9335	8810	8729
poolID125814	CAAAATACTGGAGACCAACT	20	C	+	0	0	1	0	9075	10200	9675	9594
poolID125833	TGGGTCAGTGCTTAGAGTGT	20	T	-	0	0	1	1	2412	3537	3012	2931
poolID125836	CAAAACTTGAGCCTGAGAG	19	C	+	0	1	1	1	892	892	892	892
poolID125843	CGCTTGCTTTATCTCAGTTGT	21	C	+	1	0	1	1	5056	6181	5656	5575
poolID125845	AAAATACTGGAGACCAACTCCAAAG	25	A	+	0	0	1	1	550	550	550	550
poolID12588	GATGGTAAGGGATGTTAT	18	G	+	0	0	1	0	690	690	690	690
poolID125884	GGCATTTGAGTTTCCTTATTG	21	G	+	0	0	1	0	7382	8507	7982	7901
poolID125889	CTTGTTTACCAGAAGCCTTCG	21	C	-	1	1	1	1	7861	8986	8461	8380
poolID125902	TCCCTTGGTACGCTCTTGCCCT	22	T	-	0	0	1	0	91	91	91	91
poolID125910	GCAGCTTTCATATTCAAGGAG	21	G	-	1	1	1	1	9883	11008	10483	10402
poolID125918	AGTGACAGTACAAGGGAG	18	A	+	0	0	1	1	-	-	1854	-
poolID125922	CCCTGACGCCCTTACTACTG	20	C	+	1	1	1	1	4989	6114	5589	5508
poolID125935	AACCACGGAAAAACTGAGCTT	21	A	-	0	1	1	1	964	964	964	964
poolID125972	ATTTTATGGGGAAAAAGGAGT	21	A	+	0	0	1	0	6657	7782	7257	7176
poolID12598	TGACCTCACACCACACAGACCCACAC	26	T	+	0	1	0	0	6001	7126	6601	6520
poolID12602	TGCTTTCCATTTCAACCC	18	T	-	0	0	1	0	754	754	754	754
poolID126020	CTCTCAAGACTGTGAATTATGG	22	C	+	0	1	0	0	9392	10517	9992	9911
poolID126030	ATGCCTTTCAGTATTTTCGG	20	A	-	1	0	1	1	10257	11382	10857	10776
poolID126039	TGCTGCAGGAGATCCGCAAATT	22	T	+	1	1	0	0	713	713	713	713
poolID126046	CTATAATCTCTGAGTCCTTTG	21	C	-	1	1	1	1	9560	10685	10160	10079
poolID126050	CAGGTAAGGATCCAAAGAAGAG	22	C	+	0	0	1	0	3275	4400	3875	3794
poolID126052	GGATGATATTCAGCACTACTC	21	G	+	1	0	1	1	447	447	447	447
poolID12607	TGATTTCGACCTTGAAAC	18	T	+	0	0	0	1	3552	4677	4152	4071
poolID126122	AGGAACGCTTGCTTTATCTC	20	A	+	1	1	1	1	4863	5988	5463	5382
poolID126128	GCTGGAGCAAGCTTCCAAGC	20	G	+	0	0	1	0	1288	1285	1285	1285
poolID126147	TACACACCAATTCTAGCACCTG	22	T	+	1	0	1	0	6798	7923	7398	7317
poolID12615	CTATGTTGCTTGAGCCAAACTT	22	C	-	1	0	0	0	-	-	1855	-
poolID126152	ACAAATCATGCATCATTTCTC	21	A	+	0	0	1	0	9767	10892	10367	10286
poolID126165	GAACTCTTCAGCATCTCTGT	20	G	+	0	0	0	1	8889	10014	9489	9408
poolID126169	CACCCAGAAATCCACAGACTGCT	23	C	+	0	0	1	0	7193	8318	7793	7712
poolID12617	CAAGCTCCTTAAATTCATCCTTG	23	C	-	0	0	1	0	7680	8805	8280	8199
poolID126183	TGTCCGTTCCTCAAAATTGT	20	T	-	0	1	1	1	4364	5489	4964	4883
poolID126187	GAAGAATTGTGGTTCATGTCC	21	G	+	1	1	1	1	7025	8150	7625	7544
poolID126189	GAATTTGAATTCAGTGGCAAG	21	G	+	0	0	1	1	8919	10044	9519	9438
poolID126193	CAGTGTATCCCCATGCCTC	19	C	-	0	1	1	1	3825	4950	4425	4344
poolID126198	CTCCTGATCCTCCATCCCAAC	21	C	-	0	0	0	1	9129	10254	9729	9648
poolID126201	AGACTTTGACTCTCTTTCCTTTGC	24	A	-	1	0	0	0	-	-	2178	-
poolID126225	CAGTTTGGACCACTTGCTTGAG	22	C	+	0	1	1	1	7838	8963	8438	8357
poolID126227	CCCGGTGAACAGCTCCTCGCC	21	C	-	0	0	0	1	7101	8226	7701	7620
poolID12623	GATCCGACACAAGCTTTGATAT	22	G	-	0	0	1	0	5887	7012	6487	6406
poolID126252	GGAGCGCACCATCTTCTTC	19	G	+	0	0	1	1	1760	1757	1757	1757
poolID126272	ATGCAGCAGTCAAAAGGAGTG	21	A	+	0	0	1	0	8550	9675	9150	9069
poolID126291	CAGTCCGCCCTGAGCAAAGAC	21	C	+	1	0	0	1	5282	6407	5882	5801
poolID126307	AATCTTCGTTGCATTGACAC	20	A	-	0	0	0	1	289	289	289	289
poolID126308	GTTTGACAAAGAAAGTTGTAG	21	G	+	1	1	1	1	9409	10534	10009	9928
poolID126313	CACCATCTTCTTCAAGGAC	19	C	+	0	0	1	1	2546	3671	3146	3065
poolID126327	GCAAATATATCCACCAGGAGC	21	G	+	1	0	0	0	7170	8295	7770	7689
poolID126329	ATATACCAAGAAAGGAAAGC	20	A	+	1	1	1	1	9722	10847	10322	10241
poolID126333	CTGGAGTTCACACGAGAAACAGCAGCC	27	C	+	1	1	1	1	5659	6784	6259	6178
poolID126335	AATCTCTACATTTCCCATTTG	21	A	-	0	1	1	1	3767	4892	4367	4286
poolID12636	AAAGAGATCCGACACAAGCT	20	A	-	1	1	1	0	9856	10981	10456	10375
poolID126370	TGAAATCATTTCAAGTTGCT	20	T	-	0	0	0	1	9386	10511	9986	9905
poolID126386	TGCACTTTTTCAATAGGCCT	20	T	-	0	0	0	1	9602	10727	10202	10121
poolID126391	TGGATCAAAGGGAAAGGTGGT	21	T	+	0	1	1	0	7043	8168	7643	7562
poolID12641	CTCATTGTGCCGTTGAATTTC	21	C	+	1	1	1	1	8887	10012	9487	9406
poolID126426	GATAAATTCAACCAGCTTACC	21	G	-	1	1	1	1	3545	4670	4145	4064
poolID126448	CAGGGATCCATTCCACACTCC	21	C	-	0	0	1	1	8152	9277	8752	8671
poolID126570	CATGTTCAAGATAGCCCAAC	20	C	+	1	1	1	1	8083	9208	8683	8602
poolID126610	ACCCCAGAGTCGATATCAGAATGGTTCAAC	30	A	+	1	0	1	0	-	-	1981	-
poolID126611	CACAACTCCACCCCTTTTTC	20	C	-	1	1	1	1	8434	9559	9034	8953
poolID126618	AAGGAAAGAGAGTCAAAG	18	A	+	0	0	0	1	6106	7231	6706	6625
poolID126648	ATCTTGAGCTGTGTGGTGTTG	21	A	-	0	0	1	0	8991	10116	9591	9510
poolID126663	CAAGCAACATAGTTGTCATG	20	C	+	1	0	1	0	1265	1262	1262	1262
poolID126692	TGCCACGCTCTCCCCAGAC	19	T	-	1	0	1	0	4838	5963	5438	5357
poolID126698	GAATTTCATCAAGACTCTGCACTTT	25	G	-	1	1	1	1	8645	9770	9245	9164
poolID126703	CTTCCATGAAAAAGCTCCTAACGTCAAG	28	C	-	0	0	1	0	9307	10432	9907	9826
poolID126708	CTACATCTAACATTGTCGGC	20	C	-	0	0	1	0	8894	10019	9494	9413
poolID126711	CCCACAACAGCTATCTGAT	19	C	+	1	0	0	0	-	-	1994	-
poolID126721	TGCAGGGCATTGTCAACACAG	21	T	+	1	0	0	0	9551	10676	10151	10070
poolID126728	CGAGGAGCTGTTCACCGGG	19	C	+	0	1	0	0	7787	8912	8387	8306
poolID126732	TGGTGTGGTAAACCTGTTGAT	21	T	-	0	0	1	0	2911	4036	3511	3430
poolID126743	CAAAAGTTTGCGTTGATG	18	C	+	0	1	0	0	9313	10438	9913	9832
poolID126763	GAGGAACGGACAAAGAAAAG	20	G	+	1	0	0	0	9800	10925	10400	10319
poolID126801	CTCTATGCTGAGATAGTCTAC	21	C	+	0	0	1	0	695	695	695	695
poolID126821	ACAAGCCGCTAAGTTACCTTCC	22	A	-	0	0	1	0	4498	5623	5098	5017
poolID126828	TCCTTGAAAATGACCCATAC	20	T	+	1	1	1	1	5485	6610	6085	6004
poolID12683	GAGAAATGTTTGACAAAGAAAGTTGT	26	G	+	1	0	0	0	2062	3187	2662	2581
poolID126845	AAGGAAAGCTGGGGTTTCGG	20	A	+	0	0	0	1	7968	9093	8568	8487
poolID126848	ATGGAGGAAAGTCCTTTGGC	20	A	-	1	0	1	0	1013	1013	1013	1013
poolID12685	TAGCAATGACTACCATCAAGG	21	T	-	1	1	1	1	9600	10725	10200	10119
poolID126863	CAAGAGAAGAGCTTGCGCG	19	C	+	1	0	1	0	7611	8736	8211	8130
poolID126873	TCCCATTGAGAAAGTCTTCC	20	T	-	1	1	1	1	-	-	2396	-
poolID126950	TATGGAACTATGCTTGTTT	19	T	-	0	0	0	1	-	-	2333	-
poolID126952	GCGCAACCTCTTTAGACAACC	21	G	+	1	1	0	0	2212	3337	2812	2731
poolID126967	TGGTTGAGATGTTCCCATC	19	T	-	0	0	1	0	6737	7862	7337	7256
poolID126969	ATCATGGAAGATTCTGAAACT	21	A	-	0	0	1	1	6002	7127	6602	6521
poolID126970	CTTGACGTTCATATTCCTTG	20	C	-	0	1	1	1	7744	8869	8344	8263
poolID127016	CGAGCTCCCACGTATTTTGGT	21	C	+	1	1	1	1	4678	5803	5278	5197
poolID12702	TCAAGATAGAAGGTGAAACT	20	T	-	1	1	1	1	126	126	126	126
poolID127029	GCGTCGCTTAACTTTAGAGCAGGCTCGAGC	30	G	+	1	0	1	1	3327	4452	3927	3846
poolID12703	AGGCAAATATATCCACCAGG	20	A	+	1	0	1	0	5782	6907	6382	6301
poolID127033	AACACCATTGAATTTTGATCC	21	A	+	0	0	1	0	2261	3386	2861	2780
poolID127039	AAAGACCCCAACGAGAAGC	19	A	+	0	1	1	0	7651	8776	8251	8170
poolID127062	CTGTTTCACACTTCATTCTCTG	22	C	-	0	1	1	1	-	-	2219	-
poolID127069	GCTTATAAAAGTGTCTGCAAC	21	G	+	1	0	0	1	1445	1442	1442	1442
poolID127084	GCGTGCAGCTCGCCGACC	18	G	+	0	0	0	1	6843	7968	7443	7362
poolID127096	CATGTATCTCAAGACAAGACGG	22	C	+	0	0	1	0	7166	8291	7766	7685
poolID127108	TGGCGCGCCTTAAGCTGG	18	T	+	0	0	1	0	6277	7402	6877	6796
poolID127128	CAAAAGACGAGAACCTGAAAT	21	C	-	0	1	0	0	87	87	87	87
poolID127150	AACCACAGGCACGGAGGG	18	A	+	0	0	1	0	4924	6049	5524	5443
poolID127165	AGGAACGGGTTTGTATGGTTGG	22	A	+	0	1	1	0	4036	5161	4636	4555
poolID127167	ACAGCTCAAGATACATTTTAT	21	A	+	0	1	1	0	7210	8335	7810	7729
poolID127170	AAGCAACCATTACTCTAGCT	20	A	+	0	0	1	1	6579	7704	7179	7098
poolID127196	TAAGTTACCTTCCATTGCATCC	22	T	-	0	0	1	0	8237	9362	8837	8756
poolID127200	TGCCAGTTCAAGCAGTTC	18	T	+	0	1	0	0	7588	8713	8188	8107
poolID127202	CCACATTGAAAGAACAGC	18	C	-	0	1	0	0	3775	4900	4375	4294
poolID127210	CACTTATACAAAATTCTCCAAT	22	C	+	0	0	1	0	8094	9219	8694	8613
poolID127221	AAGTAGCACATCATTTGCAGC	21	A	-	1	0	0	0	9369	10494	9969	9888
poolID127234	CTATCTTGCTTGGTTCCC	18	C	-	1	1	1	1	6133	7258	6733	6652
poolID127253	TGCTTCATGAATGCCCAGTCACACCT	26	T	+	1	1	1	1	-	-	2101	-
poolID127295	CTGGAGTTCGTGACCGCCGCC	21	C	+	1	0	1	0	3080	4205	3680	3599
poolID127308	TGTAAAATTTGAGGCCTGGTG	21	T	+	0	1	1	1	2835	3960	3435	3354
poolID127319	CACCAATTGACACATTAC	18	C	+	0	1	0	1	1323	1320	1320	1320
poolID127360	ACACACTCGCAAAGTTTCCTG	21	A	-	1	0	1	0	659	659	659	659
poolID127368	GTGAACCGCATCGAGCTGAAG	21	G	+	0	0	1	0	116	116	116	116
poolID127370	ACTGGTTTGTTATATTTGAAG	21	A	-	0	0	1	0	9745	10870	10345	10264
poolID127389	GATTGGACACACAGGAAAAGGAGTTGAGG	29	G	+	0	0	1	0	982	982	982	982
poolID127399	CCTCGAAACCGAATACTAT	19	C	-	0	0	0	1	9674	10799	10274	10193
poolID127403	ATTCACTGTACCAGCTTT	18	A	-	0	1	1	0	133	133	133	133
poolID127405	CATGAATGCACCATTGATTTCAC	23	C	+	0	0	1	1	8280	9405	8880	8799
poolID127421	ATGCCACTATAATCTCTG	18	A	-	0	0	1	0	7137	8262	7737	7656
poolID127467	CTTTTGGTTGTTCCTCGACT	20	C	-	1	1	1	1	6339	7464	6939	6858
poolID127481	GCCTCATCTTCATTTACATT	20	G	-	1	1	1	1	10252	11377	10852	10771
poolID127492	CTTTGTAGGACTCTTAAGCT	20	C	-	1	0	0	1	7662	8787	8262	8181
poolID12750	GGTTCACCAGGGTGTCGCCC	20	G	-	0	1	1	0	8148	9273	8748	8667
poolID127531	GCATGCGGATTAAAATCAC	19	G	-	0	1	0	1	9540	10665	10140	10059
poolID127542	TCCAATCTCCAGTTTTGTCC	20	T	-	0	0	1	0	440	440	440	440
poolID127561	CAACAGGTGAGTTTCTGGAGTT	22	C	+	1	0	0	1	2733	3858	3333	3252
poolID127569	GGAAATTTGGCTGATGACACC	21	G	+	0	1	0	0	1219	1216	1216	1216
poolID127576	GGATCAAAATTCAATGGTGTT	21	G	-	0	0	1	0	1785	1782	1782	1782
poolID127579	GGAGAATGTCAAAAACTGT	19	G	-	0	0	1	0	7691	8816	8291	8210
poolID127631	GGTTTACAGGCTTATTTCAT	20	G	+	1	1	1	1	5019	6144	5619	5538
poolID127643	TGTCACTGTGTTTCCAAAG	19	T	-	1	1	1	1	6053	7178	6653	6572
poolID127657	AGGGCAAGGGAAGCAATAGCG	21	A	+	0	1	1	1	7311	8436	7911	7830
poolID127681	CCATTTGCATTGTTCTCCCAT	21	C	-	0	1	1	0	4643	5768	5243	5162
poolID12769	TGTTCTTAAAGCTGGTACAGT	21	T	+	0	1	0	0	9537	10662	10137	10056
poolID127741	CCACTTGCTTGAGTATAAACCT	22	C	+	0	0	1	0	10042	11167	10642	10561
poolID127748	ACAGACTTTGACTCTCTTTCC	21	A	-	1	1	1	1	2397	3522	2997	2916
poolID127771	GCATCCCATTATTCCTTCTG	20	G	-	1	1	1	1	4612	5737	5212	5131
poolID127819	CGCACTCATCGTATTAAAG	19	C	+	0	1	0	0	4517	5642	5117	5036
poolID127872	GCTGCTAGAATTTGACTG	18	G	+	0	0	0	1	9390	10515	9990	9909
poolID127878	AATCTCTACATTTCCCATTTGC	22	A	-	1	1	1	1	9184	10309	9784	9703
poolID127882	AGACATGGCATGGTGAGT	18	A	+	0	0	1	0	353	353	353	353
poolID127907	CCAGCATCATTCTTGTATT	19	C	-	1	0	1	1	1950	3075	2550	2469
poolID127919	TGTTGCTCGAGTGTTGAAT	19	T	-	0	1	1	1	7483	8608	8083	8002
poolID127939	GATCTGCCTCTTCTTTCC	18	G	-	0	0	0	1	-	-	2312	-
poolID127972	GGTTGCTTGTAGAAATGTAGTTACG	25	G	-	0	0	1	0	3152	4277	3752	3671
poolID127975	AATACCAGGTGATTTTGTC	19	A	+	0	1	0	0	6564	7689	7164	7083
poolID127977	TCACGCGTTGCAGAGGATTCCG	22	T	-	0	0	1	0	8848	9973	9448	9367
poolID128010	CCTCAACTCCTTTTCCTGTGTG	22	C	-	0	1	1	1	1960	3085	2560	2479
poolID128034	GCCCATCTGATGAATTTGT	19	G	-	1	1	1	1	1288	1285	1285	1285
poolID128057	CCGAACCCAGCATCATTCTT	20	C	-	1	0	0	0	4793	5918	5393	5312
poolID128064	TTAGTTTCACCTTCTATCTTG	21	T	+	0	0	1	0	8263	9388	8863	8782
poolID128071	GAATTTGAATTCAGTGGCAAGC	22	G	+	0	0	1	1	4273	5398	4873	4792
poolID128081	CATTGTAATTGGCTCCCTTG	20	C	-	1	1	1	0	1605	1602	1602	1602
poolID128086	AAGGAGAGACAAAGCACTCT	20	A	+	0	0	1	0	5492	6617	6092	6011
poolID128102	CATCAAGAGAATGTATGGGT	20	C	-	0	0	1	0	5117	6242	5717	5636
poolID128133	CAGTCCGCCCTGAGCAAAGACC	22	C	+	0	0	1	0	246	246	246	246
poolID128147	CCTCAATCTTACATGTCCATG	21	C	+	0	1	1	1	3801	4926	4401	4320
poolID128165	AATGTGAAACTGCAAATAGCT	21	A	-	0	0	0	1	7390	8515	7990	7909
poolID128253	TAACTACATTTCTACAAGCAAC	22	T	+	0	1	0	0	7244	8369	7844	7763
poolID128255	CATCATCAATTTCACTCC	18	C	-	1	1	1	1	6115	7240	6715	6634
poolID12828	CTCACTCTGAAGGTCATTAGAAGC	24	C	-	1	0	1	0	6822	7947	7422	7341
poolID128284	AACCATAGCCAACCCCAAAC	20	A	-	1	0	1	1	7098	8223	7698	7617
poolID12829	ACCACACAGCTCAAGATACAT	21	A	+	1	1	1	1	1973	3098	2573	2492
poolID128290	GAAGGAAGAATGGGAAGCTCGTT	23	G	+	0	0	1	0	9697	10822	10297	10216
poolID128300	AAATTCATGAATGATGCTGT	20	A	+	0	0	0	1	3123	4248	3723	3642
poolID12831	CATGGTCAACCAAAATACGTG	21	C	-	1	0	1	0	1923	3048	2523	2442
poolID128327	GATGGAAGGTGGACATCCAAGTATTGAG	28	G	+	1	1	0	1	3799	4924	4399	4318
poolID128330	TGCAGGGCATTGTCAACACAGC	22	T	+	0	0	1	0	9492	10617	10092	10011
poolID12834	GGACGGCAACATCCTGGGGCAC	22	G	+	1	0	1	0	2936	4061	3536	3455
poolID128345	GAGCTACAAAGATATCTTG	19	G	+	1	0	0	0	9341	10466	9941	9860
poolID128347	CTTTGTACAAGCTCAAGGTACAGGATC	27	C	+	0	0	0	1	9771	10896	10371	10290
poolID128358	CAGTCTGTGGATTTCTGGG	19	C	-	1	1	0	0	10123	11248	10723	10642
poolID128367	GCAGAGTCTTGATGAAATTC	20	G	+	1	0	1	0	7281	8406	7881	7800
poolID128374	ACCATTTTAATCATTCCTTT	20	A	-	0	1	0	0	9364	10489	9964	9883
poolID128375	TCAATACTTGGATGTCCACC	20	T	-	1	1	1	1	722	722	722	722
poolID128383	TGACAGGACAATCAGAGG	18	T	+	1	1	1	1	4717	5842	5317	5236
poolID128387	TGGAGTGAAATTGATGATG	19	T	+	0	1	1	1	1627	1624	1624	1624
poolID128399	TCAAAAGATTGGAAATCAAC	20	T	-	0	1	0	1	9466	10591	10066	9985
poolID12842	CAGAGAAATAATCTTGCTTC	20	C	-	0	0	1	0	165	165	165	165
poolID128450	GTTAACCGAATCTCCCGTCC	20	G	-	0	0	0	1	9690	10815	10290	10209
poolID128467	GTACCAATGAGGCCCAATC	19	G	-	0	0	1	0	-	-	2050	-
poolID128480	CAGAATTCCTCATCTCAATG	20	C	-	0	0	1	0	959	959	959	959
poolID128490	CATTTTCAGAAGATCTGGC	19	C	-	0	0	1	0	9612	10737	10212	10131
poolID128508	TGACACCATTAATTTTGAGGC	21	T	+	0	1	0	0	8809	9934	9409	9328
poolID128511	AACACTAATCTTTCCTGAATG	21	A	-	1	1	1	1	6277	7402	6877	6796
poolID128543	ATCAAAATGCTCTGTACTGT	20	A	-	0	0	1	0	7760	8885	8360	8279
poolID128550	GCCGACAATGTTAGATGT	18	G	+	1	1	0	0	8891	10016	9491	9410
poolID128559	TGATGTAAAATTTGAGGCCT	20	T	+	1	1	1	1	9198	10323	9798	9717
poolID128580	CTCTTCTCTTGGAAGTTTGTC	21	C	-	0	0	0	1	3495	4620	4095	4014
poolID128609	TCCCTTGACATGGTCCAAAAATTTCTC	27	T	-	0	1	0	0	7777	8902	8377	8296
poolID128615	ACAGTTTGATAGCTCCCTGAC	21	A	+	0	1	0	1	2261	3386	2861	2780
poolID128621	ATCTTGATTCACATGTATCG	20	A	+	0	1	0	0	5180	6305	5780	5699
poolID128623	CTTGTTTACCAGAAGCCTTCGC	22	C	-	1	1	1	1	954	954	954	954
poolID128625	GTGGTTATGAATGGTTTC	18	G	+	0	0	1	0	9241	10366	9841	9760
poolID128634	AACGCAAATCCACTTGTCAT	20	A	-	0	0	1	1	5190	6315	5790	5709
poolID12865	CATGAATGCCCAGTCACACCT	21	C	+	1	1	1	1	9309	10434	9909	9828
poolID128652	CTTATGGAGAGCGAATCC	18	C	+	0	1	0	0	6437	7562	7037	6956
poolID128671	ACTTTCAGAATTCCTCATC	19	A	-	0	0	1	0	2058	3183	2658	2577
poolID128675	ATTACCATTCTTGTCCAACT	20	A	-	1	1	1	1	8569	9694	9169	9088
poolID128691	TGGGCAAATCAAACTTCATG	20	T	+	0	0	1	0	2259	3384	2859	2778
poolID128705	CTCGAATGGCATTACAGGG	19	C	+	0	0	1	0	7633	8758	8233	8152
poolID128738	TGGAATGGACAGTTTTGAC	19	T	+	1	1	1	1	2113	3238	2713	2632
poolID128781	AGCAAGGAGAGACAAAGCACTCTTAAATGG	30	A	+	1	1	1	1	1596	1593	1593	1593
poolID128789	CCCATTGTTGAAAATGCAAAACC	23	C	+	0	0	1	0	9408	10533	10008	9927
poolID128825	ATGCCAGCTTTTTCTGTTCC	20	A	+	0	0	1	0	10009	11134	10609	10528
poolID128849	ACCATGCATGTGATTGACTCTT	22	A	+	0	0	1	0	8261	9386	8861	8780
poolID128856	GTGATGCAATCACTCTTT	18	G	-	0	0	0	1	1443	1440	1440	1440
poolID128859	TGAAGTTTGATTTGCCCACTC	21	T	-	0	0	1	0	497	497	497	497
poolID128875	ATAGAAAGCTTTTCCATCAT	20	A	-	0	0	0	1	3982	5107	4582	4501
poolID128884	GGAGCCAATTACAATGTCAT	20	G	+	1	1	1	1	3186	4311	3786	3705
poolID128908	CTTTTGTACGGGTGCTACC	19	C	-	0	0	1	0	7756	8881	8356	8275
poolID128942	CGGCCATGATATAGACGTTGT	21	C	-	0	1	1	1	2377	3502	2977	2896
poolID128964	TGGAGCAAACCTTTTCAATTG	21	T	-	0	0	0	1	7788	8913	8388	8307
poolID128978	CTTGCCACTGAATTCAAAT	19	C	-	0	0	0	1	8100	9225	8700	8619
poolID128998	AACCACGGAAAAACTGAGCTTC	22	A	-	0	0	0	1	4527	5652	5127	5046
poolID128999	TGCCCCAAGTAATGTGTCAAT	21	T	-	1	0	1	1	6473	7598	7073	6992
poolID12900	CTATGGCATTGCTGTTTTGGC	21	C	-	1	1	0	1	6479	7604	7079	6998
poolID129003	CAACTGTGTTTTTGGGAAGTG	21	C	-	0	1	0	0	696	696	696	696
poolID129029	TGGGGAAAAAGGAGTGTG	18	T	+	1	1	1	1	170	170	170	170
poolID129032	ATCGAGGACGGCAGCGTGC	19	A	+	0	1	1	1	777	777	777	777
poolID129042	ATGCCTTGACGTTCATATTCC	21	A	-	1	1	1	1	10239	11364	10839	10758
poolID129065	AGCATCATTCTTGTATTTAC	20	A	-	0	0	0	1	9696	10821	10296	10215
poolID129067	ACTGAACTATCATGCACCAT	20	A	-	0	1	0	0	931	931	931	931
poolID129111	TTTTCACACATTTCATAC	18	T	-	0	0	1	0	8066	9191	8666	8585
poolID129112	ACCCCTTTTTCAAAATGCTTC	21	A	-	1	1	1	1	7990	9115	8590	8509
poolID129117	AAGCAAGCTCCTTAAATTC	19	A	-	1	1	1	1	9816	10941	10416	10335
poolID129129	CTCACAAAGGCTCGCACC	18	C	-	1	1	1	0	6221	7346	6821	6740
poolID129133	TCACACTAAGTTACCGTACTTTGT	24	T	+	1	0	0	0	4373	5498	4973	4892
poolID129147	GTTTACAGGCTTATTTCAT	19	G	+	1	1	1	0	855	855	855	855
poolID129183	GAAACACAGTGACAGTACAAGGG	23	G	+	1	1	1	1	5896	7021	6496	6415
poolID129273	AAGTTTGCGTTGATGATTTC	20	A	+	1	1	0	1	1499	1496	1496	1496
poolID129290	GGGAGATTCGGTTAACTAT	19	G	+	0	0	0	1	6733	7858	7333	7252
poolID129294	CCATAAGTGGCTCAAAGAAG	20	C	-	0	1	0	0	4071	5196	4671	4590
poolID129311	CCGCTATGGCATTGCTGTTT	20	C	-	0	0	1	0	4420	5545	5020	4939
poolID129383	CCATTTAAGAGTGCTTTGT	19	C	-	0	0	1	0	8348	9473	8948	8867
poolID129395	TCAATGATTGAGGCATGGGG	20	T	+	0	0	1	1	8619	9744	9219	9138
poolID129417	CTCGCAAAGTTTCCTGAAGAT	21	C	-	1	1	1	1	8735	9860	9335	9254
poolID129424	AAGCACATATGAATTTCTTCC	21	A	+	1	1	1	1	5342	6467	5942	5861
poolID129538	AGGGCAAGGGAAGCAATAGCGC	22	A	+	1	1	1	1	7428	8553	8028	7947
poolID129544	TCTCAAGACTGTGAATTATGG	21	T	+	0	1	0	0	871	871	871	871
poolID129585	CCATTTGCATTGTTCTCCCATC	22	C	-	0	1	1	1	7108	8233	7708	7627
poolID129591	CCACATATTGTGCGCATCG	19	C	+	0	0	1	1	4227	5352	4827	4746
poolID129624	TGTGATTTGTGGTTAAAGAT	20	T	-	1	0	0	1	6563	7688	7163	7082
poolID129673	TGTCAACTTACAAATTCATCAGATGGGC	28	T	+	1	0	0	0	409	409	409	409
poolID129703	CTCTTCATCTTCTTTCCTT	19	C	-	0	1	0	1	949	949	949	949
poolID12973	GAGAATGATCTTCCCTTCAAC	21	G	-	1	1	1	1	-	-	1947	-
poolID129813	ACAAGCCGCTAAGTTACCTTC	21	A	-	1	1	1	1	6054	7179	6654	6573
poolID12983	AGCATTTTCAAACCTAAGAG	20	A	+	0	0	0	1	5475	6600	6075	5994
poolID129843	CATACAAATGAATCACGGCCTCT	23	C	-	0	1	0	0	7504	8629	8104	8023
poolID129852	GAAGGGTATAGTAAGTATGT	20	G	+	1	1	1	1	8015	9140	8615	8534
poolID129863	CGAGGAGCTGTTCACCGGGGTGG	23	C	+	0	1	1	0	1129	1126	1126	1126
poolID129894	GGCTGAAGCACTGCACGCCGT	21	G	-	0	0	1	0	7389	8514	7989	7908
poolID12990	CCATGCTAGTTGATGGAATTTATATTCC	28	C	+	0	0	0	1	6751	7876	7351	7270
poolID129901	TGGGTTTGAGAAGGAATATCT	21	T	+	1	0	1	0	1886	3011	2486	2405
poolID129904	CACCATTGAATTTTGATCCTAGC	23	C	+	0	0	1	0	-	-	2035	-
poolID129918	CGGTTAACTATGCAGCATCTCGAT	24	C	+	0	0	0	1	1001	1001	1001	1001
poolID12992	ATATTTTGTTGGAGATCTC	19	A	+	0	1	0	0	7270	8395	7870	7789
poolID129933	TCCAAGAGAAGAGCTTGCGC	20	T	+	0	1	1	1	1025	1025	1025	1025
poolID129949	CATCAGAACACGGGTTTGGAT	21	C	-	0	1	0	0	2379	3504	2979	2898
poolID129956	TAAGTTACCTTCCATTGCATC	21	T	-	0	1	1	1	6968	8093	7568	7487
poolID129965	GTATGAATGTGGTGCTTG	18	G	-	1	1	1	1	6111	7236	6711	6630
poolID129971	TGAGGAACGGACAAAGAAAAG	21	T	+	1	1	1	1	8211	9336	8811	8730
poolID13	CTTCAAGATCCGCCACAACAT	21	C	+	1	1	1	1	1558	1555	1555	1555
poolID130010	TCCCATCAACCTTTGTCACC	20	T	-	1	1	1	1	2352	3477	2952	2871
poolID13003	CCAGCAGAACACCCCCATCGGC	22	C	+	0	0	1	0	8440	9565	9040	8959
poolID130038	CTGTAAGCATCCCATTATTC	20	C	-	0	1	0	1	1477	1474	1474	1474
poolID130080	CCTGTAGTGTGGAATTACTCT	21	C	-	0	0	0	1	5019	6144	5619	5538
poolID130084	GGATTTGAACCATTCTCT	18	G	-	0	0	0	1	3592	4717	4192	4111
poolID13009	TGTTGTGGCGGATCTTGAAGTT	22	T	-	0	1	0	1	67	67	67	67
poolID130090	ACATGGGAACAACTTACTTGT	21	A	+	1	1	0	0	5872	6997	6472	6391
poolID130098	CACGCATGGTCAACCAAAAT	20	C	-	1	0	1	0	9364	10489	9964	9883
poolID13010	ACTTTTGCCCCAAGTAATGT	20	A	-	1	0	0	0	7741	8866	8341	8260
poolID13014	CCCTTGGTACGCTCTTGCCCTGT	23	C	-	0	0	1	1	8445	9570	9045	8964
poolID130147	ACCAAGATGTTGGCATTCAGC	21	A	+	0	1	1	0	453	453	453	453
poolID130166	TTTTGACTGCTGCATTCCC	19	T	-	0	0	1	0	6411	7536	7011	6930
poolID130168	CGTGCCAGTTCTGATATTTAC	21	C	+	0	1	0	0	6249	7374	6849	6768
poolID13019	TGTTGGTTAATGTAAATG	18	T	+	0	0	1	1	6322	7447	6922	6841
poolID130195	CAATGTTTGGGGTTGGCTATG	21	C	+	1	1	1	1	3604	4729	4204	4123
poolID130197	CCATCAAGAGAATGTATG	18	C	-	0	0	1	0	799	799	799	799
poolID1302	GCTGTTCATATTTCCCATT	19	G	-	0	1	1	0	7530	8655	8130	8049
poolID130206	AGGAACCCAACATATGTTTT	20	A	+	0	1	0	1	7729	8854	8329	8248
poolID130234	AACCAACTCCGAAAATAC	18	A	+	0	0	1	0	8810	9935	9410	9329
poolID13026	CAGCGCATCTTCAGGAAACTTT	22	C	+	0	0	1	0	8331	9456	8931	8850
poolID130290	CCCTGCAGCACACTAGTCATT	21	C	-	1	1	1	1	1171	1168	1168	1168
poolID130308	TGACCCGAAATACATTGAT	19	T	+	0	0	1	0	5168	6293	5768	5687
poolID130312	GAAACGCAAATCCACTTGTCATGAC	25	G	-	0	0	1	0	2881	4006	3481	3400
poolID130324	ATTGCCTAAGTTCTCTCTCCC	21	A	+	1	1	1	1	3589	4714	4189	4108
poolID13033	GAATTCGCACTCTCTTCCT	19	G	-	0	1	1	1	1038	1038	1038	1038
poolID130333	CAAAGGGAAGAAGCAAGATT	20	C	+	0	1	1	1	9066	10191	9666	9585
poolID130336	TTTGTAGCGGAAACACCAGC	20	T	-	0	0	1	0	6788	7913	7388	7307
poolID130354	ATGCACCCAGAAATCCACAG	20	A	+	0	1	1	0	2892	4017	3492	3411
poolID13036	CTGAATTGCTGCAGGAGATCCG	22	C	+	0	1	1	0	-	-	2333	-
poolID130370	AACTGTGCGCTTAAGGAATTT	21	A	+	0	0	1	1	6788	7913	7388	7307
poolID130371	ATTGTAATTGGCTCCCTTGG	20	A	-	1	1	1	0	3718	4843	4318	4237
poolID130393	ATTGATCGACTTCATTGTAGCT	22	A	-	0	0	1	1	8327	9452	8927	8846
poolID130404	TAGTGTGGCAAAGATTTTCAT	21	T	+	0	0	1	1	9629	10754	10229	10148
poolID130413	TAATGAAGGAACCATAGCC	19	T	-	1	0	1	1	610	610	610	610
poolID130431	TCCAACTGTCTATTCCACC	19	T	-	1	0	1	1	2432	3557	3032	2951
poolID130441	GAAAAGGAAAGAAGATGAAG	20	G	+	1	1	1	1	-	-	1930	-
poolID130449	CCCAATAGAGGTGTGTGGTCCT	22	C	+	0	0	1	0	-	-	2010	-
poolID130459	TGGAGAATCATGAATGCACC	20	T	+	0	1	1	1	2194	3319	2794	2713
poolID130467	GCAATCAATATCAAGAGTC	19	G	-	0	1	1	0	3518	4643	4118	4037
poolID130491	GGTACAATGCAGTTAAAG	18	G	+	1	1	1	1	8216	9341	8816	8735
poolID130506	ATTTCATCAGGATCAGTCACAT	22	A	-	0	0	0	1	6919	8044	7519	7438
poolID130527	ATTCATGAATGATGCTGTCGTG	22	A	+	1	1	1	1	8551	9676	9151	9070
poolID130531	AGTGCAGGAACCCAACATATGT	22	A	+	0	0	1	0	6300	7425	6900	6819
poolID130544	GCAGTGCAGGAACCCAACATAT	22	G	+	1	0	0	0	9635	10760	10235	10154
poolID130566	CATTACTATGTTAACAACCCAC	22	C	+	1	1	1	0	3183	4308	3783	3702
poolID130597	CATTCATGGCTTTATTGACCATGTGTATT	29	C	+	0	0	1	0	5908	7033	6508	6427
poolID130628	CAGCACGACTTCTTCAAG	18	C	+	1	0	1	1	6456	7581	7056	6975
poolID130629	CATCGCCCTCGCCCTCGCCG	20	C	-	1	1	1	1	4574	5699	5174	5093
poolID130644	AAAGAAGGGCAAAGTTCTGC	20	A	+	0	1	1	1	124	124	124	124
poolID130647	ACAGCTGCATACATGCTAAC	20	A	+	1	1	1	0	1829	2954	2429	2348
poolID130651	CCGACCACTACCAGCAGAAC	20	C	+	1	1	1	1	549	549	549	549
poolID130670	TCATCAGGGCCTTATTAAT	19	T	-	1	1	1	1	-	-	2134	-
poolID1307	AGGATGTTCAGGTTACAATTG	21	A	+	0	1	0	0	2548	3673	3148	3067
poolID130721	CCATCAAGTCCAAACAACT	19	C	-	0	0	1	0	9130	10255	9730	9649
poolID130735	AATTCCTTAAGCGCACAGTTG	21	A	-	0	0	0	1	1889	3014	2489	2408
poolID130756	GGTAAGCTGGTTGAATTTATCACAGG	26	G	+	1	1	1	1	10257	11382	10857	10776
poolID130757	TTTAGGGATGCCTTTGAC	18	T	+	0	1	1	1	7361	8486	7961	7880
poolID130777	CAATATCTTTCAGTGAATC	19	C	+	1	1	1	1	8525	9650	9125	9044
poolID130782	GTTGCTACATCTAACATTGTC	21	G	-	0	1	1	1	932	932	932	932
poolID130830	CAGTTAAGACATGGCATGGTG	21	C	+	1	1	1	1	4072	5197	4672	4591
poolID130847	CTCACAAAGGCTCGCACCGATG	22	C	-	0	1	1	0	8264	9389	8864	8783
poolID130892	AACATTTACATCTTTGCTGC	20	A	-	0	1	1	1	2338	3463	2938	2857
poolID130896	GTTGTGGATAAGTAAAGAACAT	22	G	+	0	0	1	0	4656	5781	5256	5175
poolID130902	ATTTTGACACAATTGGCTCT	20	A	+	0	0	0	1	8885	10010	9485	9404
poolID13095	TTCACTTTAGTGGGCGGTGGT	21	T	+	0	1	0	0	3743	4868	4343	4262
poolID130953	ATGCCAAAGGACTTTCCTCC	20	A	+	1	1	1	1	4623	5748	5223	5142
poolID130967	GTCTATATCATGGCCGACAAGCAG	24	G	+	1	0	0	0	557	557	557	557
poolID13099	TGCTTGCACTTTTTCAATAGG	21	T	-	0	0	1	1	3153	4278	3753	3672
poolID130996	GAATGAAGTGTGAAACAGC	19	G	+	1	1	1	1	429	429	429	429
poolID131	GCCGCTACCCCGACCACATG	20	G	+	1	0	0	0	1281	1278	1278	1278
poolID131005	CAAGCTGGAGTACAACTACAAC	22	C	+	0	0	1	0	9326	10451	9926	9845
poolID131027	GATATGGACTACTAAGGAATT	21	G	+	1	0	1	1	3576	4701	4176	4095
poolID131046	CAGTACAAGGGAGAAAGG	18	C	+	1	1	1	1	8632	9757	9232	9151
poolID131052	CTGACGCAATTCATCCTCCCTC	22	C	-	0	0	1	0	6721	7846	7321	7240
poolID131102	GCTCGAATGGCATTACAGG	19	G	+	1	0	0	0	9454	10579	10054	9973
poolID131111	CTTTATGAAGTTAGTGGTG	19	C	-	1	1	1	1	2585	3710	3185	3104
poolID13114	TGGTCCTGCTGGAGTTCGTG	20	T	+	0	1	1	0	5296	6421	5896	5815
poolID131149	ATTGTCAACAAATCTTTTGC	20	A	-	0	0	0	1	9313	10438	9913	9832
poolID131162	TCCTCTCCATCCATCATCACC	21	T	-	1	0	1	0	1561	1558	1558	1558
poolID131170	TTTTCCATCCATTTAAGAGT	20	T	-	0	0	0	1	8084	9209	8684	8603
poolID131171	GAAACACCAGCATAAAATTGC	21	G	-	0	0	1	0	7791	8916	8391	8310
poolID131197	AAGGGATGGGTCGCAAGTC	19	A	+	0	0	1	0	-	-	1805	-
poolID131217	GGAGTGACTCTTGATATTG	19	G	+	1	1	1	1	8914	10039	9514	9433
poolID131221	GCTGTTTCACACTTCATTCTCTGTTGC	27	G	-	1	0	1	0	7926	9051	8526	8445
poolID131241	GCTTTAAGAACATGGTACC	19	G	-	0	0	1	0	2652	3777	3252	3171
poolID131244	TCTCCATAAGAAACTGACTGTT	22	T	-	0	0	1	0	6481	7606	7081	7000
poolID131252	AACTCTTGTGAAGTAATCCC	20	A	-	0	1	1	1	8166	9291	8766	8685
poolID131253	TCTACAAAACCATTCTCCACCAAT	24	T	-	0	0	1	0	894	894	894	894
poolID131274	CCGAGCTCCCACGTATTTTGG	21	C	+	1	1	1	1	2882	4007	3482	3401
poolID131296	TGCCTTCAACTTACTCAACAC	21	T	-	1	1	1	1	9500	10625	10100	10019
poolID131319	AAAAGAAGCGGCAATTGCAAGGC	23	A	+	1	0	0	1	888	888	888	888
poolID131320	ATAACATCCCTTACCATCTTC	21	A	-	1	1	1	1	6423	7548	7023	6942
poolID131323	ACCATATATTGCAGAGACAGC	21	A	+	0	1	0	0	7130	8255	7730	7649
poolID131337	CGGCAGCACATTAAGCACCTC	21	C	+	1	0	1	0	-	-	2221	-
poolID131339	AGGAAAGAAGATGAAGAGGCCGTGAT	26	A	+	0	0	1	0	2225	3350	2825	2744
poolID131345	CTGAAGCTCAGTTTTTCCG	19	C	+	1	0	1	0	4070	5195	4670	4589
poolID131361	AGTTGTGAAAGGCTATTTTATGGGG	25	A	+	1	1	1	1	9643	10768	10243	10162
poolID131398	TGCTTCAGCCGCTACCCCGACCAC	24	T	+	0	0	1	0	8321	9446	8921	8840
poolID131401	GGATTGTGGTAGACTCTTTGC	21	G	-	1	1	1	1	4146	5271	4746	4665
poolID131436	CAGCGAAGGCTTCTGGTAAAC	21	C	+	1	0	1	1	67	67	67	67
poolID131441	AGGAGCGCACCATCTTCTTC	20	A	+	0	1	1	1	4887	6012	5487	5406
poolID131442	GCTTGATGATGAGCAGATGGG	21	G	+	0	1	1	0	6638	7763	7238	7157
poolID13146	ACTACAGAGCAAGCATGAGGT	21	A	+	1	1	1	0	4451	5576	5051	4970
poolID131474	CCTCCAACTGTGTTTTTGGG	20	C	-	0	1	0	0	1498	1495	1495	1495
poolID13148	GTTGCAGAGGATTCCGCATTTTC	23	G	-	0	0	1	0	3959	5084	4559	4478
poolID131508	GTGACTGGGCATTCATGAAGCACAC	25	G	-	1	0	0	0	3357	4482	3957	3876
poolID131515	CACCCACATATTGTGCGCATC	21	C	+	0	1	0	0	8621	9746	9221	9140
poolID131517	CATCCATGTTTTCAACCACT	20	C	-	0	0	1	1	5832	6957	6432	6351
poolID131532	AAAGCCATGAATGCCACG	18	A	-	0	0	1	0	8763	9888	9363	9282
poolID131553	TGAATCATTAGATGTTAATCC	21	T	-	0	1	1	1	486	486	486	486
poolID131564	GTCATCTCCTCACTCAAC	18	G	-	1	1	1	1	8148	9273	8748	8667
poolID131595	GATAACCAGTTGGACAAGAATG	22	G	+	1	0	0	0	7858	8983	8458	8377
poolID131602	CAACATGGAACCTTTAGGAG	20	C	-	0	1	0	0	682	682	682	682
poolID131621	TCCATGAAGTTTGAAGGAGGG	21	T	+	1	1	1	1	6498	7623	7098	7017
poolID131633	AGGAATAATGGGATGCTTACAGT	23	A	+	0	0	1	0	9768	10893	10368	10287
poolID131676	TATTGGAACGTCAGGTGACCCG	22	T	+	1	0	1	0	6638	7763	7238	7157
poolID131680	CATGTTGTTAAAGGAAAGTGCC	22	C	+	0	1	1	1	9800	10925	10400	10319
[truncated: 30,675 more rows]
