# Supplementary material for: Viral synergism suppresses R gene-mediated resistance by impairing downstream defense mechanisms in soybean
Source: Plant Physiol. 2023 Apr 26;192(4):3088–105. doi: 10.1093/plphys/kiad255 (PMC10400036; doi:10.1093/plphys/kiad255)
Supplement: kiad255_Supplementary_Data [file kiad255_supplementary_data.zip › Supplemental dataset S5.xlsx]

## Sheet: RPM of vasiRNAs
Supplemental File S5. RPMs, reads, and target predictions for the seven upregulated and four downregulated vasiRNAs from Figure 6A
		RPM average of two biological replicates
No in Heatmap	sRNA_ID	Healthy	G7H-eGFP	G7H-eGFP-CPL	G7H-eGFP-CPS	G7H-eGFP-P19
1	poolID100635	14.8679	75.705	181.389	100.091	114.428
2	poolID110494	277.175	342.035	133.768	125.433	185.343
3	poolID128411	5124.29	3845.97	4022.57	4030.36	4440.22
4	poolID131899	12.8847	935.854	302.739	917.27	585.703
5	poolID132139	51.0167	249.838	220.627	247.581	188.759
6	poolID161957	1231.56	1890.94	1155.26	984.859	938.699
7	poolID165900	1257.45	899.311	970.975	949.088	1046.9
8	poolID166437	23.8579	129.24	72.7562	99.717	78.2145
9	poolID196582	26.7954	128.871	219.961	161.011	192.816
10	poolID20159	14.104	925.477	234.496	683.879	324.552
11	poolID206546	2447.61	3871.32	1516.88	871.213	918.333
12	poolID211568	19.9385	211.79	65.2543	148.006	53.4497
13	poolID215765	29.67	161.069	413.485	243.468	273.888
14	poolID220357	86.9787	321.41	223.51	245.128	169.519
15	poolID220639	42.2399	280.548	176.291	206.179	151.196
16	poolID244344	81.5943	229.125	232.325	264.09	256.256
17	poolID266524	6.69578	200.422	59.0718	107.108	68.693
18	poolID26713	26.3635	2231.64	690.06	2209.71	1186.01
19	poolID268773	74.6405	239.663	180.848	187.902	162.885
20	poolID27068	448.833	498.044	822.296	413.006	651.452
21	poolID27343	2.89257	514.461	33.815	214.234	42.9738
22	poolID3114	84.1719	343.493	494.466	434.874	405.513
23	poolID314582	4.92642	326.521	50.2036	179.41	23.8771
24	poolID316444	2262.47	1483.17	1654.36	1732.42	1864.1
25	poolID3172	887.331	574.737	669.247	698.17	682.096
26	poolID337708	1.67793	270.393	43.5912	156.187	67.9467
27	poolID345451	15.9789	365.979	72.4299	229.873	80.5611
28	poolID348090	1249.53	1333.97	838.2	347.61	478.121
29	poolID369704	62.7919	448.075	192.029	309.252	252.033
30	poolID377096	13.8465	369.069	66.0404	209.453	56.7169
31	poolID394855	20.2349	868.142	214.652	485.664	240.772
32	poolID405020	5.07183	996.791	230.581	865.555	366.082
33	poolID407910	44.7588	231.778	620.74	333.232	390.376
34	poolID419147	79.0373	309.873	309.515	300.528	309.283
35	poolID425507	844.759	574.309	570.935	647.683	600.171
36	poolID428573	1449.53	1030.8	1112.61	1111.81	1231.69
37	poolID467349	271.356	916.957	796.184	861.234	557.92
38	poolID476103	2234.45	1417.73	1395.71	1609.65	1537.77
39	poolID478029	36.8171	148.273	208.624	183.964	173.106
40	poolID481781	51.4946	1335.94	579.118	1339.23	469.088
41	poolID494068	186.087	111.636	124.021	122.893	131.526
42	poolID502443	25.0693	206.069	47.5178	97.8333	93.0871
43	poolID522151	238.852	327.598	273.319	498.929	502.211
44	poolID531114	1289.93	925.58	1003	974.606	1068.48
45	poolID548594	806.952	495.558	543.439	581.132	693.064
46	poolID553228	843.612	4813.51	4127.12	4575.56	3122.64
47	poolID61962	6.01778	84.8795	20.0618	47.4417	24.797
48	poolID64567	11.992	63.0539	166.974	111.696	131.176
49	poolID6751	12.638	269.938	127.608	273.825	100.15
50	poolID77431	950.179	495.457	656.036	566.372	681.527
51	poolID80461	183.459	861.581	769.643	822.007	758.237
52	poolID86199	98.5639	359.223	261.938	311.675	194.719
53	poolID91435	52.9302	830.795	334.243	777.166	311.484
54	poolID9450	995.718	962.223	920.325	571.567	730.823

## Sheet: Targt prediction of vasiRNAs
Supplemental Data Set S5. Target prediction of top up- and down- regualted vasiRNAs by VSRs
sRNA_ID	sRNA_seq	Expectation	UPE$	miRNA_start	miRNA_end	Target_start	Target_end	Inhibition	Target_Acc.	Pfam	Panther	KOG	ec	KO	GO	Best-hit-arabi-name	arabi-symbol	arabi-defline	sRNA_annotation
poolID196582 Increased	TCTCATTCCATACATCGTCTG	4.5	-1	1	21	487	507	Translation	Glyma.06G254300.3	PF00931	PTHR23155,PTHR23155:SF414	KOG4658			GO:0043531	AT3G14470.1		NB-ARC domain-containing disease resistance protein	[+|Glyma.17G075600.1|709],[+|Glyma.13G155000.1|253],[-|Glyma.05G001600.4|3186],[-|Glyma.05G001600.2|3381],[-|Glyma.05G001600.1|3495],[-|Glyma.05G001600.3|3253],[-|Glyma.04G187600.3|3168]
	TCTCATTCCATACATCGTCTG	4.5	-1	1	21	528	548	Translation	Glyma.13G169400.1										[+|Glyma.17G075600.1|709],[+|Glyma.13G155000.1|253],[-|Glyma.05G001600.4|3186],[-|Glyma.05G001600.2|3381],[-|Glyma.05G001600.1|3495],[-|Glyma.05G001600.3|3253],[-|Glyma.04G187600.3|3168]
	TCTCATTCCATACATCGTCTG	4.5	-1	1	21	837	857	Cleavage	Glyma.03G136401.1	PF00931	PTHR23155,PTHR23155:SF563				GO:0043531	AT3G46530.1	RPP13	NB-ARC domain-containing disease resistance protein	[+|Glyma.17G075600.1|709],[+|Glyma.13G155000.1|253],[-|Glyma.05G001600.4|3186],[-|Glyma.05G001600.2|3381],[-|Glyma.05G001600.1|3495],[-|Glyma.05G001600.3|3253],[-|Glyma.04G187600.3|3168]
	TCTCATTCCATACATCGTCTG	4.5	-1	1	21	922	942	Cleavage	Glyma.19G139700.1	PF13855,PF00931	PTHR23155,PTHR23155:SF563	KOG4658			GO:0005515,GO:0043531	AT3G14470.1		NB-ARC domain-containing disease resistance protein	[+|Glyma.17G075600.1|709],[+|Glyma.13G155000.1|253],[-|Glyma.05G001600.4|3186],[-|Glyma.05G001600.2|3381],[-|Glyma.05G001600.1|3495],[-|Glyma.05G001600.3|3253],[-|Glyma.04G187600.3|3168]
	TCTCATTCCATACATCGTCTG	4.5	-1	1	21	1400	1420	Translation	Glyma.15G226100.1	PF00931	PTHR23155,PTHR23155:SF414	KOG4658			GO:0043531	AT3G14460.1		LRR and NB-ARC domains-containing disease resistance protein	[+|Glyma.17G075600.1|709],[+|Glyma.13G155000.1|253],[-|Glyma.05G001600.4|3186],[-|Glyma.05G001600.2|3381],[-|Glyma.05G001600.1|3495],[-|Glyma.05G001600.3|3253],[-|Glyma.04G187600.3|3168]
	TCTCATTCCATACATCGTCTG	4.5	-1	1	21	137	157	Cleavage	Glyma.19G018600.1	PF00004,PF14363	PTHR23070,PTHR23070:SF44				GO:0005524	AT5G40010.1	AATP1	AAA-ATPase 1	[+|Glyma.17G075600.1|709],[+|Glyma.13G155000.1|253],[-|Glyma.05G001600.4|3186],[-|Glyma.05G001600.2|3381],[-|Glyma.05G001600.1|3495],[-|Glyma.05G001600.3|3253],[-|Glyma.04G187600.3|3168]
	TCTCATTCCATACATCGTCTG	4.5	-1	1	21	1345	1364	Cleavage	Glyma.12G177802.2		PTHR10030,PTHR10030:SF27		3.2.1.51		GO:0005975,GO:0004560	AT2G28100.1	ATFUC1,FUC1	alpha-L-fucosidase 1	[+|Glyma.17G075600.1|709],[+|Glyma.13G155000.1|253],[-|Glyma.05G001600.4|3186],[-|Glyma.05G001600.2|3381],[-|Glyma.05G001600.1|3495],[-|Glyma.05G001600.3|3253],[-|Glyma.04G187600.3|3168]
	TCTCATTCCATACATCGTCTG	4.5	-1	1	21	539	558	Cleavage	Glyma.16G133800.1	PF00067	PTHR24286,PTHR24286:SF85	KOG0157	1.14.13.109		GO:0055114,GO:0020037,GO:0016705,GO:0005506	AT1G19630.1	CYP722A1	cytochrome P450, family 722, subfamily A, polypeptide 1	[+|Glyma.17G075600.1|709],[+|Glyma.13G155000.1|253],[-|Glyma.05G001600.4|3186],[-|Glyma.05G001600.2|3381],[-|Glyma.05G001600.1|3495],[-|Glyma.05G001600.3|3253],[-|Glyma.04G187600.3|3168]
	TCTCATTCCATACATCGTCTG	4.5	-1	1	21	928	948	Cleavage	Glyma.19G135800.1	PF00931	PTHR23155,PTHR23155:SF563	KOG4658			GO:0043531	AT3G14460.1		LRR and NB-ARC domains-containing disease resistance protein	[+|Glyma.17G075600.1|709],[+|Glyma.13G155000.1|253],[-|Glyma.05G001600.4|3186],[-|Glyma.05G001600.2|3381],[-|Glyma.05G001600.1|3495],[-|Glyma.05G001600.3|3253],[-|Glyma.04G187600.3|3168]
	TCTCATTCCATACATCGTCTG	4.5	-1	1	21	769	788	Translation	Glyma.10G009200.3	PF03110	PTHR31251,PTHR31251:SF8				GO:0005634,GO:0003677	AT3G60030.1	SPL12	squamosa promoter-binding protein-like 12	[+|Glyma.17G075600.1|709],[+|Glyma.13G155000.1|253],[-|Glyma.05G001600.4|3186],[-|Glyma.05G001600.2|3381],[-|Glyma.05G001600.1|3495],[-|Glyma.05G001600.3|3253],[-|Glyma.04G187600.3|3168]
	TCTCATTCCATACATCGTCTG	4.5	-1	1	21	1672	1692	Cleavage	Glyma.18G036450.1	PF00069,PF00139	PTHR27007,PTHR27007:SF27	KOG1187	2.7.11.1		GO:0006468,GO:0005524,GO:0004672,GO:0030246	AT3G55550.1		Concanavalin A-like lectin protein kinase family protein	[+|Glyma.17G075600.1|709],[+|Glyma.13G155000.1|253],[-|Glyma.05G001600.4|3186],[-|Glyma.05G001600.2|3381],[-|Glyma.05G001600.1|3495],[-|Glyma.05G001600.3|3253],[-|Glyma.04G187600.3|3168]
	TCTCATTCCATACATCGTCTG	4.5	-1	1	21	1994	2014	Cleavage	Glyma.08G225800.1	PF00432	PTHR11764,PTHR11764:SF16		5.4.99.39	K15813	GO:0003824	AT1G78955.1	CAMS1	camelliol C synthase 1	[+|Glyma.17G075600.1|709],[+|Glyma.13G155000.1|253],[-|Glyma.05G001600.4|3186],[-|Glyma.05G001600.2|3381],[-|Glyma.05G001600.1|3495],[-|Glyma.05G001600.3|3253],[-|Glyma.04G187600.3|3168]
	TCTCATTCCATACATCGTCTG	4.5	-1	1	21	866	886	Cleavage	Glyma.18G082400.1	PF00931	PTHR23155,PTHR23155:SF592	KOG4658		K13457	GO:0043531	AT3G07040.1	RPM1,RPS3	NB-ARC domain-containing disease resistance protein	[+|Glyma.17G075600.1|709],[+|Glyma.13G155000.1|253],[-|Glyma.05G001600.4|3186],[-|Glyma.05G001600.2|3381],[-|Glyma.05G001600.1|3495],[-|Glyma.05G001600.3|3253],[-|Glyma.04G187600.3|3168]
	TCTCATTCCATACATCGTCTG	4.5	-1	1	21	1857	1877	Cleavage	Glyma.05G088000.1	PF01412	PTHR23180,PTHR23180:SF202	KOG0702			GO:0005096	AT1G08680.1	AGD14,ZIGA4	ARF GAP-like zinc finger-containing protein ZIGA4	[+|Glyma.17G075600.1|709],[+|Glyma.13G155000.1|253],[-|Glyma.05G001600.4|3186],[-|Glyma.05G001600.2|3381],[-|Glyma.05G001600.1|3495],[-|Glyma.05G001600.3|3253],[-|Glyma.04G187600.3|3168]
	TCTCATTCCATACATCGTCTG	4.5	-1	1	21	1767	1787	Cleavage	Glyma.19G067400.1	PF01412	PTHR23180,PTHR23180:SF202	KOG0702			GO:0005096	AT1G08680.1	AGD14,ZIGA4	ARF GAP-like zinc finger-containing protein ZIGA4	[+|Glyma.17G075600.1|709],[+|Glyma.13G155000.1|253],[-|Glyma.05G001600.4|3186],[-|Glyma.05G001600.2|3381],[-|Glyma.05G001600.1|3495],[-|Glyma.05G001600.3|3253],[-|Glyma.04G187600.3|3168]
	TCTCATTCCATACATCGTCTG	4.5	-1	1	21	932	952	Cleavage	Glyma.06G316301.1	PF00931	PTHR23155,PTHR23155:SF592				GO:0043531	AT3G07040.1	RPM1,RPS3	NB-ARC domain-containing disease resistance protein	[+|Glyma.17G075600.1|709],[+|Glyma.13G155000.1|253],[-|Glyma.05G001600.4|3186],[-|Glyma.05G001600.2|3381],[-|Glyma.05G001600.1|3495],[-|Glyma.05G001600.3|3253],[-|Glyma.04G187600.3|3168]
	TCTCATTCCATACATCGTCTG	4.5	-1	1	21	1378	1398	Translation	Glyma.08G340300.1	PF00069	PTHR27007,PTHR27007:SF61	KOG1187	2.7.11.1		GO:0006468,GO:0005524,GO:0004672	AT2G32800.1	AP4.3A	protein kinase family protein	[+|Glyma.17G075600.1|709],[+|Glyma.13G155000.1|253],[-|Glyma.05G001600.4|3186],[-|Glyma.05G001600.2|3381],[-|Glyma.05G001600.1|3495],[-|Glyma.05G001600.3|3253],[-|Glyma.04G187600.3|3168]
	TCTCATTCCATACATCGTCTG	4.5	-1	1	21	971	991	Cleavage	Glyma.06G311200.3	PF00931	PTHR23155,PTHR23155:SF592	KOG4658		K13457	GO:0043531	AT3G07040.1	RPM1,RPS3	NB-ARC domain-containing disease resistance protein	[+|Glyma.17G075600.1|709],[+|Glyma.13G155000.1|253],[-|Glyma.05G001600.4|3186],[-|Glyma.05G001600.2|3381],[-|Glyma.05G001600.1|3495],[-|Glyma.05G001600.3|3253],[-|Glyma.04G187600.3|3168]
	TCTCATTCCATACATCGTCTG	4.5	-1	1	21	1002	1022	Cleavage	Glyma.06G311200.1	PF00931	PTHR23155,PTHR23155:SF592	KOG4658		K13457	GO:0043531	AT3G07040.1	RPM1,RPS3	NB-ARC domain-containing disease resistance protein	[+|Glyma.17G075600.1|709],[+|Glyma.13G155000.1|253],[-|Glyma.05G001600.4|3186],[-|Glyma.05G001600.2|3381],[-|Glyma.05G001600.1|3495],[-|Glyma.05G001600.3|3253],[-|Glyma.04G187600.3|3168]
	TCTCATTCCATACATCGTCTG	4.5	-1	1	21	892	912	Cleavage	Glyma.06G311200.2	PF00931	PTHR23155,PTHR23155:SF592	KOG4658		K13457	GO:0043531	AT3G07040.1	RPM1,RPS3	NB-ARC domain-containing disease resistance protein	[+|Glyma.17G075600.1|709],[+|Glyma.13G155000.1|253],[-|Glyma.05G001600.4|3186],[-|Glyma.05G001600.2|3381],[-|Glyma.05G001600.1|3495],[-|Glyma.05G001600.3|3253],[-|Glyma.04G187600.3|3168]
	TCTCATTCCATACATCGTCTG	4.5	-1	1	21	13	33	Cleavage	Glyma.05G247500.10	PF00027,PF11834,PF00520,PF12796	PTHR10217,PTHR10217:SF514	KOG0498			GO:0055085,GO:0016020,GO:0006811,GO:0005216	AT3G02850.1	SKOR	STELAR K+ outward rectifier	[+|Glyma.17G075600.1|709],[+|Glyma.13G155000.1|253],[-|Glyma.05G001600.4|3186],[-|Glyma.05G001600.2|3381],[-|Glyma.05G001600.1|3495],[-|Glyma.05G001600.3|3253],[-|Glyma.04G187600.3|3168]
	TCTCATTCCATACATCGTCTG	4.5	-1	1	21	13	33	Cleavage	Glyma.05G247500.3	PF00027,PF11834,PF00520,PF12796	PTHR10217,PTHR10217:SF514	KOG0498			GO:0055085,GO:0016020,GO:0006811,GO:0005216	AT3G02850.1	SKOR	STELAR K+ outward rectifier	[+|Glyma.17G075600.1|709],[+|Glyma.13G155000.1|253],[-|Glyma.05G001600.4|3186],[-|Glyma.05G001600.2|3381],[-|Glyma.05G001600.1|3495],[-|Glyma.05G001600.3|3253],[-|Glyma.04G187600.3|3168]
	TCTCATTCCATACATCGTCTG	4.5	-1	1	21	272	292	Cleavage	Glyma.09G177600.18	PF07714,PF14381	PTHR23257,PTHR23257:SF466		2.7.11.1		GO:0006468,GO:0004672	AT1G73660.1		protein tyrosine kinase family protein	[+|Glyma.17G075600.1|709],[+|Glyma.13G155000.1|253],[-|Glyma.05G001600.4|3186],[-|Glyma.05G001600.2|3381],[-|Glyma.05G001600.1|3495],[-|Glyma.05G001600.3|3253],[-|Glyma.04G187600.3|3168]
	TCTCATTCCATACATCGTCTG	4.5	-1	1	21	837	857	Cleavage	Glyma.06G311000.4	PF00931	PTHR23155,PTHR23155:SF592	KOG4658			GO:0043531	AT3G07040.1	RPM1,RPS3	NB-ARC domain-containing disease resistance protein	[+|Glyma.17G075600.1|709],[+|Glyma.13G155000.1|253],[-|Glyma.05G001600.4|3186],[-|Glyma.05G001600.2|3381],[-|Glyma.05G001600.1|3495],[-|Glyma.05G001600.3|3253],[-|Glyma.04G187600.3|3168]
	TCTCATTCCATACATCGTCTG	4.5	-1	1	21	292	312	Cleavage	Glyma.09G177600.17	PF07714,PF14381	PTHR23257,PTHR23257:SF466	KOG0192	2.7.11.1		GO:0006468,GO:0004672	AT1G73660.1		protein tyrosine kinase family protein	[+|Glyma.17G075600.1|709],[+|Glyma.13G155000.1|253],[-|Glyma.05G001600.4|3186],[-|Glyma.05G001600.2|3381],[-|Glyma.05G001600.1|3495],[-|Glyma.05G001600.3|3253],[-|Glyma.04G187600.3|3168]
	TCTCATTCCATACATCGTCTG	4.5	-1	1	21	1853	1873	Cleavage	Glyma.05G088000.2	PF01412	PTHR23180,PTHR23180:SF202	KOG0702			GO:0005096	AT1G08680.1	AGD14,ZIGA4	ARF GAP-like zinc finger-containing protein ZIGA4	[+|Glyma.17G075600.1|709],[+|Glyma.13G155000.1|253],[-|Glyma.05G001600.4|3186],[-|Glyma.05G001600.2|3381],[-|Glyma.05G001600.1|3495],[-|Glyma.05G001600.3|3253],[-|Glyma.04G187600.3|3168]
	TCTCATTCCATACATCGTCTG	4.5	-1	1	21	292	312	Cleavage	Glyma.09G177600.1	PF07714,PF14381	PTHR23257,PTHR23257:SF466	KOG0192	2.7.11.1		GO:0006468,GO:0004672	AT1G73660.1		protein tyrosine kinase family protein	[+|Glyma.17G075600.1|709],[+|Glyma.13G155000.1|253],[-|Glyma.05G001600.4|3186],[-|Glyma.05G001600.2|3381],[-|Glyma.05G001600.1|3495],[-|Glyma.05G001600.3|3253],[-|Glyma.04G187600.3|3168]
	TCTCATTCCATACATCGTCTG	4.5	-1	1	21	312	332	Cleavage	Glyma.07G101600.1	PF07714,PF14381	PTHR23257,PTHR23257:SF466	KOG0192	2.7.11.1		GO:0006468,GO:0004672	AT1G73660.1		protein tyrosine kinase family protein	[+|Glyma.17G075600.1|709],[+|Glyma.13G155000.1|253],[-|Glyma.05G001600.4|3186],[-|Glyma.05G001600.2|3381],[-|Glyma.05G001600.1|3495],[-|Glyma.05G001600.3|3253],[-|Glyma.04G187600.3|3168]
	TCTCATTCCATACATCGTCTG	4.5	-1	1	21	2022	2042	Cleavage	Glyma.06G311100.1	PF00931	PTHR23155,PTHR23155:SF592	KOG4658			GO:0043531	AT3G07040.1	RPM1,RPS3	NB-ARC domain-containing disease resistance protein	[+|Glyma.17G075600.1|709],[+|Glyma.13G155000.1|253],[-|Glyma.05G001600.4|3186],[-|Glyma.05G001600.2|3381],[-|Glyma.05G001600.1|3495],[-|Glyma.05G001600.3|3253],[-|Glyma.04G187600.3|3168]
	TCTCATTCCATACATCGTCTG	4.5	-1	1	21	775	795	Cleavage	Glyma.01G036100.1	PF00931	PTHR23155,PTHR23155:SF505				GO:0043531	AT3G14470.1		NB-ARC domain-containing disease resistance protein	[+|Glyma.17G075600.1|709],[+|Glyma.13G155000.1|253],[-|Glyma.05G001600.4|3186],[-|Glyma.05G001600.2|3381],[-|Glyma.05G001600.1|3495],[-|Glyma.05G001600.3|3253],[-|Glyma.04G187600.3|3168]
	TCTCATTCCATACATCGTCTG	4.5	-1	1	21	251	271	Cleavage	Glyma.09G177600.2	PF14381,PF07714	PTHR23257,PTHR23257:SF466	KOG0192	2.7.11.1		GO:0006468,GO:0004672	AT1G73660.1		protein tyrosine kinase family protein	[+|Glyma.17G075600.1|709],[+|Glyma.13G155000.1|253],[-|Glyma.05G001600.4|3186],[-|Glyma.05G001600.2|3381],[-|Glyma.05G001600.1|3495],[-|Glyma.05G001600.3|3253],[-|Glyma.04G187600.3|3168]
poolID407910 Increased	TTCCACAGCTTTCTTGAACT	3.5	-1	1	20	924	944	Translation	Glyma.13G009500.5										[+|Glyma.17G111800.1|335],[+|Glyma.13G159700.1|18],[-|Glyma.17G111800.1|402],[+|Glyma.01G075400.2|45],[-|Glyma.06G309800.2|455],[-|Glyma.02G010300.4|1156],[-|Glyma.02G010300.2|1085],[-|Glyma.02G010300.8|1122],[-|Glyma.18G150850.1|207],[-|Glyma.02G010300.9|835],[-|Glyma.02G010300.6|843],[-|Glyma.09G278400.6|2263],[-|Glyma.09G278400.5|1990],[-|Glyma.09G278400.4|2350],[-|Glyma.09G278400.3|2077],[-|G…
	TTCCACAGCTTTCTTGAACT	3.5	-1	1	20	922	942	Translation	Glyma.13G009500.4										[+|Glyma.17G111800.1|335],[+|Glyma.13G159700.1|18],[-|Glyma.17G111800.1|402],[+|Glyma.01G075400.2|45],[-|Glyma.06G309800.2|455],[-|Glyma.02G010300.4|1156],[-|Glyma.02G010300.2|1085],[-|Glyma.02G010300.8|1122],[-|Glyma.18G150850.1|207],[-|Glyma.02G010300.9|835],[-|Glyma.02G010300.6|843],[-|Glyma.09G278400.6|2263],[-|Glyma.09G278400.5|1990],[-|Glyma.09G278400.4|2350],[-|Glyma.09G278400.3|2077],[-|G…
	TTCCACAGCTTTCTTGAACT	3.5	-1	1	20	923	943	Translation	Glyma.13G009500.3	PF00730	PTHR15074				GO:0006284	AT3G07930.3		DNA glycosylase superfamily protein	[+|Glyma.17G111800.1|335],[+|Glyma.13G159700.1|18],[-|Glyma.17G111800.1|402],[+|Glyma.01G075400.2|45],[-|Glyma.06G309800.2|455],[-|Glyma.02G010300.4|1156],[-|Glyma.02G010300.2|1085],[-|Glyma.02G010300.8|1122],[-|Glyma.18G150850.1|207],[-|Glyma.02G010300.9|835],[-|Glyma.02G010300.6|843],[-|Glyma.09G278400.6|2263],[-|Glyma.09G278400.5|1990],[-|Glyma.09G278400.4|2350],[-|Glyma.09G278400.3|2077],[-|G…
	TTCCACAGCTTTCTTGAACT	3.5	-1	1	20	957	977	Translation	Glyma.13G009500.1	PF00730	PTHR15074				GO:0006284	AT3G07930.3		DNA glycosylase superfamily protein	[+|Glyma.17G111800.1|335],[+|Glyma.13G159700.1|18],[-|Glyma.17G111800.1|402],[+|Glyma.01G075400.2|45],[-|Glyma.06G309800.2|455],[-|Glyma.02G010300.4|1156],[-|Glyma.02G010300.2|1085],[-|Glyma.02G010300.8|1122],[-|Glyma.18G150850.1|207],[-|Glyma.02G010300.9|835],[-|Glyma.02G010300.6|843],[-|Glyma.09G278400.6|2263],[-|Glyma.09G278400.5|1990],[-|Glyma.09G278400.4|2350],[-|Glyma.09G278400.3|2077],[-|G…
	TTCCACAGCTTTCTTGAACT	3.5	-1	1	20	904	923	Cleavage	Glyma.05G175100.1	PF07651	PTHR22951,PTHR22951:SF18				GO:0005543	AT4G40080.1		ENTH/ANTH/VHS superfamily protein	[+|Glyma.17G111800.1|335],[+|Glyma.13G159700.1|18],[-|Glyma.17G111800.1|402],[+|Glyma.01G075400.2|45],[-|Glyma.06G309800.2|455],[-|Glyma.02G010300.4|1156],[-|Glyma.02G010300.2|1085],[-|Glyma.02G010300.8|1122],[-|Glyma.18G150850.1|207],[-|Glyma.02G010300.9|835],[-|Glyma.02G010300.6|843],[-|Glyma.09G278400.6|2263],[-|Glyma.09G278400.5|1990],[-|Glyma.09G278400.4|2350],[-|Glyma.09G278400.3|2077],[-|G…
	TTCCACAGCTTTCTTGAACT	3.5	-1	1	20	38	57	Cleavage	Glyma.11G191600.1	PF00125	PTHR23428,PTHR23428:SF50	KOG1744		K11252	GO:0003677,GO:0000786	AT1G08170.1		Histone superfamily protein	[+|Glyma.17G111800.1|335],[+|Glyma.13G159700.1|18],[-|Glyma.17G111800.1|402],[+|Glyma.01G075400.2|45],[-|Glyma.06G309800.2|455],[-|Glyma.02G010300.4|1156],[-|Glyma.02G010300.2|1085],[-|Glyma.02G010300.8|1122],[-|Glyma.18G150850.1|207],[-|Glyma.02G010300.9|835],[-|Glyma.02G010300.6|843],[-|Glyma.09G278400.6|2263],[-|Glyma.09G278400.5|1990],[-|Glyma.09G278400.4|2350],[-|Glyma.09G278400.3|2077],[-|G…
	TTCCACAGCTTTCTTGAACT	3.5	-1	1	20	89	108	Cleavage	Glyma.12G082700.1	PF00125	PTHR23428	KOG1744		K11252	GO:0003677,GO:0000786	AT1G08170.1		Histone superfamily protein	[+|Glyma.17G111800.1|335],[+|Glyma.13G159700.1|18],[-|Glyma.17G111800.1|402],[+|Glyma.01G075400.2|45],[-|Glyma.06G309800.2|455],[-|Glyma.02G010300.4|1156],[-|Glyma.02G010300.2|1085],[-|Glyma.02G010300.8|1122],[-|Glyma.18G150850.1|207],[-|Glyma.02G010300.9|835],[-|Glyma.02G010300.6|843],[-|Glyma.09G278400.6|2263],[-|Glyma.09G278400.5|1990],[-|Glyma.09G278400.4|2350],[-|Glyma.09G278400.3|2077],[-|G…
	TTCCACAGCTTTCTTGAACT	3.5	-1	1	20	390	409	Cleavage	Glyma.03G037800.1	PF00141	PTHR31388,PTHR31388:SF30		1.11.1.7	K00430	GO:0055114,GO:0020037,GO:0006979,GO:0004601	AT5G05340.1		Peroxidase superfamily protein	[+|Glyma.17G111800.1|335],[+|Glyma.13G159700.1|18],[-|Glyma.17G111800.1|402],[+|Glyma.01G075400.2|45],[-|Glyma.06G309800.2|455],[-|Glyma.02G010300.4|1156],[-|Glyma.02G010300.2|1085],[-|Glyma.02G010300.8|1122],[-|Glyma.18G150850.1|207],[-|Glyma.02G010300.9|835],[-|Glyma.02G010300.6|843],[-|Glyma.09G278400.6|2263],[-|Glyma.09G278400.5|1990],[-|Glyma.09G278400.4|2350],[-|Glyma.09G278400.3|2077],[-|G…
	TTCCACAGCTTTCTTGAACT	3.5	-1	1	20	633	652	Cleavage	Glyma.15G023500.2	PF00168	PTHR18896,PTHR18896:SF79		3.1.4.4		GO:0005515	AT1G55180.1	PLDALPHA4,PLDEPSILON	phospholipase D alpha 4	[+|Glyma.17G111800.1|335],[+|Glyma.13G159700.1|18],[-|Glyma.17G111800.1|402],[+|Glyma.01G075400.2|45],[-|Glyma.06G309800.2|455],[-|Glyma.02G010300.4|1156],[-|Glyma.02G010300.2|1085],[-|Glyma.02G010300.8|1122],[-|Glyma.18G150850.1|207],[-|Glyma.02G010300.9|835],[-|Glyma.02G010300.6|843],[-|Glyma.09G278400.6|2263],[-|Glyma.09G278400.5|1990],[-|Glyma.09G278400.4|2350],[-|Glyma.09G278400.3|2077],[-|G…
	TTCCACAGCTTTCTTGAACT	3.5	-1	1	20	733	752	Cleavage	Glyma.15G023500.1	PF00168,PF00614,PF12357	PTHR18896,PTHR18896:SF79		3.1.4.4	K01115	GO:0005515,GO:0003824	AT1G55180.1	PLDALPHA4,PLDEPSILON	phospholipase D alpha 4	[+|Glyma.17G111800.1|335],[+|Glyma.13G159700.1|18],[-|Glyma.17G111800.1|402],[+|Glyma.01G075400.2|45],[-|Glyma.06G309800.2|455],[-|Glyma.02G010300.4|1156],[-|Glyma.02G010300.2|1085],[-|Glyma.02G010300.8|1122],[-|Glyma.18G150850.1|207],[-|Glyma.02G010300.9|835],[-|Glyma.02G010300.6|843],[-|Glyma.09G278400.6|2263],[-|Glyma.09G278400.5|1990],[-|Glyma.09G278400.4|2350],[-|Glyma.09G278400.3|2077],[-|G…
	TTCCACAGCTTTCTTGAACT	3.5	-1	1	20	2047	2066	Cleavage	Glyma.05G038000.3	PF00400	PTHR19854,PTHR19854:SF15				GO:0005515	AT5G16750.1	TOZ	Transducin family protein / WD-40 repeat family protein	[+|Glyma.17G111800.1|335],[+|Glyma.13G159700.1|18],[-|Glyma.17G111800.1|402],[+|Glyma.01G075400.2|45],[-|Glyma.06G309800.2|455],[-|Glyma.02G010300.4|1156],[-|Glyma.02G010300.2|1085],[-|Glyma.02G010300.8|1122],[-|Glyma.18G150850.1|207],[-|Glyma.02G010300.9|835],[-|Glyma.02G010300.6|843],[-|Glyma.09G278400.6|2263],[-|Glyma.09G278400.5|1990],[-|Glyma.09G278400.4|2350],[-|Glyma.09G278400.3|2077],[-|G…
	TTCCACAGCTTTCTTGAACT	3.5	-1	1	20	1019	1038	Cleavage	Glyma.05G006800.1	PF00122,PF12710,PF16209,PF16212	PTHR24092,PTHR24092:SF75		3.6.3.1	K01530	GO:0046872,GO:0000166,GO:0016021,GO:0015914,GO:0005524,GO:0004012,GO:0000287	AT3G27870.1		ATPase E1-E2 type family protein / haloacid dehalogenase-like hydrolase family protein	[+|Glyma.17G111800.1|335],[+|Glyma.13G159700.1|18],[-|Glyma.17G111800.1|402],[+|Glyma.01G075400.2|45],[-|Glyma.06G309800.2|455],[-|Glyma.02G010300.4|1156],[-|Glyma.02G010300.2|1085],[-|Glyma.02G010300.8|1122],[-|Glyma.18G150850.1|207],[-|Glyma.02G010300.9|835],[-|Glyma.02G010300.6|843],[-|Glyma.09G278400.6|2263],[-|Glyma.09G278400.5|1990],[-|Glyma.09G278400.4|2350],[-|Glyma.09G278400.3|2077],[-|G…
	TTCCACAGCTTTCTTGAACT	3.5	-1	1	20	1116	1135	Cleavage	Glyma.19G007400.1	PF00122,PF12710,PF16209,PF16212	PTHR24092,PTHR24092:SF75		3.6.3.1	K01530	GO:0046872,GO:0000166,GO:0016021,GO:0015914,GO:0005524,GO:0004012,GO:0000287	AT3G27870.1		ATPase E1-E2 type family protein / haloacid dehalogenase-like hydrolase family protein	[+|Glyma.17G111800.1|335],[+|Glyma.13G159700.1|18],[-|Glyma.17G111800.1|402],[+|Glyma.01G075400.2|45],[-|Glyma.06G309800.2|455],[-|Glyma.02G010300.4|1156],[-|Glyma.02G010300.2|1085],[-|Glyma.02G010300.8|1122],[-|Glyma.18G150850.1|207],[-|Glyma.02G010300.9|835],[-|Glyma.02G010300.6|843],[-|Glyma.09G278400.6|2263],[-|Glyma.09G278400.5|1990],[-|Glyma.09G278400.4|2350],[-|Glyma.09G278400.3|2077],[-|G…
	TTCCACAGCTTTCTTGAACT	3.5	-1	1	20	636	655	Cleavage	Glyma.18G006700.1	PF05755	PTHR33732,PTHR33732:SF2					AT1G67360.1		Rubber elongation factor protein (REF)	[+|Glyma.17G111800.1|335],[+|Glyma.13G159700.1|18],[-|Glyma.17G111800.1|402],[+|Glyma.01G075400.2|45],[-|Glyma.06G309800.2|455],[-|Glyma.02G010300.4|1156],[-|Glyma.02G010300.2|1085],[-|Glyma.02G010300.8|1122],[-|Glyma.18G150850.1|207],[-|Glyma.02G010300.9|835],[-|Glyma.02G010300.6|843],[-|Glyma.09G278400.6|2263],[-|Glyma.09G278400.5|1990],[-|Glyma.09G278400.4|2350],[-|Glyma.09G278400.3|2077],[-|G…
	TTCCACAGCTTTCTTGAACT	3.5	-1	1	20	511	530	Cleavage	Glyma.20G100600.1	PF00505	PTHR13711,PTHR13711:SF147	KOG0381				AT5G23420.1	HMGB6	high-mobility group box 6	[+|Glyma.17G111800.1|335],[+|Glyma.13G159700.1|18],[-|Glyma.17G111800.1|402],[+|Glyma.01G075400.2|45],[-|Glyma.06G309800.2|455],[-|Glyma.02G010300.4|1156],[-|Glyma.02G010300.2|1085],[-|Glyma.02G010300.8|1122],[-|Glyma.18G150850.1|207],[-|Glyma.02G010300.9|835],[-|Glyma.02G010300.6|843],[-|Glyma.09G278400.6|2263],[-|Glyma.09G278400.5|1990],[-|Glyma.09G278400.4|2350],[-|Glyma.09G278400.3|2077],[-|G…
	TTCCACAGCTTTCTTGAACT	3.5	-1	1	20	624	643	Cleavage	Glyma.18G006700.2	PF05755	PTHR33732,PTHR33732:SF2					AT1G67360.1		Rubber elongation factor protein (REF)	[+|Glyma.17G111800.1|335],[+|Glyma.13G159700.1|18],[-|Glyma.17G111800.1|402],[+|Glyma.01G075400.2|45],[-|Glyma.06G309800.2|455],[-|Glyma.02G010300.4|1156],[-|Glyma.02G010300.2|1085],[-|Glyma.02G010300.8|1122],[-|Glyma.18G150850.1|207],[-|Glyma.02G010300.9|835],[-|Glyma.02G010300.6|843],[-|Glyma.09G278400.6|2263],[-|Glyma.09G278400.5|1990],[-|Glyma.09G278400.4|2350],[-|Glyma.09G278400.3|2077],[-|G…
	TTCCACAGCTTTCTTGAACT	3.5	-1	1	20	844	863	Cleavage	Glyma.09G215600.2	PF00067	PTHR24298,PTHR24298:SF109	KOG0156			GO:0055114,GO:0020037,GO:0016705,GO:0005506	AT1G64940.1	CYP89A6	cytochrome P450, family 87, subfamily A, polypeptide 6	[+|Glyma.17G111800.1|335],[+|Glyma.13G159700.1|18],[-|Glyma.17G111800.1|402],[+|Glyma.01G075400.2|45],[-|Glyma.06G309800.2|455],[-|Glyma.02G010300.4|1156],[-|Glyma.02G010300.2|1085],[-|Glyma.02G010300.8|1122],[-|Glyma.18G150850.1|207],[-|Glyma.02G010300.9|835],[-|Glyma.02G010300.6|843],[-|Glyma.09G278400.6|2263],[-|Glyma.09G278400.5|1990],[-|Glyma.09G278400.4|2350],[-|Glyma.09G278400.3|2077],[-|G…
	TTCCACAGCTTTCTTGAACT	3.5	-1	1	20	313	332	Cleavage	Glyma.16G094900.3		PTHR33385,PTHR33385:SF4					AT5G48720.2	XRI,XRI1	x-ray induced transcript 1	[+|Glyma.17G111800.1|335],[+|Glyma.13G159700.1|18],[-|Glyma.17G111800.1|402],[+|Glyma.01G075400.2|45],[-|Glyma.06G309800.2|455],[-|Glyma.02G010300.4|1156],[-|Glyma.02G010300.2|1085],[-|Glyma.02G010300.8|1122],[-|Glyma.18G150850.1|207],[-|Glyma.02G010300.9|835],[-|Glyma.02G010300.6|843],[-|Glyma.09G278400.6|2263],[-|Glyma.09G278400.5|1990],[-|Glyma.09G278400.4|2350],[-|Glyma.09G278400.3|2077],[-|G…
	TTCCACAGCTTTCTTGAACT	3.5	-1	1	20	741	760	Cleavage	Glyma.16G107200.1	PF08246,PF00112	PTHR12411,PTHR12411:SF371	KOG1542	3.4.22.33		GO:0008234,GO:0006508	AT4G35350.1	XCP1	xylem cysteine peptidase 1	[+|Glyma.17G111800.1|335],[+|Glyma.13G159700.1|18],[-|Glyma.17G111800.1|402],[+|Glyma.01G075400.2|45],[-|Glyma.06G309800.2|455],[-|Glyma.02G010300.4|1156],[-|Glyma.02G010300.2|1085],[-|Glyma.02G010300.8|1122],[-|Glyma.18G150850.1|207],[-|Glyma.02G010300.9|835],[-|Glyma.02G010300.6|843],[-|Glyma.09G278400.6|2263],[-|Glyma.09G278400.5|1990],[-|Glyma.09G278400.4|2350],[-|Glyma.09G278400.3|2077],[-|G…
	TTCCACAGCTTTCTTGAACT	3.5	-1	1	20	417	436	Cleavage	Glyma.16G094900.2		PTHR33385,PTHR33385:SF4					AT5G48720.2	XRI,XRI1	x-ray induced transcript 1	[+|Glyma.17G111800.1|335],[+|Glyma.13G159700.1|18],[-|Glyma.17G111800.1|402],[+|Glyma.01G075400.2|45],[-|Glyma.06G309800.2|455],[-|Glyma.02G010300.4|1156],[-|Glyma.02G010300.2|1085],[-|Glyma.02G010300.8|1122],[-|Glyma.18G150850.1|207],[-|Glyma.02G010300.9|835],[-|Glyma.02G010300.6|843],[-|Glyma.09G278400.6|2263],[-|Glyma.09G278400.5|1990],[-|Glyma.09G278400.4|2350],[-|Glyma.09G278400.3|2077],[-|G…
	TTCCACAGCTTTCTTGAACT	3.5	-1	1	20	49	68	Cleavage	Glyma.10G297400.1	PF02225,PF04258	PTHR12174,PTHR12174:SF36		3.2.1.113	K09597	GO:0016021,GO:0004190	AT1G05820.1	ATSPPL5,SPPL5	SIGNAL PEPTIDE PEPTIDASE-LIKE 5	[+|Glyma.17G111800.1|335],[+|Glyma.13G159700.1|18],[-|Glyma.17G111800.1|402],[+|Glyma.01G075400.2|45],[-|Glyma.06G309800.2|455],[-|Glyma.02G010300.4|1156],[-|Glyma.02G010300.2|1085],[-|Glyma.02G010300.8|1122],[-|Glyma.18G150850.1|207],[-|Glyma.02G010300.9|835],[-|Glyma.02G010300.6|843],[-|Glyma.09G278400.6|2263],[-|Glyma.09G278400.5|1990],[-|Glyma.09G278400.4|2350],[-|Glyma.09G278400.3|2077],[-|G…
	TTCCACAGCTTTCTTGAACT	3.5	-1	1	20	1810	1829	Cleavage	Glyma.13G228000.5	PF08263,PF00069	PTHR27001,PTHR27001:SF104	KOG1187	2.7.11.1		GO:0006468,GO:0005524,GO:0004672	AT5G45780.1		Leucine-rich repeat protein kinase family protein	[+|Glyma.17G111800.1|335],[+|Glyma.13G159700.1|18],[-|Glyma.17G111800.1|402],[+|Glyma.01G075400.2|45],[-|Glyma.06G309800.2|455],[-|Glyma.02G010300.4|1156],[-|Glyma.02G010300.2|1085],[-|Glyma.02G010300.8|1122],[-|Glyma.18G150850.1|207],[-|Glyma.02G010300.9|835],[-|Glyma.02G010300.6|843],[-|Glyma.09G278400.6|2263],[-|Glyma.09G278400.5|1990],[-|Glyma.09G278400.4|2350],[-|Glyma.09G278400.3|2077],[-|G…
	TTCCACAGCTTTCTTGAACT	3.5	-1	1	20	1197	1216	Cleavage	Glyma.16G094900.4		PTHR33385,PTHR33385:SF4					AT5G48720.2	XRI,XRI1	x-ray induced transcript 1	[+|Glyma.17G111800.1|335],[+|Glyma.13G159700.1|18],[-|Glyma.17G111800.1|402],[+|Glyma.01G075400.2|45],[-|Glyma.06G309800.2|455],[-|Glyma.02G010300.4|1156],[-|Glyma.02G010300.2|1085],[-|Glyma.02G010300.8|1122],[-|Glyma.18G150850.1|207],[-|Glyma.02G010300.9|835],[-|Glyma.02G010300.6|843],[-|Glyma.09G278400.6|2263],[-|Glyma.09G278400.5|1990],[-|Glyma.09G278400.4|2350],[-|Glyma.09G278400.3|2077],[-|G…
	TTCCACAGCTTTCTTGAACT	3.5	-1	1	20	1272	1291	Cleavage	Glyma.09G046800.6	PF00571,PF16561	PTHR13780,PTHR13780:SF43	KOG1764				AT1G09020.1	ATSNF4,SNF4	homolog of yeast sucrose nonfermenting 4	[+|Glyma.17G111800.1|335],[+|Glyma.13G159700.1|18],[-|Glyma.17G111800.1|402],[+|Glyma.01G075400.2|45],[-|Glyma.06G309800.2|455],[-|Glyma.02G010300.4|1156],[-|Glyma.02G010300.2|1085],[-|Glyma.02G010300.8|1122],[-|Glyma.18G150850.1|207],[-|Glyma.02G010300.9|835],[-|Glyma.02G010300.6|843],[-|Glyma.09G278400.6|2263],[-|Glyma.09G278400.5|1990],[-|Glyma.09G278400.4|2350],[-|Glyma.09G278400.3|2077],[-|G…
	TTCCACAGCTTTCTTGAACT	3.5	-1	1	20	2020	2039	Cleavage	Glyma.13G228000.1	PF08263,PF00069	PTHR27001,PTHR27001:SF104	KOG1187	2.7.11.1		GO:0006468,GO:0005524,GO:0004672	AT5G45780.1		Leucine-rich repeat protein kinase family protein	[+|Glyma.17G111800.1|335],[+|Glyma.13G159700.1|18],[-|Glyma.17G111800.1|402],[+|Glyma.01G075400.2|45],[-|Glyma.06G309800.2|455],[-|Glyma.02G010300.4|1156],[-|Glyma.02G010300.2|1085],[-|Glyma.02G010300.8|1122],[-|Glyma.18G150850.1|207],[-|Glyma.02G010300.9|835],[-|Glyma.02G010300.6|843],[-|Glyma.09G278400.6|2263],[-|Glyma.09G278400.5|1990],[-|Glyma.09G278400.4|2350],[-|Glyma.09G278400.3|2077],[-|G…
	TTCCACAGCTTTCTTGAACT	3.5	-1	1	20	1266	1285	Cleavage	Glyma.09G046800.1	PF00571,PF16561	PTHR13780,PTHR13780:SF43	KOG1764				AT1G09020.1	ATSNF4,SNF4	homolog of yeast sucrose nonfermenting 4	[+|Glyma.17G111800.1|335],[+|Glyma.13G159700.1|18],[-|Glyma.17G111800.1|402],[+|Glyma.01G075400.2|45],[-|Glyma.06G309800.2|455],[-|Glyma.02G010300.4|1156],[-|Glyma.02G010300.2|1085],[-|Glyma.02G010300.8|1122],[-|Glyma.18G150850.1|207],[-|Glyma.02G010300.9|835],[-|Glyma.02G010300.6|843],[-|Glyma.09G278400.6|2263],[-|Glyma.09G278400.5|1990],[-|Glyma.09G278400.4|2350],[-|Glyma.09G278400.3|2077],[-|G…
	TTCCACAGCTTTCTTGAACT	3.5	-1	1	20	1156	1175	Cleavage	Glyma.15G154300.3	PF00571,PF16561	PTHR13780,PTHR13780:SF43	KOG1764				AT1G09020.1	ATSNF4,SNF4	homolog of yeast sucrose nonfermenting 4	[+|Glyma.17G111800.1|335],[+|Glyma.13G159700.1|18],[-|Glyma.17G111800.1|402],[+|Glyma.01G075400.2|45],[-|Glyma.06G309800.2|455],[-|Glyma.02G010300.4|1156],[-|Glyma.02G010300.2|1085],[-|Glyma.02G010300.8|1122],[-|Glyma.18G150850.1|207],[-|Glyma.02G010300.9|835],[-|Glyma.02G010300.6|843],[-|Glyma.09G278400.6|2263],[-|Glyma.09G278400.5|1990],[-|Glyma.09G278400.4|2350],[-|Glyma.09G278400.3|2077],[-|G…
	TTCCACAGCTTTCTTGAACT	3.5	-1	1	20	1059	1078	Cleavage	Glyma.08G136500.1	PF13414	PTHR22904,PTHR22904:SF379	KOG4555				AT5G10200.1		ARM-repeat/Tetratricopeptide repeat (TPR)-like protein	[+|Glyma.17G111800.1|335],[+|Glyma.13G159700.1|18],[-|Glyma.17G111800.1|402],[+|Glyma.01G075400.2|45],[-|Glyma.06G309800.2|455],[-|Glyma.02G010300.4|1156],[-|Glyma.02G010300.2|1085],[-|Glyma.02G010300.8|1122],[-|Glyma.18G150850.1|207],[-|Glyma.02G010300.9|835],[-|Glyma.02G010300.6|843],[-|Glyma.09G278400.6|2263],[-|Glyma.09G278400.5|1990],[-|Glyma.09G278400.4|2350],[-|Glyma.09G278400.3|2077],[-|G…
	TTCCACAGCTTTCTTGAACT	3.5	-1	1	20	1086	1105	Cleavage	Glyma.05G179000.3	PF13414	PTHR22904,PTHR22904:SF379	KOG4555				AT5G10200.1		ARM-repeat/Tetratricopeptide repeat (TPR)-like protein	[+|Glyma.17G111800.1|335],[+|Glyma.13G159700.1|18],[-|Glyma.17G111800.1|402],[+|Glyma.01G075400.2|45],[-|Glyma.06G309800.2|455],[-|Glyma.02G010300.4|1156],[-|Glyma.02G010300.2|1085],[-|Glyma.02G010300.8|1122],[-|Glyma.18G150850.1|207],[-|Glyma.02G010300.9|835],[-|Glyma.02G010300.6|843],[-|Glyma.09G278400.6|2263],[-|Glyma.09G278400.5|1990],[-|Glyma.09G278400.4|2350],[-|Glyma.09G278400.3|2077],[-|G…
	TTCCACAGCTTTCTTGAACT	3.5	-1	1	20	1098	1117	Cleavage	Glyma.05G179000.1	PF13414	PTHR22904,PTHR22904:SF379	KOG4555				AT5G10200.1		ARM-repeat/Tetratricopeptide repeat (TPR)-like protein	[+|Glyma.17G111800.1|335],[+|Glyma.13G159700.1|18],[-|Glyma.17G111800.1|402],[+|Glyma.01G075400.2|45],[-|Glyma.06G309800.2|455],[-|Glyma.02G010300.4|1156],[-|Glyma.02G010300.2|1085],[-|Glyma.02G010300.8|1122],[-|Glyma.18G150850.1|207],[-|Glyma.02G010300.9|835],[-|Glyma.02G010300.6|843],[-|Glyma.09G278400.6|2263],[-|Glyma.09G278400.5|1990],[-|Glyma.09G278400.4|2350],[-|Glyma.09G278400.3|2077],[-|G…
	TTCCACAGCTTTCTTGAACT	3.5	-1	1	20	1249	1268	Cleavage	Glyma.15G154300.1	PF00571,PF16561	PTHR13780,PTHR13780:SF43	KOG1764				AT1G09020.1	ATSNF4,SNF4	homolog of yeast sucrose nonfermenting 4	[+|Glyma.17G111800.1|335],[+|Glyma.13G159700.1|18],[-|Glyma.17G111800.1|402],[+|Glyma.01G075400.2|45],[-|Glyma.06G309800.2|455],[-|Glyma.02G010300.4|1156],[-|Glyma.02G010300.2|1085],[-|Glyma.02G010300.8|1122],[-|Glyma.18G150850.1|207],[-|Glyma.02G010300.9|835],[-|Glyma.02G010300.6|843],[-|Glyma.09G278400.6|2263],[-|Glyma.09G278400.5|1990],[-|Glyma.09G278400.4|2350],[-|Glyma.09G278400.3|2077],[-|G…
	TTCCACAGCTTTCTTGAACT	3.5	-1	1	20	1039	1058	Cleavage	Glyma.05G179000.2	PF13414	PTHR22904,PTHR22904:SF379	KOG4555				AT5G10200.1		ARM-repeat/Tetratricopeptide repeat (TPR)-like protein	[+|Glyma.17G111800.1|335],[+|Glyma.13G159700.1|18],[-|Glyma.17G111800.1|402],[+|Glyma.01G075400.2|45],[-|Glyma.06G309800.2|455],[-|Glyma.02G010300.4|1156],[-|Glyma.02G010300.2|1085],[-|Glyma.02G010300.8|1122],[-|Glyma.18G150850.1|207],[-|Glyma.02G010300.9|835],[-|Glyma.02G010300.6|843],[-|Glyma.09G278400.6|2263],[-|Glyma.09G278400.5|1990],[-|Glyma.09G278400.4|2350],[-|Glyma.09G278400.3|2077],[-|G…
	TTCCACAGCTTTCTTGAACT	3.5	-1	1	20	582	601	Cleavage	Glyma.05G027800.1	PF08154,PF00400	PTHR19855	KOG0313		K14863	GO:0005515	AT5G15550.1		Transducin/WD40 repeat-like superfamily protein	[+|Glyma.17G111800.1|335],[+|Glyma.13G159700.1|18],[-|Glyma.17G111800.1|402],[+|Glyma.01G075400.2|45],[-|Glyma.06G309800.2|455],[-|Glyma.02G010300.4|1156],[-|Glyma.02G010300.2|1085],[-|Glyma.02G010300.8|1122],[-|Glyma.18G150850.1|207],[-|Glyma.02G010300.9|835],[-|Glyma.02G010300.6|843],[-|Glyma.09G278400.6|2263],[-|Glyma.09G278400.5|1990],[-|Glyma.09G278400.4|2350],[-|Glyma.09G278400.3|2077],[-|G…
	TTCCACAGCTTTCTTGAACT	3.5	-1	1	20	2129	2148	Cleavage	Glyma.02G225000.1	PF01915,PF00933	PTHR30620,PTHR30620:SF33		3.2.1.58	K05349	GO:0005975,GO:0004553	AT3G47000.1		Glycosyl hydrolase family protein	[+|Glyma.17G111800.1|335],[+|Glyma.13G159700.1|18],[-|Glyma.17G111800.1|402],[+|Glyma.01G075400.2|45],[-|Glyma.06G309800.2|455],[-|Glyma.02G010300.4|1156],[-|Glyma.02G010300.2|1085],[-|Glyma.02G010300.8|1122],[-|Glyma.18G150850.1|207],[-|Glyma.02G010300.9|835],[-|Glyma.02G010300.6|843],[-|Glyma.09G278400.6|2263],[-|Glyma.09G278400.5|1990],[-|Glyma.09G278400.4|2350],[-|Glyma.09G278400.3|2077],[-|G…
	TTCCACAGCTTTCTTGAACT	3.5	-1	1	20	872	891	Cleavage	Glyma.10G193100.1	PF01535,PF13041	PTHR24015,PTHR24015:SF303					AT3G23020.1		Tetratricopeptide repeat (TPR)-like superfamily protein	[+|Glyma.17G111800.1|335],[+|Glyma.13G159700.1|18],[-|Glyma.17G111800.1|402],[+|Glyma.01G075400.2|45],[-|Glyma.06G309800.2|455],[-|Glyma.02G010300.4|1156],[-|Glyma.02G010300.2|1085],[-|Glyma.02G010300.8|1122],[-|Glyma.18G150850.1|207],[-|Glyma.02G010300.9|835],[-|Glyma.02G010300.6|843],[-|Glyma.09G278400.6|2263],[-|Glyma.09G278400.5|1990],[-|Glyma.09G278400.4|2350],[-|Glyma.09G278400.3|2077],[-|G…
	TTCCACAGCTTTCTTGAACT	3.5	-1	1	20	1194	1213	Cleavage	Glyma.15G154300.4	PF16561	PTHR13780,PTHR13780:SF43					AT1G09020.1	ATSNF4,SNF4	homolog of yeast sucrose nonfermenting 4	[+|Glyma.17G111800.1|335],[+|Glyma.13G159700.1|18],[-|Glyma.17G111800.1|402],[+|Glyma.01G075400.2|45],[-|Glyma.06G309800.2|455],[-|Glyma.02G010300.4|1156],[-|Glyma.02G010300.2|1085],[-|Glyma.02G010300.8|1122],[-|Glyma.18G150850.1|207],[-|Glyma.02G010300.9|835],[-|Glyma.02G010300.6|843],[-|Glyma.09G278400.6|2263],[-|Glyma.09G278400.5|1990],[-|Glyma.09G278400.4|2350],[-|Glyma.09G278400.3|2077],[-|G…
	TTCCACAGCTTTCTTGAACT	3.5	-1	1	20	896	915	Cleavage	Glyma.19G223600.1	PF04851,PF00098,PF08152,PF00271	PTHR24031,PTHR24031:SF155	KOG0331	3.6.4.13		GO:0016787,GO:0005524,GO:0003677,GO:0008270,GO:0003676,GO:0005634,GO:0004386,GO:0003723	AT5G26742.2	emb1138	DEAD box RNA helicase (RH3)	[+|Glyma.17G111800.1|335],[+|Glyma.13G159700.1|18],[-|Glyma.17G111800.1|402],[+|Glyma.01G075400.2|45],[-|Glyma.06G309800.2|455],[-|Glyma.02G010300.4|1156],[-|Glyma.02G010300.2|1085],[-|Glyma.02G010300.8|1122],[-|Glyma.18G150850.1|207],[-|Glyma.02G010300.9|835],[-|Glyma.02G010300.6|843],[-|Glyma.09G278400.6|2263],[-|Glyma.09G278400.5|1990],[-|Glyma.09G278400.4|2350],[-|Glyma.09G278400.3|2077],[-|G…
	TTCCACAGCTTTCTTGAACT	3.5	-1	1	20	896	915	Cleavage	Glyma.19G223600.2	PF04851,PF08152,PF00271	PTHR24031,PTHR24031:SF155	KOG0331	3.6.4.13		GO:0016787,GO:0005524,GO:0003677,GO:0005634,GO:0004386,GO:0003723	AT5G26742.2	emb1138	DEAD box RNA helicase (RH3)	[+|Glyma.17G111800.1|335],[+|Glyma.13G159700.1|18],[-|Glyma.17G111800.1|402],[+|Glyma.01G075400.2|45],[-|Glyma.06G309800.2|455],[-|Glyma.02G010300.4|1156],[-|Glyma.02G010300.2|1085],[-|Glyma.02G010300.8|1122],[-|Glyma.18G150850.1|207],[-|Glyma.02G010300.9|835],[-|Glyma.02G010300.6|843],[-|Glyma.09G278400.6|2263],[-|Glyma.09G278400.5|1990],[-|Glyma.09G278400.4|2350],[-|Glyma.09G278400.3|2077],[-|G…
	TTCCACAGCTTTCTTGAACT	3.5	-1	1	20	1773	1792	Cleavage	Glyma.10G010800.4	PF00501	PTHR24096,PTHR24096:SF111		6.2.1.3	K01897	GO:0008152,GO:0003824	AT2G47240.2	CER8,LACS1	AMP-dependent synthetase and ligase family protein	[+|Glyma.17G111800.1|335],[+|Glyma.13G159700.1|18],[-|Glyma.17G111800.1|402],[+|Glyma.01G075400.2|45],[-|Glyma.06G309800.2|455],[-|Glyma.02G010300.4|1156],[-|Glyma.02G010300.2|1085],[-|Glyma.02G010300.8|1122],[-|Glyma.18G150850.1|207],[-|Glyma.02G010300.9|835],[-|Glyma.02G010300.6|843],[-|Glyma.09G278400.6|2263],[-|Glyma.09G278400.5|1990],[-|Glyma.09G278400.4|2350],[-|Glyma.09G278400.3|2077],[-|G…
	TTCCACAGCTTTCTTGAACT	3.5	-1	1	20	1364	1383	Cleavage	Glyma.09G046800.2	PF00571,PF16561	PTHR13780,PTHR13780:SF43	KOG1764				AT1G09020.1	ATSNF4,SNF4	homolog of yeast sucrose nonfermenting 4	[+|Glyma.17G111800.1|335],[+|Glyma.13G159700.1|18],[-|Glyma.17G111800.1|402],[+|Glyma.01G075400.2|45],[-|Glyma.06G309800.2|455],[-|Glyma.02G010300.4|1156],[-|Glyma.02G010300.2|1085],[-|Glyma.02G010300.8|1122],[-|Glyma.18G150850.1|207],[-|Glyma.02G010300.9|835],[-|Glyma.02G010300.6|843],[-|Glyma.09G278400.6|2263],[-|Glyma.09G278400.5|1990],[-|Glyma.09G278400.4|2350],[-|Glyma.09G278400.3|2077],[-|G…
	TTCCACAGCTTTCTTGAACT	3.5	-1	1	20	1052	1071	Cleavage	Glyma.08G136500.2	PF13414	PTHR22904,PTHR22904:SF379	KOG4555				AT5G10200.1		ARM-repeat/Tetratricopeptide repeat (TPR)-like protein	[+|Glyma.17G111800.1|335],[+|Glyma.13G159700.1|18],[-|Glyma.17G111800.1|402],[+|Glyma.01G075400.2|45],[-|Glyma.06G309800.2|455],[-|Glyma.02G010300.4|1156],[-|Glyma.02G010300.2|1085],[-|Glyma.02G010300.8|1122],[-|Glyma.18G150850.1|207],[-|Glyma.02G010300.9|835],[-|Glyma.02G010300.6|843],[-|Glyma.09G278400.6|2263],[-|Glyma.09G278400.5|1990],[-|Glyma.09G278400.4|2350],[-|Glyma.09G278400.3|2077],[-|G…
	TTCCACAGCTTTCTTGAACT	3.5	-1	1	20	3954	3973	Cleavage	Glyma.06G184600.1	PF01426,PF08711	PTHR15141,PTHR15141:SF52	KOG1886			GO:0003682,GO:0006351,GO:0005634,GO:0003677	AT3G48050.1		BAH domain ;TFIIS helical bundle-like domain	[+|Glyma.17G111800.1|335],[+|Glyma.13G159700.1|18],[-|Glyma.17G111800.1|402],[+|Glyma.01G075400.2|45],[-|Glyma.06G309800.2|455],[-|Glyma.02G010300.4|1156],[-|Glyma.02G010300.2|1085],[-|Glyma.02G010300.8|1122],[-|Glyma.18G150850.1|207],[-|Glyma.02G010300.9|835],[-|Glyma.02G010300.6|843],[-|Glyma.09G278400.6|2263],[-|Glyma.09G278400.5|1990],[-|Glyma.09G278400.4|2350],[-|Glyma.09G278400.3|2077],[-|G…
	TTCCACAGCTTTCTTGAACT	4	-1	1	20	726	746	Translation	Glyma.13G009500.5										[+|Glyma.17G111800.1|335],[+|Glyma.13G159700.1|18],[-|Glyma.17G111800.1|402],[+|Glyma.01G075400.2|45],[-|Glyma.06G309800.2|455],[-|Glyma.02G010300.4|1156],[-|Glyma.02G010300.2|1085],[-|Glyma.02G010300.8|1122],[-|Glyma.18G150850.1|207],[-|Glyma.02G010300.9|835],[-|Glyma.02G010300.6|843],[-|Glyma.09G278400.6|2263],[-|Glyma.09G278400.5|1990],[-|Glyma.09G278400.4|2350],[-|Glyma.09G278400.3|2077],[-|G…
	TTCCACAGCTTTCTTGAACT	4	-1	1	20	724	744	Translation	Glyma.13G009500.4										[+|Glyma.17G111800.1|335],[+|Glyma.13G159700.1|18],[-|Glyma.17G111800.1|402],[+|Glyma.01G075400.2|45],[-|Glyma.06G309800.2|455],[-|Glyma.02G010300.4|1156],[-|Glyma.02G010300.2|1085],[-|Glyma.02G010300.8|1122],[-|Glyma.18G150850.1|207],[-|Glyma.02G010300.9|835],[-|Glyma.02G010300.6|843],[-|Glyma.09G278400.6|2263],[-|Glyma.09G278400.5|1990],[-|Glyma.09G278400.4|2350],[-|Glyma.09G278400.3|2077],[-|G…
	TTCCACAGCTTTCTTGAACT	4	-1	1	20	725	745	Translation	Glyma.13G009500.3	PF00730	PTHR15074				GO:0006284	AT3G07930.3		DNA glycosylase superfamily protein	[+|Glyma.17G111800.1|335],[+|Glyma.13G159700.1|18],[-|Glyma.17G111800.1|402],[+|Glyma.01G075400.2|45],[-|Glyma.06G309800.2|455],[-|Glyma.02G010300.4|1156],[-|Glyma.02G010300.2|1085],[-|Glyma.02G010300.8|1122],[-|Glyma.18G150850.1|207],[-|Glyma.02G010300.9|835],[-|Glyma.02G010300.6|843],[-|Glyma.09G278400.6|2263],[-|Glyma.09G278400.5|1990],[-|Glyma.09G278400.4|2350],[-|Glyma.09G278400.3|2077],[-|G…
	TTCCACAGCTTTCTTGAACT	4	-1	1	20	759	779	Translation	Glyma.13G009500.1	PF00730	PTHR15074				GO:0006284	AT3G07930.3		DNA glycosylase superfamily protein	[+|Glyma.17G111800.1|335],[+|Glyma.13G159700.1|18],[-|Glyma.17G111800.1|402],[+|Glyma.01G075400.2|45],[-|Glyma.06G309800.2|455],[-|Glyma.02G010300.4|1156],[-|Glyma.02G010300.2|1085],[-|Glyma.02G010300.8|1122],[-|Glyma.18G150850.1|207],[-|Glyma.02G010300.9|835],[-|Glyma.02G010300.6|843],[-|Glyma.09G278400.6|2263],[-|Glyma.09G278400.5|1990],[-|Glyma.09G278400.4|2350],[-|Glyma.09G278400.3|2077],[-|G…
	TTCCACAGCTTTCTTGAACT	4	-1	1	20	626	645	Cleavage	Glyma.07G197732.1	PF02373	PTHR10694,PTHR10694:SF33		1.14.11.27			AT5G46910.1		Transcription factor jumonji (jmj) family protein / zinc finger (C5HC2 type) family protein	[+|Glyma.17G111800.1|335],[+|Glyma.13G159700.1|18],[-|Glyma.17G111800.1|402],[+|Glyma.01G075400.2|45],[-|Glyma.06G309800.2|455],[-|Glyma.02G010300.4|1156],[-|Glyma.02G010300.2|1085],[-|Glyma.02G010300.8|1122],[-|Glyma.18G150850.1|207],[-|Glyma.02G010300.9|835],[-|Glyma.02G010300.6|843],[-|Glyma.09G278400.6|2263],[-|Glyma.09G278400.5|1990],[-|Glyma.09G278400.4|2350],[-|Glyma.09G278400.3|2077],[-|G…
	TTCCACAGCTTTCTTGAACT	4	-1	1	20	787	806	Cleavage	Glyma.17G009900.1	PF13920	PTHR12183	KOG4172				AT4G03965.1		RING/U-box superfamily protein	[+|Glyma.17G111800.1|335],[+|Glyma.13G159700.1|18],[-|Glyma.17G111800.1|402],[+|Glyma.01G075400.2|45],[-|Glyma.06G309800.2|455],[-|Glyma.02G010300.4|1156],[-|Glyma.02G010300.2|1085],[-|Glyma.02G010300.8|1122],[-|Glyma.18G150850.1|207],[-|Glyma.02G010300.9|835],[-|Glyma.02G010300.6|843],[-|Glyma.09G278400.6|2263],[-|Glyma.09G278400.5|1990],[-|Glyma.09G278400.4|2350],[-|Glyma.09G278400.3|2077],[-|G…
	TTCCACAGCTTTCTTGAACT	4	-1	1	20	1148	1167	Cleavage	Glyma.20G002301.1		PTHR10694,PTHR10694:SF33					AT5G46910.1		Transcription factor jumonji (jmj) family protein / zinc finger (C5HC2 type) family protein	[+|Glyma.17G111800.1|335],[+|Glyma.13G159700.1|18],[-|Glyma.17G111800.1|402],[+|Glyma.01G075400.2|45],[-|Glyma.06G309800.2|455],[-|Glyma.02G010300.4|1156],[-|Glyma.02G010300.2|1085],[-|Glyma.02G010300.8|1122],[-|Glyma.18G150850.1|207],[-|Glyma.02G010300.9|835],[-|Glyma.02G010300.6|843],[-|Glyma.09G278400.6|2263],[-|Glyma.09G278400.5|1990],[-|Glyma.09G278400.4|2350],[-|Glyma.09G278400.3|2077],[-|G…
	TTCCACAGCTTTCTTGAACT	4	-1	1	20	1072	1091	Cleavage	Glyma.10G157100.1	PF04536	PTHR30373,PTHR30373:SF2		3.1.3.2			AT1G54780.1	TLP18.3	thylakoid lumen 18.3 kDa protein	[+|Glyma.17G111800.1|335],[+|Glyma.13G159700.1|18],[-|Glyma.17G111800.1|402],[+|Glyma.01G075400.2|45],[-|Glyma.06G309800.2|455],[-|Glyma.02G010300.4|1156],[-|Glyma.02G010300.2|1085],[-|Glyma.02G010300.8|1122],[-|Glyma.18G150850.1|207],[-|Glyma.02G010300.9|835],[-|Glyma.02G010300.6|843],[-|Glyma.09G278400.6|2263],[-|Glyma.09G278400.5|1990],[-|Glyma.09G278400.4|2350],[-|Glyma.09G278400.3|2077],[-|G…
	TTCCACAGCTTTCTTGAACT	4	-1	1	20	900	919	Cleavage	Glyma.08G132400.1	PF07651	PTHR22951,PTHR22951:SF18				GO:0005543	AT4G40080.1		ENTH/ANTH/VHS superfamily protein	[+|Glyma.17G111800.1|335],[+|Glyma.13G159700.1|18],[-|Glyma.17G111800.1|402],[+|Glyma.01G075400.2|45],[-|Glyma.06G309800.2|455],[-|Glyma.02G010300.4|1156],[-|Glyma.02G010300.2|1085],[-|Glyma.02G010300.8|1122],[-|Glyma.18G150850.1|207],[-|Glyma.02G010300.9|835],[-|Glyma.02G010300.6|843],[-|Glyma.09G278400.6|2263],[-|Glyma.09G278400.5|1990],[-|Glyma.09G278400.4|2350],[-|Glyma.09G278400.3|2077],[-|G…
	TTCCACAGCTTTCTTGAACT	4	-1	1	20	754	773	Cleavage	Glyma.07G264100.1	PF13920	PTHR12183	KOG4172				AT4G03965.1		RING/U-box superfamily protein	[+|Glyma.17G111800.1|335],[+|Glyma.13G159700.1|18],[-|Glyma.17G111800.1|402],[+|Glyma.01G075400.2|45],[-|Glyma.06G309800.2|455],[-|Glyma.02G010300.4|1156],[-|Glyma.02G010300.2|1085],[-|Glyma.02G010300.8|1122],[-|Glyma.18G150850.1|207],[-|Glyma.02G010300.9|835],[-|Glyma.02G010300.6|843],[-|Glyma.09G278400.6|2263],[-|Glyma.09G278400.5|1990],[-|Glyma.09G278400.4|2350],[-|Glyma.09G278400.3|2077],[-|G…
	TTCCACAGCTTTCTTGAACT	4	-1	1	20	1206	1225	Cleavage	Glyma.02G207100.1	PF00847	PTHR32467,PTHR32467:SF20			K09285	GO:0006355,GO:0003700,GO:0007275	AT1G16060.1	ADAP	ARIA-interacting double AP2 domain protein	[+|Glyma.17G111800.1|335],[+|Glyma.13G159700.1|18],[-|Glyma.17G111800.1|402],[+|Glyma.01G075400.2|45],[-|Glyma.06G309800.2|455],[-|Glyma.02G010300.4|1156],[-|Glyma.02G010300.2|1085],[-|Glyma.02G010300.8|1122],[-|Glyma.18G150850.1|207],[-|Glyma.02G010300.9|835],[-|Glyma.02G010300.6|843],[-|Glyma.09G278400.6|2263],[-|Glyma.09G278400.5|1990],[-|Glyma.09G278400.4|2350],[-|Glyma.09G278400.3|2077],[-|G…
	TTCCACAGCTTTCTTGAACT	4	-1	1	20	1160	1179	Cleavage	Glyma.02G243600.2	PF00026	PTHR13683,PTHR13683:SF327	KOG1339	3.4.23.12		GO:0006508,GO:0004190	AT1G66180.1		Eukaryotic aspartyl protease family protein	[+|Glyma.17G111800.1|335],[+|Glyma.13G159700.1|18],[-|Glyma.17G111800.1|402],[+|Glyma.01G075400.2|45],[-|Glyma.06G309800.2|455],[-|Glyma.02G010300.4|1156],[-|Glyma.02G010300.2|1085],[-|Glyma.02G010300.8|1122],[-|Glyma.18G150850.1|207],[-|Glyma.02G010300.9|835],[-|Glyma.02G010300.6|843],[-|Glyma.09G278400.6|2263],[-|Glyma.09G278400.5|1990],[-|Glyma.09G278400.4|2350],[-|Glyma.09G278400.3|2077],[-|G…
	TTCCACAGCTTTCTTGAACT	4	-1	1	20	1166	1185	Cleavage	Glyma.14G212700.1	PF00026	PTHR13683,PTHR13683:SF327	KOG1339	3.4.23.12		GO:0006508,GO:0004190	AT1G66180.1		Eukaryotic aspartyl protease family protein	[+|Glyma.17G111800.1|335],[+|Glyma.13G159700.1|18],[-|Glyma.17G111800.1|402],[+|Glyma.01G075400.2|45],[-|Glyma.06G309800.2|455],[-|Glyma.02G010300.4|1156],[-|Glyma.02G010300.2|1085],[-|Glyma.02G010300.8|1122],[-|Glyma.18G150850.1|207],[-|Glyma.02G010300.9|835],[-|Glyma.02G010300.6|843],[-|Glyma.09G278400.6|2263],[-|Glyma.09G278400.5|1990],[-|Glyma.09G278400.4|2350],[-|Glyma.09G278400.3|2077],[-|G…
	TTCCACAGCTTTCTTGAACT	4	-1	1	20	227	246	Cleavage	Glyma.12G111500.1	PF13962,PF00023,PF12796,PF13637	PTHR24177,PTHR24177:SF11	KOG4412			GO:0005515	AT1G03670.1		ankyrin repeat family protein	[+|Glyma.17G111800.1|335],[+|Glyma.13G159700.1|18],[-|Glyma.17G111800.1|402],[+|Glyma.01G075400.2|45],[-|Glyma.06G309800.2|455],[-|Glyma.02G010300.4|1156],[-|Glyma.02G010300.2|1085],[-|Glyma.02G010300.8|1122],[-|Glyma.18G150850.1|207],[-|Glyma.02G010300.9|835],[-|Glyma.02G010300.6|843],[-|Glyma.09G278400.6|2263],[-|Glyma.09G278400.5|1990],[-|Glyma.09G278400.4|2350],[-|Glyma.09G278400.3|2077],[-|G…
	TTCCACAGCTTTCTTGAACT	4	-1	1	20	1018	1037	Cleavage	Glyma.16G058400.1	PF13812,PF12854,PF13041	PTHR24015,PTHR24015:SF347					AT3G04130.1		Tetratricopeptide repeat (TPR)-like superfamily protein	[+|Glyma.17G111800.1|335],[+|Glyma.13G159700.1|18],[-|Glyma.17G111800.1|402],[+|Glyma.01G075400.2|45],[-|Glyma.06G309800.2|455],[-|Glyma.02G010300.4|1156],[-|Glyma.02G010300.2|1085],[-|Glyma.02G010300.8|1122],[-|Glyma.18G150850.1|207],[-|Glyma.02G010300.9|835],[-|Glyma.02G010300.6|843],[-|Glyma.09G278400.6|2263],[-|Glyma.09G278400.5|1990],[-|Glyma.09G278400.4|2350],[-|Glyma.09G278400.3|2077],[-|G…
	TTCCACAGCTTTCTTGAACT	4	-1	1	20	1028	1047	Cleavage	Glyma.16G058400.2	PF13812,PF12854,PF13041	PTHR24015,PTHR24015:SF347					AT3G04130.2		Tetratricopeptide repeat (TPR)-like superfamily protein	[+|Glyma.17G111800.1|335],[+|Glyma.13G159700.1|18],[-|Glyma.17G111800.1|402],[+|Glyma.01G075400.2|45],[-|Glyma.06G309800.2|455],[-|Glyma.02G010300.4|1156],[-|Glyma.02G010300.2|1085],[-|Glyma.02G010300.8|1122],[-|Glyma.18G150850.1|207],[-|Glyma.02G010300.9|835],[-|Glyma.02G010300.6|843],[-|Glyma.09G278400.6|2263],[-|Glyma.09G278400.5|1990],[-|Glyma.09G278400.4|2350],[-|Glyma.09G278400.3|2077],[-|G…
	TTCCACAGCTTTCTTGAACT	4	-1	1	20	1201	1220	Cleavage	Glyma.16G058400.3	PF13812,PF12854,PF13041	PTHR24015,PTHR24015:SF347					AT3G04130.1		Tetratricopeptide repeat (TPR)-like superfamily protein	[+|Glyma.17G111800.1|335],[+|Glyma.13G159700.1|18],[-|Glyma.17G111800.1|402],[+|Glyma.01G075400.2|45],[-|Glyma.06G309800.2|455],[-|Glyma.02G010300.4|1156],[-|Glyma.02G010300.2|1085],[-|Glyma.02G010300.8|1122],[-|Glyma.18G150850.1|207],[-|Glyma.02G010300.9|835],[-|Glyma.02G010300.6|843],[-|Glyma.09G278400.6|2263],[-|Glyma.09G278400.5|1990],[-|Glyma.09G278400.4|2350],[-|Glyma.09G278400.3|2077],[-|G…
	TTCCACAGCTTTCTTGAACT	4	-1	1	20	1232	1251	Cleavage	Glyma.09G035500.4	PF00989,PF01590,PF08446,PF00360	PTHR24423,PTHR24423:SF563				GO:0006355,GO:0005515,GO:0018298,GO:0009584	AT2G18790.1	HY3,OOP1,PHYB	phytochrome B	[+|Glyma.17G111800.1|335],[+|Glyma.13G159700.1|18],[-|Glyma.17G111800.1|402],[+|Glyma.01G075400.2|45],[-|Glyma.06G309800.2|455],[-|Glyma.02G010300.4|1156],[-|Glyma.02G010300.2|1085],[-|Glyma.02G010300.8|1122],[-|Glyma.18G150850.1|207],[-|Glyma.02G010300.9|835],[-|Glyma.02G010300.6|843],[-|Glyma.09G278400.6|2263],[-|Glyma.09G278400.5|1990],[-|Glyma.09G278400.4|2350],[-|Glyma.09G278400.3|2077],[-|G…
	TTCCACAGCTTTCTTGAACT	4	-1	1	20	1291	1310	Cleavage	Glyma.09G035500.5	PF00989,PF01590,PF08446,PF00360	PTHR24423,PTHR24423:SF563				GO:0006355,GO:0005515,GO:0018298,GO:0009584	AT2G18790.1	HY3,OOP1,PHYB	phytochrome B	[+|Glyma.17G111800.1|335],[+|Glyma.13G159700.1|18],[-|Glyma.17G111800.1|402],[+|Glyma.01G075400.2|45],[-|Glyma.06G309800.2|455],[-|Glyma.02G010300.4|1156],[-|Glyma.02G010300.2|1085],[-|Glyma.02G010300.8|1122],[-|Glyma.18G150850.1|207],[-|Glyma.02G010300.9|835],[-|Glyma.02G010300.6|843],[-|Glyma.09G278400.6|2263],[-|Glyma.09G278400.5|1990],[-|Glyma.09G278400.4|2350],[-|Glyma.09G278400.3|2077],[-|G…
	TTCCACAGCTTTCTTGAACT	4	-1	1	20	1264	1283	Cleavage	Glyma.09G035500.1	PF00512,PF02518,PF01590,PF08446,PF00989,PF00360	PTHR24423,PTHR24423:SF563			K12121	GO:0007165,GO:0000155,GO:0005515,GO:0006355,GO:0018298,GO:0009584	AT2G18790.1	HY3,OOP1,PHYB	phytochrome B	[+|Glyma.17G111800.1|335],[+|Glyma.13G159700.1|18],[-|Glyma.17G111800.1|402],[+|Glyma.01G075400.2|45],[-|Glyma.06G309800.2|455],[-|Glyma.02G010300.4|1156],[-|Glyma.02G010300.2|1085],[-|Glyma.02G010300.8|1122],[-|Glyma.18G150850.1|207],[-|Glyma.02G010300.9|835],[-|Glyma.02G010300.6|843],[-|Glyma.09G278400.6|2263],[-|Glyma.09G278400.5|1990],[-|Glyma.09G278400.4|2350],[-|Glyma.09G278400.3|2077],[-|G…
	TTCCACAGCTTTCTTGAACT	4	-1	1	20	1200	1219	Cleavage	Glyma.09G035500.3	PF00512,PF01590,PF08446,PF00989,PF00360	PTHR24423,PTHR24423:SF563				GO:0007165,GO:0000155,GO:0005515,GO:0006355,GO:0018298,GO:0009584	AT2G18790.1	HY3,OOP1,PHYB	phytochrome B	[+|Glyma.17G111800.1|335],[+|Glyma.13G159700.1|18],[-|Glyma.17G111800.1|402],[+|Glyma.01G075400.2|45],[-|Glyma.06G309800.2|455],[-|Glyma.02G010300.4|1156],[-|Glyma.02G010300.2|1085],[-|Glyma.02G010300.8|1122],[-|Glyma.18G150850.1|207],[-|Glyma.02G010300.9|835],[-|Glyma.02G010300.6|843],[-|Glyma.09G278400.6|2263],[-|Glyma.09G278400.5|1990],[-|Glyma.09G278400.4|2350],[-|Glyma.09G278400.3|2077],[-|G…
	TTCCACAGCTTTCTTGAACT	4.5	-1	1	20	808	827	Cleavage	Glyma.05G096800.1	PF08246,PF00112	PTHR12411,PTHR12411:SF349	KOG1543	3.4.22.14		GO:0008234,GO:0006508	AT1G47128.1	RD21,RD21A	Granulin repeat cysteine protease family protein	[+|Glyma.17G111800.1|335],[+|Glyma.13G159700.1|18],[-|Glyma.17G111800.1|402],[+|Glyma.01G075400.2|45],[-|Glyma.06G309800.2|455],[-|Glyma.02G010300.4|1156],[-|Glyma.02G010300.2|1085],[-|Glyma.02G010300.8|1122],[-|Glyma.18G150850.1|207],[-|Glyma.02G010300.9|835],[-|Glyma.02G010300.6|843],[-|Glyma.09G278400.6|2263],[-|Glyma.09G278400.5|1990],[-|Glyma.09G278400.4|2350],[-|Glyma.09G278400.3|2077],[-|G…
	TTCCACAGCTTTCTTGAACT	4.5	-1	1	20	502	521	Cleavage	Glyma.12G182300.1	PF07876	PTHR33178,PTHR33178:SF4					AT5G22580.1		Stress responsive A/B Barrel Domain	[+|Glyma.17G111800.1|335],[+|Glyma.13G159700.1|18],[-|Glyma.17G111800.1|402],[+|Glyma.01G075400.2|45],[-|Glyma.06G309800.2|455],[-|Glyma.02G010300.4|1156],[-|Glyma.02G010300.2|1085],[-|Glyma.02G010300.8|1122],[-|Glyma.18G150850.1|207],[-|Glyma.02G010300.9|835],[-|Glyma.02G010300.6|843],[-|Glyma.09G278400.6|2263],[-|Glyma.09G278400.5|1990],[-|Glyma.09G278400.4|2350],[-|Glyma.09G278400.3|2077],[-|G…
	TTCCACAGCTTTCTTGAACT	4.5	-1	1	20	275	295	Cleavage	Glyma.08G225700.1							AT1G53860.1		Remorin family protein	[+|Glyma.17G111800.1|335],[+|Glyma.13G159700.1|18],[-|Glyma.17G111800.1|402],[+|Glyma.01G075400.2|45],[-|Glyma.06G309800.2|455],[-|Glyma.02G010300.4|1156],[-|Glyma.02G010300.2|1085],[-|Glyma.02G010300.8|1122],[-|Glyma.18G150850.1|207],[-|Glyma.02G010300.9|835],[-|Glyma.02G010300.6|843],[-|Glyma.09G278400.6|2263],[-|Glyma.09G278400.5|1990],[-|Glyma.09G278400.4|2350],[-|Glyma.09G278400.3|2077],[-|G…
	TTCCACAGCTTTCTTGAACT	4.5	-1	1	20	672	691	Cleavage	Glyma.06G250901.1		PTHR34053,PTHR34053:SF1					AT2G20825.1	ULT2	Developmental regulator, ULTRAPETALA	[+|Glyma.17G111800.1|335],[+|Glyma.13G159700.1|18],[-|Glyma.17G111800.1|402],[+|Glyma.01G075400.2|45],[-|Glyma.06G309800.2|455],[-|Glyma.02G010300.4|1156],[-|Glyma.02G010300.2|1085],[-|Glyma.02G010300.8|1122],[-|Glyma.18G150850.1|207],[-|Glyma.02G010300.9|835],[-|Glyma.02G010300.6|843],[-|Glyma.09G278400.6|2263],[-|Glyma.09G278400.5|1990],[-|Glyma.09G278400.4|2350],[-|Glyma.09G278400.3|2077],[-|G…
	TTCCACAGCTTTCTTGAACT	4.5	-1	1	20	1074	1093	Cleavage	Glyma.06G252100.1		PTHR34053,PTHR34053:SF1					AT2G20825.1	ULT2	Developmental regulator, ULTRAPETALA	[+|Glyma.17G111800.1|335],[+|Glyma.13G159700.1|18],[-|Glyma.17G111800.1|402],[+|Glyma.01G075400.2|45],[-|Glyma.06G309800.2|455],[-|Glyma.02G010300.4|1156],[-|Glyma.02G010300.2|1085],[-|Glyma.02G010300.8|1122],[-|Glyma.18G150850.1|207],[-|Glyma.02G010300.9|835],[-|Glyma.02G010300.6|843],[-|Glyma.09G278400.6|2263],[-|Glyma.09G278400.5|1990],[-|Glyma.09G278400.4|2350],[-|Glyma.09G278400.3|2077],[-|G…
	TTCCACAGCTTTCTTGAACT	4.5	-1	1	20	179	198	Cleavage	Glyma.14G164100.1	PF00657	PTHR22835,PTHR22835:SF239		3.2.1.51		GO:0016788	AT3G26430.1		GDSL-like Lipase/Acylhydrolase superfamily protein	[+|Glyma.17G111800.1|335],[+|Glyma.13G159700.1|18],[-|Glyma.17G111800.1|402],[+|Glyma.01G075400.2|45],[-|Glyma.06G309800.2|455],[-|Glyma.02G010300.4|1156],[-|Glyma.02G010300.2|1085],[-|Glyma.02G010300.8|1122],[-|Glyma.18G150850.1|207],[-|Glyma.02G010300.9|835],[-|Glyma.02G010300.6|843],[-|Glyma.09G278400.6|2263],[-|Glyma.09G278400.5|1990],[-|Glyma.09G278400.4|2350],[-|Glyma.09G278400.3|2077],[-|G…
poolID215765 Increased	TTCCACAGCTTTCTTGAACTG	3.5	-1	1	21	923	944	Translation	Glyma.13G009500.5										[+|Glyma.13G159700.1|18],[+|Glyma.17G111800.1|335],[+|Glyma.04G016000.1|2905],[+|Glyma.04G016000.2|3288],[-|Glyma.19G202800.13|829],[-|Glyma.19G202800.18|828],[-|Glyma.19G202800.15|828],[-|Glyma.19G202800.16|742],[-|Glyma.19G202800.8|730],[-|Glyma.19G202800.19|653],[-|Glyma.19G202800.12|942],[-|Glyma.19G202800.14|942],[-|Glyma.19G202800.17|942],[-|Glyma.03G205300.1|783],[+|Glyma.01G075400.2|45],[…
	TTCCACAGCTTTCTTGAACTG	3.5	-1	1	21	921	942	Translation	Glyma.13G009500.4										[+|Glyma.13G159700.1|18],[+|Glyma.17G111800.1|335],[+|Glyma.04G016000.1|2905],[+|Glyma.04G016000.2|3288],[-|Glyma.19G202800.13|829],[-|Glyma.19G202800.18|828],[-|Glyma.19G202800.15|828],[-|Glyma.19G202800.16|742],[-|Glyma.19G202800.8|730],[-|Glyma.19G202800.19|653],[-|Glyma.19G202800.12|942],[-|Glyma.19G202800.14|942],[-|Glyma.19G202800.17|942],[-|Glyma.03G205300.1|783],[+|Glyma.01G075400.2|45],[…
	TTCCACAGCTTTCTTGAACTG	3.5	-1	1	21	922	943	Translation	Glyma.13G009500.3	PF00730	PTHR15074				GO:0006284	AT3G07930.3		DNA glycosylase superfamily protein	[+|Glyma.13G159700.1|18],[+|Glyma.17G111800.1|335],[+|Glyma.04G016000.1|2905],[+|Glyma.04G016000.2|3288],[-|Glyma.19G202800.13|829],[-|Glyma.19G202800.18|828],[-|Glyma.19G202800.15|828],[-|Glyma.19G202800.16|742],[-|Glyma.19G202800.8|730],[-|Glyma.19G202800.19|653],[-|Glyma.19G202800.12|942],[-|Glyma.19G202800.14|942],[-|Glyma.19G202800.17|942],[-|Glyma.03G205300.1|783],[+|Glyma.01G075400.2|45],[…
	TTCCACAGCTTTCTTGAACTG	3.5	-1	1	21	956	977	Translation	Glyma.13G009500.1	PF00730	PTHR15074				GO:0006284	AT3G07930.3		DNA glycosylase superfamily protein	[+|Glyma.13G159700.1|18],[+|Glyma.17G111800.1|335],[+|Glyma.04G016000.1|2905],[+|Glyma.04G016000.2|3288],[-|Glyma.19G202800.13|829],[-|Glyma.19G202800.18|828],[-|Glyma.19G202800.15|828],[-|Glyma.19G202800.16|742],[-|Glyma.19G202800.8|730],[-|Glyma.19G202800.19|653],[-|Glyma.19G202800.12|942],[-|Glyma.19G202800.14|942],[-|Glyma.19G202800.17|942],[-|Glyma.03G205300.1|783],[+|Glyma.01G075400.2|45],[…
	TTCCACAGCTTTCTTGAACTG	3.5	-1	1	21	156	176	Cleavage	Glyma.13G318600.1	PF07876	PTHR33178,PTHR33178:SF4					AT5G22580.1		Stress responsive A/B Barrel Domain	[+|Glyma.13G159700.1|18],[+|Glyma.17G111800.1|335],[+|Glyma.04G016000.1|2905],[+|Glyma.04G016000.2|3288],[-|Glyma.19G202800.13|829],[-|Glyma.19G202800.18|828],[-|Glyma.19G202800.15|828],[-|Glyma.19G202800.16|742],[-|Glyma.19G202800.8|730],[-|Glyma.19G202800.19|653],[-|Glyma.19G202800.12|942],[-|Glyma.19G202800.14|942],[-|Glyma.19G202800.17|942],[-|Glyma.03G205300.1|783],[+|Glyma.01G075400.2|45],[…
	TTCCACAGCTTTCTTGAACTG	3.5	-1	1	21	827	849	Cleavage	Glyma.14G186600.2	PF00931	PTHR23155,PTHR23155:SF402	KOG4658			GO:0043531	AT4G27220.1		NB-ARC domain-containing disease resistance protein	[+|Glyma.13G159700.1|18],[+|Glyma.17G111800.1|335],[+|Glyma.04G016000.1|2905],[+|Glyma.04G016000.2|3288],[-|Glyma.19G202800.13|829],[-|Glyma.19G202800.18|828],[-|Glyma.19G202800.15|828],[-|Glyma.19G202800.16|742],[-|Glyma.19G202800.8|730],[-|Glyma.19G202800.19|653],[-|Glyma.19G202800.12|942],[-|Glyma.19G202800.14|942],[-|Glyma.19G202800.17|942],[-|Glyma.03G205300.1|783],[+|Glyma.01G075400.2|45],[…
	TTCCACAGCTTTCTTGAACTG	3.5	-1	1	21	835	857	Cleavage	Glyma.14G186600.3	PF00931	PTHR23155,PTHR23155:SF402	KOG4658			GO:0043531	AT4G27220.1		NB-ARC domain-containing disease resistance protein	[+|Glyma.13G159700.1|18],[+|Glyma.17G111800.1|335],[+|Glyma.04G016000.1|2905],[+|Glyma.04G016000.2|3288],[-|Glyma.19G202800.13|829],[-|Glyma.19G202800.18|828],[-|Glyma.19G202800.15|828],[-|Glyma.19G202800.16|742],[-|Glyma.19G202800.8|730],[-|Glyma.19G202800.19|653],[-|Glyma.19G202800.12|942],[-|Glyma.19G202800.14|942],[-|Glyma.19G202800.17|942],[-|Glyma.03G205300.1|783],[+|Glyma.01G075400.2|45],[…
	TTCCACAGCTTTCTTGAACTG	3.5	-1	1	21	835	857	Cleavage	Glyma.14G186600.1	PF00931	PTHR23155,PTHR23155:SF402	KOG4658			GO:0043531	AT4G27220.1		NB-ARC domain-containing disease resistance protein	[+|Glyma.13G159700.1|18],[+|Glyma.17G111800.1|335],[+|Glyma.04G016000.1|2905],[+|Glyma.04G016000.2|3288],[-|Glyma.19G202800.13|829],[-|Glyma.19G202800.18|828],[-|Glyma.19G202800.15|828],[-|Glyma.19G202800.16|742],[-|Glyma.19G202800.8|730],[-|Glyma.19G202800.19|653],[-|Glyma.19G202800.12|942],[-|Glyma.19G202800.14|942],[-|Glyma.19G202800.17|942],[-|Glyma.03G205300.1|783],[+|Glyma.01G075400.2|45],[…
	TTCCACAGCTTTCTTGAACTG	3.5	-1	1	21	903	923	Cleavage	Glyma.05G175100.1	PF07651	PTHR22951,PTHR22951:SF18				GO:0005543	AT4G40080.1		ENTH/ANTH/VHS superfamily protein	[+|Glyma.13G159700.1|18],[+|Glyma.17G111800.1|335],[+|Glyma.04G016000.1|2905],[+|Glyma.04G016000.2|3288],[-|Glyma.19G202800.13|829],[-|Glyma.19G202800.18|828],[-|Glyma.19G202800.15|828],[-|Glyma.19G202800.16|742],[-|Glyma.19G202800.8|730],[-|Glyma.19G202800.19|653],[-|Glyma.19G202800.12|942],[-|Glyma.19G202800.14|942],[-|Glyma.19G202800.17|942],[-|Glyma.03G205300.1|783],[+|Glyma.01G075400.2|45],[…
	TTCCACAGCTTTCTTGAACTG	3.5	-1	1	21	2046	2066	Cleavage	Glyma.05G038000.3	PF00400	PTHR19854,PTHR19854:SF15				GO:0005515	AT5G16750.1	TOZ	Transducin family protein / WD-40 repeat family protein	[+|Glyma.13G159700.1|18],[+|Glyma.17G111800.1|335],[+|Glyma.04G016000.1|2905],[+|Glyma.04G016000.2|3288],[-|Glyma.19G202800.13|829],[-|Glyma.19G202800.18|828],[-|Glyma.19G202800.15|828],[-|Glyma.19G202800.16|742],[-|Glyma.19G202800.8|730],[-|Glyma.19G202800.19|653],[-|Glyma.19G202800.12|942],[-|Glyma.19G202800.14|942],[-|Glyma.19G202800.17|942],[-|Glyma.03G205300.1|783],[+|Glyma.01G075400.2|45],[…
	TTCCACAGCTTTCTTGAACTG	3.5	-1	1	21	870	890	Cleavage	Glyma.11G031500.1	PF00854	PTHR11654,PTHR11654:SF78		3.6.3.26	K14638	GO:0016020,GO:0006810,GO:0005215	AT1G12110.1	ATNRT1,B-1,CHL1,CHL1-1,NRT1,NRT1.1	nitrate transporter 1.1	[+|Glyma.13G159700.1|18],[+|Glyma.17G111800.1|335],[+|Glyma.04G016000.1|2905],[+|Glyma.04G016000.2|3288],[-|Glyma.19G202800.13|829],[-|Glyma.19G202800.18|828],[-|Glyma.19G202800.15|828],[-|Glyma.19G202800.16|742],[-|Glyma.19G202800.8|730],[-|Glyma.19G202800.19|653],[-|Glyma.19G202800.12|942],[-|Glyma.19G202800.14|942],[-|Glyma.19G202800.17|942],[-|Glyma.03G205300.1|783],[+|Glyma.01G075400.2|45],[…
	TTCCACAGCTTTCTTGAACTG	3.5	-1	1	21	48	68	Cleavage	Glyma.10G297400.1	PF02225,PF04258	PTHR12174,PTHR12174:SF36		3.2.1.113	K09597	GO:0016021,GO:0004190	AT1G05820.1	ATSPPL5,SPPL5	SIGNAL PEPTIDE PEPTIDASE-LIKE 5	[+|Glyma.13G159700.1|18],[+|Glyma.17G111800.1|335],[+|Glyma.04G016000.1|2905],[+|Glyma.04G016000.2|3288],[-|Glyma.19G202800.13|829],[-|Glyma.19G202800.18|828],[-|Glyma.19G202800.15|828],[-|Glyma.19G202800.16|742],[-|Glyma.19G202800.8|730],[-|Glyma.19G202800.19|653],[-|Glyma.19G202800.12|942],[-|Glyma.19G202800.14|942],[-|Glyma.19G202800.17|942],[-|Glyma.03G205300.1|783],[+|Glyma.01G075400.2|45],[…
	TTCCACAGCTTTCTTGAACTG	3.5	-1	1	21	581	601	Cleavage	Glyma.05G027800.1	PF08154,PF00400	PTHR19855	KOG0313		K14863	GO:0005515	AT5G15550.1		Transducin/WD40 repeat-like superfamily protein	[+|Glyma.13G159700.1|18],[+|Glyma.17G111800.1|335],[+|Glyma.04G016000.1|2905],[+|Glyma.04G016000.2|3288],[-|Glyma.19G202800.13|829],[-|Glyma.19G202800.18|828],[-|Glyma.19G202800.15|828],[-|Glyma.19G202800.16|742],[-|Glyma.19G202800.8|730],[-|Glyma.19G202800.19|653],[-|Glyma.19G202800.12|942],[-|Glyma.19G202800.14|942],[-|Glyma.19G202800.17|942],[-|Glyma.03G205300.1|783],[+|Glyma.01G075400.2|45],[…
	TTCCACAGCTTTCTTGAACTG	3.5	-1	1	21	37	57	Cleavage	Glyma.11G191600.1	PF00125	PTHR23428,PTHR23428:SF50	KOG1744		K11252	GO:0003677,GO:0000786	AT1G08170.1		Histone superfamily protein	[+|Glyma.13G159700.1|18],[+|Glyma.17G111800.1|335],[+|Glyma.04G016000.1|2905],[+|Glyma.04G016000.2|3288],[-|Glyma.19G202800.13|829],[-|Glyma.19G202800.18|828],[-|Glyma.19G202800.15|828],[-|Glyma.19G202800.16|742],[-|Glyma.19G202800.8|730],[-|Glyma.19G202800.19|653],[-|Glyma.19G202800.12|942],[-|Glyma.19G202800.14|942],[-|Glyma.19G202800.17|942],[-|Glyma.03G205300.1|783],[+|Glyma.01G075400.2|45],[…
	TTCCACAGCTTTCTTGAACTG	3.5	-1	1	21	1173	1193	Cleavage	Glyma.18G287500.3	PF14432,PF01535,PF13041	PTHR24015,PTHR24015:SF477					AT3G12770.1	MEF22	mitochondrial editing factor 22	[+|Glyma.13G159700.1|18],[+|Glyma.17G111800.1|335],[+|Glyma.04G016000.1|2905],[+|Glyma.04G016000.2|3288],[-|Glyma.19G202800.13|829],[-|Glyma.19G202800.18|828],[-|Glyma.19G202800.15|828],[-|Glyma.19G202800.16|742],[-|Glyma.19G202800.8|730],[-|Glyma.19G202800.19|653],[-|Glyma.19G202800.12|942],[-|Glyma.19G202800.14|942],[-|Glyma.19G202800.17|942],[-|Glyma.03G205300.1|783],[+|Glyma.01G075400.2|45],[…
	TTCCACAGCTTTCTTGAACTG	3.5	-1	1	21	1170	1190	Cleavage	Glyma.18G287500.1	PF14432,PF01535,PF13041	PTHR24015,PTHR24015:SF477					AT3G12770.1	MEF22	mitochondrial editing factor 22	[+|Glyma.13G159700.1|18],[+|Glyma.17G111800.1|335],[+|Glyma.04G016000.1|2905],[+|Glyma.04G016000.2|3288],[-|Glyma.19G202800.13|829],[-|Glyma.19G202800.18|828],[-|Glyma.19G202800.15|828],[-|Glyma.19G202800.16|742],[-|Glyma.19G202800.8|730],[-|Glyma.19G202800.19|653],[-|Glyma.19G202800.12|942],[-|Glyma.19G202800.14|942],[-|Glyma.19G202800.17|942],[-|Glyma.03G205300.1|783],[+|Glyma.01G075400.2|45],[…
	TTCCACAGCTTTCTTGAACTG	3.5	-1	1	21	1870	1890	Cleavage	Glyma.05G132700.1	PF01535,PF13041	PTHR24015,PTHR24015:SF661					AT2G27610.1		Tetratricopeptide repeat (TPR)-like superfamily protein	[+|Glyma.13G159700.1|18],[+|Glyma.17G111800.1|335],[+|Glyma.04G016000.1|2905],[+|Glyma.04G016000.2|3288],[-|Glyma.19G202800.13|829],[-|Glyma.19G202800.18|828],[-|Glyma.19G202800.15|828],[-|Glyma.19G202800.16|742],[-|Glyma.19G202800.8|730],[-|Glyma.19G202800.19|653],[-|Glyma.19G202800.12|942],[-|Glyma.19G202800.14|942],[-|Glyma.19G202800.17|942],[-|Glyma.03G205300.1|783],[+|Glyma.01G075400.2|45],[…
	TTCCACAGCTTTCTTGAACTG	3.5	-1	1	21	88	108	Cleavage	Glyma.12G082700.1	PF00125	PTHR23428	KOG1744		K11252	GO:0003677,GO:0000786	AT1G08170.1		Histone superfamily protein	[+|Glyma.13G159700.1|18],[+|Glyma.17G111800.1|335],[+|Glyma.04G016000.1|2905],[+|Glyma.04G016000.2|3288],[-|Glyma.19G202800.13|829],[-|Glyma.19G202800.18|828],[-|Glyma.19G202800.15|828],[-|Glyma.19G202800.16|742],[-|Glyma.19G202800.8|730],[-|Glyma.19G202800.19|653],[-|Glyma.19G202800.12|942],[-|Glyma.19G202800.14|942],[-|Glyma.19G202800.17|942],[-|Glyma.03G205300.1|783],[+|Glyma.01G075400.2|45],[…
	TTCCACAGCTTTCTTGAACTG	3.5	-1	1	21	389	409	Cleavage	Glyma.03G037800.1	PF00141	PTHR31388,PTHR31388:SF30		1.11.1.7	K00430	GO:0055114,GO:0020037,GO:0006979,GO:0004601	AT5G05340.1		Peroxidase superfamily protein	[+|Glyma.13G159700.1|18],[+|Glyma.17G111800.1|335],[+|Glyma.04G016000.1|2905],[+|Glyma.04G016000.2|3288],[-|Glyma.19G202800.13|829],[-|Glyma.19G202800.18|828],[-|Glyma.19G202800.15|828],[-|Glyma.19G202800.16|742],[-|Glyma.19G202800.8|730],[-|Glyma.19G202800.19|653],[-|Glyma.19G202800.12|942],[-|Glyma.19G202800.14|942],[-|Glyma.19G202800.17|942],[-|Glyma.03G205300.1|783],[+|Glyma.01G075400.2|45],[…
	TTCCACAGCTTTCTTGAACTG	3.5	-1	1	21	632	652	Cleavage	Glyma.15G023500.2	PF00168	PTHR18896,PTHR18896:SF79		3.1.4.4		GO:0005515	AT1G55180.1	PLDALPHA4,PLDEPSILON	phospholipase D alpha 4	[+|Glyma.13G159700.1|18],[+|Glyma.17G111800.1|335],[+|Glyma.04G016000.1|2905],[+|Glyma.04G016000.2|3288],[-|Glyma.19G202800.13|829],[-|Glyma.19G202800.18|828],[-|Glyma.19G202800.15|828],[-|Glyma.19G202800.16|742],[-|Glyma.19G202800.8|730],[-|Glyma.19G202800.19|653],[-|Glyma.19G202800.12|942],[-|Glyma.19G202800.14|942],[-|Glyma.19G202800.17|942],[-|Glyma.03G205300.1|783],[+|Glyma.01G075400.2|45],[…
	TTCCACAGCTTTCTTGAACTG	3.5	-1	1	21	732	752	Cleavage	Glyma.15G023500.1	PF00168,PF00614,PF12357	PTHR18896,PTHR18896:SF79		3.1.4.4	K01115	GO:0005515,GO:0003824	AT1G55180.1	PLDALPHA4,PLDEPSILON	phospholipase D alpha 4	[+|Glyma.13G159700.1|18],[+|Glyma.17G111800.1|335],[+|Glyma.04G016000.1|2905],[+|Glyma.04G016000.2|3288],[-|Glyma.19G202800.13|829],[-|Glyma.19G202800.18|828],[-|Glyma.19G202800.15|828],[-|Glyma.19G202800.16|742],[-|Glyma.19G202800.8|730],[-|Glyma.19G202800.19|653],[-|Glyma.19G202800.12|942],[-|Glyma.19G202800.14|942],[-|Glyma.19G202800.17|942],[-|Glyma.03G205300.1|783],[+|Glyma.01G075400.2|45],[…
	TTCCACAGCTTTCTTGAACTG	3.5	-1	1	21	1018	1038	Cleavage	Glyma.05G006800.1	PF00122,PF12710,PF16209,PF16212	PTHR24092,PTHR24092:SF75		3.6.3.1	K01530	GO:0046872,GO:0000166,GO:0016021,GO:0015914,GO:0005524,GO:0004012,GO:0000287	AT3G27870.1		ATPase E1-E2 type family protein / haloacid dehalogenase-like hydrolase family protein	[+|Glyma.13G159700.1|18],[+|Glyma.17G111800.1|335],[+|Glyma.04G016000.1|2905],[+|Glyma.04G016000.2|3288],[-|Glyma.19G202800.13|829],[-|Glyma.19G202800.18|828],[-|Glyma.19G202800.15|828],[-|Glyma.19G202800.16|742],[-|Glyma.19G202800.8|730],[-|Glyma.19G202800.19|653],[-|Glyma.19G202800.12|942],[-|Glyma.19G202800.14|942],[-|Glyma.19G202800.17|942],[-|Glyma.03G205300.1|783],[+|Glyma.01G075400.2|45],[…
	TTCCACAGCTTTCTTGAACTG	4	-1	1	21	725	746	Translation	Glyma.13G009500.5										[+|Glyma.13G159700.1|18],[+|Glyma.17G111800.1|335],[+|Glyma.04G016000.1|2905],[+|Glyma.04G016000.2|3288],[-|Glyma.19G202800.13|829],[-|Glyma.19G202800.18|828],[-|Glyma.19G202800.15|828],[-|Glyma.19G202800.16|742],[-|Glyma.19G202800.8|730],[-|Glyma.19G202800.19|653],[-|Glyma.19G202800.12|942],[-|Glyma.19G202800.14|942],[-|Glyma.19G202800.17|942],[-|Glyma.03G205300.1|783],[+|Glyma.01G075400.2|45],[…
	TTCCACAGCTTTCTTGAACTG	4	-1	1	21	723	744	Translation	Glyma.13G009500.4										[+|Glyma.13G159700.1|18],[+|Glyma.17G111800.1|335],[+|Glyma.04G016000.1|2905],[+|Glyma.04G016000.2|3288],[-|Glyma.19G202800.13|829],[-|Glyma.19G202800.18|828],[-|Glyma.19G202800.15|828],[-|Glyma.19G202800.16|742],[-|Glyma.19G202800.8|730],[-|Glyma.19G202800.19|653],[-|Glyma.19G202800.12|942],[-|Glyma.19G202800.14|942],[-|Glyma.19G202800.17|942],[-|Glyma.03G205300.1|783],[+|Glyma.01G075400.2|45],[…
	TTCCACAGCTTTCTTGAACTG	4	-1	1	21	724	745	Translation	Glyma.13G009500.3	PF00730	PTHR15074				GO:0006284	AT3G07930.3		DNA glycosylase superfamily protein	[+|Glyma.13G159700.1|18],[+|Glyma.17G111800.1|335],[+|Glyma.04G016000.1|2905],[+|Glyma.04G016000.2|3288],[-|Glyma.19G202800.13|829],[-|Glyma.19G202800.18|828],[-|Glyma.19G202800.15|828],[-|Glyma.19G202800.16|742],[-|Glyma.19G202800.8|730],[-|Glyma.19G202800.19|653],[-|Glyma.19G202800.12|942],[-|Glyma.19G202800.14|942],[-|Glyma.19G202800.17|942],[-|Glyma.03G205300.1|783],[+|Glyma.01G075400.2|45],[…
	TTCCACAGCTTTCTTGAACTG	4	-1	1	21	758	779	Translation	Glyma.13G009500.1	PF00730	PTHR15074				GO:0006284	AT3G07930.3		DNA glycosylase superfamily protein	[+|Glyma.13G159700.1|18],[+|Glyma.17G111800.1|335],[+|Glyma.04G016000.1|2905],[+|Glyma.04G016000.2|3288],[-|Glyma.19G202800.13|829],[-|Glyma.19G202800.18|828],[-|Glyma.19G202800.15|828],[-|Glyma.19G202800.16|742],[-|Glyma.19G202800.8|730],[-|Glyma.19G202800.19|653],[-|Glyma.19G202800.12|942],[-|Glyma.19G202800.14|942],[-|Glyma.19G202800.17|942],[-|Glyma.03G205300.1|783],[+|Glyma.01G075400.2|45],[…
	TTCCACAGCTTTCTTGAACTG	4	-1	1	21	625	645	Cleavage	Glyma.07G197732.1	PF02373	PTHR10694,PTHR10694:SF33		1.14.11.27			AT5G46910.1		Transcription factor jumonji (jmj) family protein / zinc finger (C5HC2 type) family protein	[+|Glyma.13G159700.1|18],[+|Glyma.17G111800.1|335],[+|Glyma.04G016000.1|2905],[+|Glyma.04G016000.2|3288],[-|Glyma.19G202800.13|829],[-|Glyma.19G202800.18|828],[-|Glyma.19G202800.15|828],[-|Glyma.19G202800.16|742],[-|Glyma.19G202800.8|730],[-|Glyma.19G202800.19|653],[-|Glyma.19G202800.12|942],[-|Glyma.19G202800.14|942],[-|Glyma.19G202800.17|942],[-|Glyma.03G205300.1|783],[+|Glyma.01G075400.2|45],[…
	TTCCACAGCTTTCTTGAACTG	4	-1	1	21	1147	1167	Cleavage	Glyma.20G002301.1		PTHR10694,PTHR10694:SF33					AT5G46910.1		Transcription factor jumonji (jmj) family protein / zinc finger (C5HC2 type) family protein	[+|Glyma.13G159700.1|18],[+|Glyma.17G111800.1|335],[+|Glyma.04G016000.1|2905],[+|Glyma.04G016000.2|3288],[-|Glyma.19G202800.13|829],[-|Glyma.19G202800.18|828],[-|Glyma.19G202800.15|828],[-|Glyma.19G202800.16|742],[-|Glyma.19G202800.8|730],[-|Glyma.19G202800.19|653],[-|Glyma.19G202800.12|942],[-|Glyma.19G202800.14|942],[-|Glyma.19G202800.17|942],[-|Glyma.03G205300.1|783],[+|Glyma.01G075400.2|45],[…
	TTCCACAGCTTTCTTGAACTG	4	-1	1	21	1231	1251	Cleavage	Glyma.09G035500.4	PF00989,PF01590,PF08446,PF00360	PTHR24423,PTHR24423:SF563				GO:0006355,GO:0005515,GO:0018298,GO:0009584	AT2G18790.1	HY3,OOP1,PHYB	phytochrome B	[+|Glyma.13G159700.1|18],[+|Glyma.17G111800.1|335],[+|Glyma.04G016000.1|2905],[+|Glyma.04G016000.2|3288],[-|Glyma.19G202800.13|829],[-|Glyma.19G202800.18|828],[-|Glyma.19G202800.15|828],[-|Glyma.19G202800.16|742],[-|Glyma.19G202800.8|730],[-|Glyma.19G202800.19|653],[-|Glyma.19G202800.12|942],[-|Glyma.19G202800.14|942],[-|Glyma.19G202800.17|942],[-|Glyma.03G205300.1|783],[+|Glyma.01G075400.2|45],[…
	TTCCACAGCTTTCTTGAACTG	4	-1	1	21	1290	1310	Cleavage	Glyma.09G035500.5	PF00989,PF01590,PF08446,PF00360	PTHR24423,PTHR24423:SF563				GO:0006355,GO:0005515,GO:0018298,GO:0009584	AT2G18790.1	HY3,OOP1,PHYB	phytochrome B	[+|Glyma.13G159700.1|18],[+|Glyma.17G111800.1|335],[+|Glyma.04G016000.1|2905],[+|Glyma.04G016000.2|3288],[-|Glyma.19G202800.13|829],[-|Glyma.19G202800.18|828],[-|Glyma.19G202800.15|828],[-|Glyma.19G202800.16|742],[-|Glyma.19G202800.8|730],[-|Glyma.19G202800.19|653],[-|Glyma.19G202800.12|942],[-|Glyma.19G202800.14|942],[-|Glyma.19G202800.17|942],[-|Glyma.03G205300.1|783],[+|Glyma.01G075400.2|45],[…
	TTCCACAGCTTTCTTGAACTG	4	-1	1	21	1263	1283	Cleavage	Glyma.09G035500.1	PF00512,PF02518,PF01590,PF08446,PF00989,PF00360	PTHR24423,PTHR24423:SF563			K12121	GO:0007165,GO:0000155,GO:0005515,GO:0006355,GO:0018298,GO:0009584	AT2G18790.1	HY3,OOP1,PHYB	phytochrome B	[+|Glyma.13G159700.1|18],[+|Glyma.17G111800.1|335],[+|Glyma.04G016000.1|2905],[+|Glyma.04G016000.2|3288],[-|Glyma.19G202800.13|829],[-|Glyma.19G202800.18|828],[-|Glyma.19G202800.15|828],[-|Glyma.19G202800.16|742],[-|Glyma.19G202800.8|730],[-|Glyma.19G202800.19|653],[-|Glyma.19G202800.12|942],[-|Glyma.19G202800.14|942],[-|Glyma.19G202800.17|942],[-|Glyma.03G205300.1|783],[+|Glyma.01G075400.2|45],[…
	TTCCACAGCTTTCTTGAACTG	4	-1	1	21	1199	1219	Cleavage	Glyma.09G035500.3	PF00512,PF01590,PF08446,PF00989,PF00360	PTHR24423,PTHR24423:SF563				GO:0007165,GO:0000155,GO:0005515,GO:0006355,GO:0018298,GO:0009584	AT2G18790.1	HY3,OOP1,PHYB	phytochrome B	[+|Glyma.13G159700.1|18],[+|Glyma.17G111800.1|335],[+|Glyma.04G016000.1|2905],[+|Glyma.04G016000.2|3288],[-|Glyma.19G202800.13|829],[-|Glyma.19G202800.18|828],[-|Glyma.19G202800.15|828],[-|Glyma.19G202800.16|742],[-|Glyma.19G202800.8|730],[-|Glyma.19G202800.19|653],[-|Glyma.19G202800.12|942],[-|Glyma.19G202800.14|942],[-|Glyma.19G202800.17|942],[-|Glyma.03G205300.1|783],[+|Glyma.01G075400.2|45],[…
	TTCCACAGCTTTCTTGAACTG	4	-1	1	21	1204	1224	Cleavage	Glyma.09G035500.2	PF00512,PF01590,PF08446,PF00989,PF00360	PTHR24423,PTHR24423:SF563				GO:0007165,GO:0000155,GO:0005515,GO:0006355,GO:0018298,GO:0009584	AT2G18790.1	HY3,OOP1,PHYB	phytochrome B	[+|Glyma.13G159700.1|18],[+|Glyma.17G111800.1|335],[+|Glyma.04G016000.1|2905],[+|Glyma.04G016000.2|3288],[-|Glyma.19G202800.13|829],[-|Glyma.19G202800.18|828],[-|Glyma.19G202800.15|828],[-|Glyma.19G202800.16|742],[-|Glyma.19G202800.8|730],[-|Glyma.19G202800.19|653],[-|Glyma.19G202800.12|942],[-|Glyma.19G202800.14|942],[-|Glyma.19G202800.17|942],[-|Glyma.03G205300.1|783],[+|Glyma.01G075400.2|45],[…
	TTCCACAGCTTTCTTGAACTG	4	-1	1	21	476	496	Cleavage	Glyma.03G218600.2	PF13414	PTHR22904,PTHR22904:SF7					AT4G02100.1		Heat shock protein DnaJ with tetratricopeptide repeat	[+|Glyma.13G159700.1|18],[+|Glyma.17G111800.1|335],[+|Glyma.04G016000.1|2905],[+|Glyma.04G016000.2|3288],[-|Glyma.19G202800.13|829],[-|Glyma.19G202800.18|828],[-|Glyma.19G202800.15|828],[-|Glyma.19G202800.16|742],[-|Glyma.19G202800.8|730],[-|Glyma.19G202800.19|653],[-|Glyma.19G202800.12|942],[-|Glyma.19G202800.14|942],[-|Glyma.19G202800.17|942],[-|Glyma.03G205300.1|783],[+|Glyma.01G075400.2|45],[…
	TTCCACAGCTTTCTTGAACTG	4	-1	1	21	655	675	Cleavage	Glyma.03G218600.1	PF13414	PTHR22904,PTHR22904:SF7					AT4G02100.1		Heat shock protein DnaJ with tetratricopeptide repeat	[+|Glyma.13G159700.1|18],[+|Glyma.17G111800.1|335],[+|Glyma.04G016000.1|2905],[+|Glyma.04G016000.2|3288],[-|Glyma.19G202800.13|829],[-|Glyma.19G202800.18|828],[-|Glyma.19G202800.15|828],[-|Glyma.19G202800.16|742],[-|Glyma.19G202800.8|730],[-|Glyma.19G202800.19|653],[-|Glyma.19G202800.12|942],[-|Glyma.19G202800.14|942],[-|Glyma.19G202800.17|942],[-|Glyma.03G205300.1|783],[+|Glyma.01G075400.2|45],[…
	TTCCACAGCTTTCTTGAACTG	4	-1	1	21	491	511	Cleavage	Glyma.15G059400.1	PF00400	PTHR18359,PTHR18359:SF0			K14553	GO:0005515	AT5G14050.1		Transducin/WD40 repeat-like superfamily protein	[+|Glyma.13G159700.1|18],[+|Glyma.17G111800.1|335],[+|Glyma.04G016000.1|2905],[+|Glyma.04G016000.2|3288],[-|Glyma.19G202800.13|829],[-|Glyma.19G202800.18|828],[-|Glyma.19G202800.15|828],[-|Glyma.19G202800.16|742],[-|Glyma.19G202800.8|730],[-|Glyma.19G202800.19|653],[-|Glyma.19G202800.12|942],[-|Glyma.19G202800.14|942],[-|Glyma.19G202800.17|942],[-|Glyma.03G205300.1|783],[+|Glyma.01G075400.2|45],[…
	TTCCACAGCTTTCTTGAACTG	4	-1	1	21	533	553	Cleavage	Glyma.13G255400.1		PTHR18359			K14553		AT5G14050.1		Transducin/WD40 repeat-like superfamily protein	[+|Glyma.13G159700.1|18],[+|Glyma.17G111800.1|335],[+|Glyma.04G016000.1|2905],[+|Glyma.04G016000.2|3288],[-|Glyma.19G202800.13|829],[-|Glyma.19G202800.18|828],[-|Glyma.19G202800.15|828],[-|Glyma.19G202800.16|742],[-|Glyma.19G202800.8|730],[-|Glyma.19G202800.19|653],[-|Glyma.19G202800.12|942],[-|Glyma.19G202800.14|942],[-|Glyma.19G202800.17|942],[-|Glyma.03G205300.1|783],[+|Glyma.01G075400.2|45],[…
	TTCCACAGCTTTCTTGAACTG	4	-1	1	21	541	561	Cleavage	Glyma.02G092400.1	PF02969,PF07571	PTHR10221,PTHR10221:SF11	KOG2549		K03131	GO:0006352,GO:0005634,GO:0051090	AT1G04950.2	ATTAF6,TAF6,TAFII59	TATA BOX ASSOCIATED FACTOR II 59	[+|Glyma.13G159700.1|18],[+|Glyma.17G111800.1|335],[+|Glyma.04G016000.1|2905],[+|Glyma.04G016000.2|3288],[-|Glyma.19G202800.13|829],[-|Glyma.19G202800.18|828],[-|Glyma.19G202800.15|828],[-|Glyma.19G202800.16|742],[-|Glyma.19G202800.8|730],[-|Glyma.19G202800.19|653],[-|Glyma.19G202800.12|942],[-|Glyma.19G202800.14|942],[-|Glyma.19G202800.17|942],[-|Glyma.03G205300.1|783],[+|Glyma.01G075400.2|45],[…
	TTCCACAGCTTTCTTGAACTG	4	-1	1	21	2133	2153	Cleavage	Glyma.11G088700.1	PF04434,PF10551,PF03101	PTHR31669,PTHR31669:SF54				GO:0008270,GO:0006355	AT4G38180.1	FRS5	FAR1-related sequence 5	[+|Glyma.13G159700.1|18],[+|Glyma.17G111800.1|335],[+|Glyma.04G016000.1|2905],[+|Glyma.04G016000.2|3288],[-|Glyma.19G202800.13|829],[-|Glyma.19G202800.18|828],[-|Glyma.19G202800.15|828],[-|Glyma.19G202800.16|742],[-|Glyma.19G202800.8|730],[-|Glyma.19G202800.19|653],[-|Glyma.19G202800.12|942],[-|Glyma.19G202800.14|942],[-|Glyma.19G202800.17|942],[-|Glyma.03G205300.1|783],[+|Glyma.01G075400.2|45],[…
	TTCCACAGCTTTCTTGAACTG	4.5	-1	1	21	807	827	Cleavage	Glyma.05G096800.1	PF08246,PF00112	PTHR12411,PTHR12411:SF349	KOG1543	3.4.22.14		GO:0008234,GO:0006508	AT1G47128.1	RD21,RD21A	Granulin repeat cysteine protease family protein	[+|Glyma.13G159700.1|18],[+|Glyma.17G111800.1|335],[+|Glyma.04G016000.1|2905],[+|Glyma.04G016000.2|3288],[-|Glyma.19G202800.13|829],[-|Glyma.19G202800.18|828],[-|Glyma.19G202800.15|828],[-|Glyma.19G202800.16|742],[-|Glyma.19G202800.8|730],[-|Glyma.19G202800.19|653],[-|Glyma.19G202800.12|942],[-|Glyma.19G202800.14|942],[-|Glyma.19G202800.17|942],[-|Glyma.03G205300.1|783],[+|Glyma.01G075400.2|45],[…
	TTCCACAGCTTTCTTGAACTG	4.5	-1	1	21	671	691	Cleavage	Glyma.06G250901.1		PTHR34053,PTHR34053:SF1					AT2G20825.1	ULT2	Developmental regulator, ULTRAPETALA	[+|Glyma.13G159700.1|18],[+|Glyma.17G111800.1|335],[+|Glyma.04G016000.1|2905],[+|Glyma.04G016000.2|3288],[-|Glyma.19G202800.13|829],[-|Glyma.19G202800.18|828],[-|Glyma.19G202800.15|828],[-|Glyma.19G202800.16|742],[-|Glyma.19G202800.8|730],[-|Glyma.19G202800.19|653],[-|Glyma.19G202800.12|942],[-|Glyma.19G202800.14|942],[-|Glyma.19G202800.17|942],[-|Glyma.03G205300.1|783],[+|Glyma.01G075400.2|45],[…
	TTCCACAGCTTTCTTGAACTG	4.5	-1	1	21	501	521	Cleavage	Glyma.12G182300.1	PF07876	PTHR33178,PTHR33178:SF4					AT5G22580.1		Stress responsive A/B Barrel Domain	[+|Glyma.13G159700.1|18],[+|Glyma.17G111800.1|335],[+|Glyma.04G016000.1|2905],[+|Glyma.04G016000.2|3288],[-|Glyma.19G202800.13|829],[-|Glyma.19G202800.18|828],[-|Glyma.19G202800.15|828],[-|Glyma.19G202800.16|742],[-|Glyma.19G202800.8|730],[-|Glyma.19G202800.19|653],[-|Glyma.19G202800.12|942],[-|Glyma.19G202800.14|942],[-|Glyma.19G202800.17|942],[-|Glyma.03G205300.1|783],[+|Glyma.01G075400.2|45],[…
	TTCCACAGCTTTCTTGAACTG	4.5	-1	1	21	1073	1093	Cleavage	Glyma.06G252100.1		PTHR34053,PTHR34053:SF1					AT2G20825.1	ULT2	Developmental regulator, ULTRAPETALA	[+|Glyma.13G159700.1|18],[+|Glyma.17G111800.1|335],[+|Glyma.04G016000.1|2905],[+|Glyma.04G016000.2|3288],[-|Glyma.19G202800.13|829],[-|Glyma.19G202800.18|828],[-|Glyma.19G202800.15|828],[-|Glyma.19G202800.16|742],[-|Glyma.19G202800.8|730],[-|Glyma.19G202800.19|653],[-|Glyma.19G202800.12|942],[-|Glyma.19G202800.14|942],[-|Glyma.19G202800.17|942],[-|Glyma.03G205300.1|783],[+|Glyma.01G075400.2|45],[…
	TTCCACAGCTTTCTTGAACTG	4.5	-1	1	21	471	491	Cleavage	Glyma.08G362900.3	PF00923	PTHR10683,PTHR10683:SF6	KOG2772	2.2.1.2	K00616	GO:0005975	AT5G13420.1		Aldolase-type TIM barrel family protein	[+|Glyma.13G159700.1|18],[+|Glyma.17G111800.1|335],[+|Glyma.04G016000.1|2905],[+|Glyma.04G016000.2|3288],[-|Glyma.19G202800.13|829],[-|Glyma.19G202800.18|828],[-|Glyma.19G202800.15|828],[-|Glyma.19G202800.16|742],[-|Glyma.19G202800.8|730],[-|Glyma.19G202800.19|653],[-|Glyma.19G202800.12|942],[-|Glyma.19G202800.14|942],[-|Glyma.19G202800.17|942],[-|Glyma.03G205300.1|783],[+|Glyma.01G075400.2|45],[…
	TTCCACAGCTTTCTTGAACTG	4.5	-1	1	21	403	423	Cleavage	Glyma.08G362900.2	PF00923	PTHR10683,PTHR10683:SF6		2.2.1.2		GO:0005975	AT5G13420.1		Aldolase-type TIM barrel family protein	[+|Glyma.13G159700.1|18],[+|Glyma.17G111800.1|335],[+|Glyma.04G016000.1|2905],[+|Glyma.04G016000.2|3288],[-|Glyma.19G202800.13|829],[-|Glyma.19G202800.18|828],[-|Glyma.19G202800.15|828],[-|Glyma.19G202800.16|742],[-|Glyma.19G202800.8|730],[-|Glyma.19G202800.19|653],[-|Glyma.19G202800.12|942],[-|Glyma.19G202800.14|942],[-|Glyma.19G202800.17|942],[-|Glyma.03G205300.1|783],[+|Glyma.01G075400.2|45],[…
	TTCCACAGCTTTCTTGAACTG	4.5	-1	1	21	425	445	Cleavage	Glyma.08G362900.1	PF00923	PTHR10683,PTHR10683:SF6	KOG2772	2.2.1.2	K00616	GO:0005975	AT5G13420.1		Aldolase-type TIM barrel family protein	[+|Glyma.13G159700.1|18],[+|Glyma.17G111800.1|335],[+|Glyma.04G016000.1|2905],[+|Glyma.04G016000.2|3288],[-|Glyma.19G202800.13|829],[-|Glyma.19G202800.18|828],[-|Glyma.19G202800.15|828],[-|Glyma.19G202800.16|742],[-|Glyma.19G202800.8|730],[-|Glyma.19G202800.19|653],[-|Glyma.19G202800.12|942],[-|Glyma.19G202800.14|942],[-|Glyma.19G202800.17|942],[-|Glyma.03G205300.1|783],[+|Glyma.01G075400.2|45],[…
	TTCCACAGCTTTCTTGAACTG	4.5	-1	1	21	454	474	Cleavage	Glyma.18G299100.1	PF00923	PTHR10683,PTHR10683:SF6	KOG2772	2.2.1.2	K00616	GO:0005975	AT5G13420.1		Aldolase-type TIM barrel family protein	[+|Glyma.13G159700.1|18],[+|Glyma.17G111800.1|335],[+|Glyma.04G016000.1|2905],[+|Glyma.04G016000.2|3288],[-|Glyma.19G202800.13|829],[-|Glyma.19G202800.18|828],[-|Glyma.19G202800.15|828],[-|Glyma.19G202800.16|742],[-|Glyma.19G202800.8|730],[-|Glyma.19G202800.19|653],[-|Glyma.19G202800.12|942],[-|Glyma.19G202800.14|942],[-|Glyma.19G202800.17|942],[-|Glyma.03G205300.1|783],[+|Glyma.01G075400.2|45],[…
	TTCCACAGCTTTCTTGAACTG	4.5	-1	1	21	274	295	Cleavage	Glyma.08G225700.1							AT1G53860.1		Remorin family protein	[+|Glyma.13G159700.1|18],[+|Glyma.17G111800.1|335],[+|Glyma.04G016000.1|2905],[+|Glyma.04G016000.2|3288],[-|Glyma.19G202800.13|829],[-|Glyma.19G202800.18|828],[-|Glyma.19G202800.15|828],[-|Glyma.19G202800.16|742],[-|Glyma.19G202800.8|730],[-|Glyma.19G202800.19|653],[-|Glyma.19G202800.12|942],[-|Glyma.19G202800.14|942],[-|Glyma.19G202800.17|942],[-|Glyma.03G205300.1|783],[+|Glyma.01G075400.2|45],[…
	TTCCACAGCTTTCTTGAACTG	4.5	-1	1	21	2241	2261	Translation	Glyma.13G045400.31	PF02390,PF00162	PTHR11406,PTHR11406:SF13	KOG1367	2.7.2.3		GO:0008176,GO:0006400,GO:0006096,GO:0004618	AT3G12780.1	PGK1	phosphoglycerate kinase 1	[+|Glyma.13G159700.1|18],[+|Glyma.17G111800.1|335],[+|Glyma.04G016000.1|2905],[+|Glyma.04G016000.2|3288],[-|Glyma.19G202800.13|829],[-|Glyma.19G202800.18|828],[-|Glyma.19G202800.15|828],[-|Glyma.19G202800.16|742],[-|Glyma.19G202800.8|730],[-|Glyma.19G202800.19|653],[-|Glyma.19G202800.12|942],[-|Glyma.19G202800.14|942],[-|Glyma.19G202800.17|942],[-|Glyma.03G205300.1|783],[+|Glyma.01G075400.2|45],[…
	TTCCACAGCTTTCTTGAACTG	4.5	-1	1	21	2323	2343	Translation	Glyma.13G045400.30	PF02390,PF00162	PTHR11406,PTHR11406:SF13	KOG1367	2.7.2.3		GO:0008176,GO:0006400,GO:0006096,GO:0004618	AT3G12780.1	PGK1	phosphoglycerate kinase 1	[+|Glyma.13G159700.1|18],[+|Glyma.17G111800.1|335],[+|Glyma.04G016000.1|2905],[+|Glyma.04G016000.2|3288],[-|Glyma.19G202800.13|829],[-|Glyma.19G202800.18|828],[-|Glyma.19G202800.15|828],[-|Glyma.19G202800.16|742],[-|Glyma.19G202800.8|730],[-|Glyma.19G202800.19|653],[-|Glyma.19G202800.12|942],[-|Glyma.19G202800.14|942],[-|Glyma.19G202800.17|942],[-|Glyma.03G205300.1|783],[+|Glyma.01G075400.2|45],[…
	TTCCACAGCTTTCTTGAACTG	4.5	-1	1	21	2304	2324	Translation	Glyma.13G045400.25	PF02390,PF00162	PTHR11406,PTHR11406:SF13	KOG1367	2.7.2.3		GO:0008176,GO:0006400,GO:0006096,GO:0004618	AT3G12780.1	PGK1	phosphoglycerate kinase 1	[+|Glyma.13G159700.1|18],[+|Glyma.17G111800.1|335],[+|Glyma.04G016000.1|2905],[+|Glyma.04G016000.2|3288],[-|Glyma.19G202800.13|829],[-|Glyma.19G202800.18|828],[-|Glyma.19G202800.15|828],[-|Glyma.19G202800.16|742],[-|Glyma.19G202800.8|730],[-|Glyma.19G202800.19|653],[-|Glyma.19G202800.12|942],[-|Glyma.19G202800.14|942],[-|Glyma.19G202800.17|942],[-|Glyma.03G205300.1|783],[+|Glyma.01G075400.2|45],[…
	TTCCACAGCTTTCTTGAACTG	4.5	-1	1	21	2309	2329	Translation	Glyma.13G045400.23	PF02390,PF00162	PTHR11406,PTHR11406:SF13	KOG1367	2.7.2.3	K00927	GO:0008176,GO:0006400,GO:0006096,GO:0004618	AT3G12780.1	PGK1	phosphoglycerate kinase 1	[+|Glyma.13G159700.1|18],[+|Glyma.17G111800.1|335],[+|Glyma.04G016000.1|2905],[+|Glyma.04G016000.2|3288],[-|Glyma.19G202800.13|829],[-|Glyma.19G202800.18|828],[-|Glyma.19G202800.15|828],[-|Glyma.19G202800.16|742],[-|Glyma.19G202800.8|730],[-|Glyma.19G202800.19|653],[-|Glyma.19G202800.12|942],[-|Glyma.19G202800.14|942],[-|Glyma.19G202800.17|942],[-|Glyma.03G205300.1|783],[+|Glyma.01G075400.2|45],[…
	TTCCACAGCTTTCTTGAACTG	4.5	-1	1	21	2380	2400	Translation	Glyma.13G045400.26	PF02390,PF00162	PTHR11406,PTHR11406:SF13	KOG1367	2.7.2.3		GO:0008176,GO:0006400,GO:0006096,GO:0004618	AT3G12780.1	PGK1	phosphoglycerate kinase 1	[+|Glyma.13G159700.1|18],[+|Glyma.17G111800.1|335],[+|Glyma.04G016000.1|2905],[+|Glyma.04G016000.2|3288],[-|Glyma.19G202800.13|829],[-|Glyma.19G202800.18|828],[-|Glyma.19G202800.15|828],[-|Glyma.19G202800.16|742],[-|Glyma.19G202800.8|730],[-|Glyma.19G202800.19|653],[-|Glyma.19G202800.12|942],[-|Glyma.19G202800.14|942],[-|Glyma.19G202800.17|942],[-|Glyma.03G205300.1|783],[+|Glyma.01G075400.2|45],[…
	TTCCACAGCTTTCTTGAACTG	4.5	-1	1	21	2391	2411	Translation	Glyma.13G045400.21	PF02390,PF00162	PTHR11406,PTHR11406:SF13	KOG1367	2.7.2.3	K00927	GO:0008176,GO:0006400,GO:0006096,GO:0004618	AT3G12780.1	PGK1	phosphoglycerate kinase 1	[+|Glyma.13G159700.1|18],[+|Glyma.17G111800.1|335],[+|Glyma.04G016000.1|2905],[+|Glyma.04G016000.2|3288],[-|Glyma.19G202800.13|829],[-|Glyma.19G202800.18|828],[-|Glyma.19G202800.15|828],[-|Glyma.19G202800.16|742],[-|Glyma.19G202800.8|730],[-|Glyma.19G202800.19|653],[-|Glyma.19G202800.12|942],[-|Glyma.19G202800.14|942],[-|Glyma.19G202800.17|942],[-|Glyma.03G205300.1|783],[+|Glyma.01G075400.2|45],[…
	TTCCACAGCTTTCTTGAACTG	4.5	-1	1	21	2505	2525	Translation	Glyma.13G045400.28	PF02390,PF00162	PTHR11406,PTHR11406:SF13	KOG1367	2.7.2.3		GO:0008176,GO:0006400,GO:0006096,GO:0004618	AT3G12780.1	PGK1	phosphoglycerate kinase 1	[+|Glyma.13G159700.1|18],[+|Glyma.17G111800.1|335],[+|Glyma.04G016000.1|2905],[+|Glyma.04G016000.2|3288],[-|Glyma.19G202800.13|829],[-|Glyma.19G202800.18|828],[-|Glyma.19G202800.15|828],[-|Glyma.19G202800.16|742],[-|Glyma.19G202800.8|730],[-|Glyma.19G202800.19|653],[-|Glyma.19G202800.12|942],[-|Glyma.19G202800.14|942],[-|Glyma.19G202800.17|942],[-|Glyma.03G205300.1|783],[+|Glyma.01G075400.2|45],[…
	TTCCACAGCTTTCTTGAACTG	4.5	-1	1	21	2412	2432	Translation	Glyma.13G045400.29	PF02390,PF00162	PTHR11406,PTHR11406:SF13	KOG1367	2.7.2.3		GO:0008176,GO:0006400,GO:0006096,GO:0004618	AT3G12780.1	PGK1	phosphoglycerate kinase 1	[+|Glyma.13G159700.1|18],[+|Glyma.17G111800.1|335],[+|Glyma.04G016000.1|2905],[+|Glyma.04G016000.2|3288],[-|Glyma.19G202800.13|829],[-|Glyma.19G202800.18|828],[-|Glyma.19G202800.15|828],[-|Glyma.19G202800.16|742],[-|Glyma.19G202800.8|730],[-|Glyma.19G202800.19|653],[-|Glyma.19G202800.12|942],[-|Glyma.19G202800.14|942],[-|Glyma.19G202800.17|942],[-|Glyma.03G205300.1|783],[+|Glyma.01G075400.2|45],[…
	TTCCACAGCTTTCTTGAACTG	4.5	-1	1	21	2372	2392	Translation	Glyma.13G045400.18	PF02390,PF00162	PTHR11406,PTHR11406:SF13	KOG1367	2.7.2.3	K00927	GO:0008176,GO:0006400,GO:0006096,GO:0004618	AT3G12780.1	PGK1	phosphoglycerate kinase 1	[+|Glyma.13G159700.1|18],[+|Glyma.17G111800.1|335],[+|Glyma.04G016000.1|2905],[+|Glyma.04G016000.2|3288],[-|Glyma.19G202800.13|829],[-|Glyma.19G202800.18|828],[-|Glyma.19G202800.15|828],[-|Glyma.19G202800.16|742],[-|Glyma.19G202800.8|730],[-|Glyma.19G202800.19|653],[-|Glyma.19G202800.12|942],[-|Glyma.19G202800.14|942],[-|Glyma.19G202800.17|942],[-|Glyma.03G205300.1|783],[+|Glyma.01G075400.2|45],[…
	TTCCACAGCTTTCTTGAACTG	4.5	-1	1	21	2448	2468	Translation	Glyma.13G045400.20	PF02390,PF00162	PTHR11406,PTHR11406:SF13	KOG1367	2.7.2.3	K00927	GO:0008176,GO:0006400,GO:0006096,GO:0004618	AT3G12780.1	PGK1	phosphoglycerate kinase 1	[+|Glyma.13G159700.1|18],[+|Glyma.17G111800.1|335],[+|Glyma.04G016000.1|2905],[+|Glyma.04G016000.2|3288],[-|Glyma.19G202800.13|829],[-|Glyma.19G202800.18|828],[-|Glyma.19G202800.15|828],[-|Glyma.19G202800.16|742],[-|Glyma.19G202800.8|730],[-|Glyma.19G202800.19|653],[-|Glyma.19G202800.12|942],[-|Glyma.19G202800.14|942],[-|Glyma.19G202800.17|942],[-|Glyma.03G205300.1|783],[+|Glyma.01G075400.2|45],[…
	TTCCACAGCTTTCTTGAACTG	4.5	-1	1	21	2480	2500	Translation	Glyma.13G045400.17	PF02390,PF00162	PTHR11406,PTHR11406:SF13	KOG1367	2.7.2.3	K00927	GO:0008176,GO:0006400,GO:0006096,GO:0004618	AT3G12780.1	PGK1	phosphoglycerate kinase 1	[+|Glyma.13G159700.1|18],[+|Glyma.17G111800.1|335],[+|Glyma.04G016000.1|2905],[+|Glyma.04G016000.2|3288],[-|Glyma.19G202800.13|829],[-|Glyma.19G202800.18|828],[-|Glyma.19G202800.15|828],[-|Glyma.19G202800.16|742],[-|Glyma.19G202800.8|730],[-|Glyma.19G202800.19|653],[-|Glyma.19G202800.12|942],[-|Glyma.19G202800.14|942],[-|Glyma.19G202800.17|942],[-|Glyma.03G205300.1|783],[+|Glyma.01G075400.2|45],[…
	TTCCACAGCTTTCTTGAACTG	4.5	-1	1	21	2573	2593	Translation	Glyma.13G045400.15	PF02390,PF00162	PTHR11406,PTHR11406:SF13	KOG1367	2.7.2.3	K00927	GO:0008176,GO:0006400,GO:0006096,GO:0004618	AT3G12780.1	PGK1	phosphoglycerate kinase 1	[+|Glyma.13G159700.1|18],[+|Glyma.17G111800.1|335],[+|Glyma.04G016000.1|2905],[+|Glyma.04G016000.2|3288],[-|Glyma.19G202800.13|829],[-|Glyma.19G202800.18|828],[-|Glyma.19G202800.15|828],[-|Glyma.19G202800.16|742],[-|Glyma.19G202800.8|730],[-|Glyma.19G202800.19|653],[-|Glyma.19G202800.12|942],[-|Glyma.19G202800.14|942],[-|Glyma.19G202800.17|942],[-|Glyma.03G205300.1|783],[+|Glyma.01G075400.2|45],[…
	TTCCACAGCTTTCTTGAACTG	4.5	-1	1	21	1581	1601	Cleavage	Glyma.01G193500.1	PF12422	PTHR16199,PTHR16199:SF4			K11492	GO:0005634	AT1G64960.1		ARM repeat superfamily protein	[+|Glyma.13G159700.1|18],[+|Glyma.17G111800.1|335],[+|Glyma.04G016000.1|2905],[+|Glyma.04G016000.2|3288],[-|Glyma.19G202800.13|829],[-|Glyma.19G202800.18|828],[-|Glyma.19G202800.15|828],[-|Glyma.19G202800.16|742],[-|Glyma.19G202800.8|730],[-|Glyma.19G202800.19|653],[-|Glyma.19G202800.12|942],[-|Glyma.19G202800.14|942],[-|Glyma.19G202800.17|942],[-|Glyma.03G205300.1|783],[+|Glyma.01G075400.2|45],[…
	TTCCACAGCTTTCTTGAACTG	4.5	-1	1	21	1617	1639	Cleavage	Glyma.06G210600.1	PF03634	PTHR31072,PTHR31072:SF6					AT3G18550.2	ATTCP18,BRC1,TCP18	TCP family transcription factor	[+|Glyma.13G159700.1|18],[+|Glyma.17G111800.1|335],[+|Glyma.04G016000.1|2905],[+|Glyma.04G016000.2|3288],[-|Glyma.19G202800.13|829],[-|Glyma.19G202800.18|828],[-|Glyma.19G202800.15|828],[-|Glyma.19G202800.16|742],[-|Glyma.19G202800.8|730],[-|Glyma.19G202800.19|653],[-|Glyma.19G202800.12|942],[-|Glyma.19G202800.14|942],[-|Glyma.19G202800.17|942],[-|Glyma.03G205300.1|783],[+|Glyma.01G075400.2|45],[…
poolID100635 increased	TTCCACAGCTTTCTTGAAC	3.5	-1	1	19	39	57	Cleavage	Glyma.11G191600.1	PF00125	PTHR23428,PTHR23428:SF50	KOG1744		K11252	GO:0003677,GO:0000786	AT1G08170.1		Histone superfamily protein	[+|Glyma.13G159700.1|18],[+|Glyma.17G111800.1|335],[-|Glyma.02G010300.8|1123],[-|Glyma.18G150850.1|208],[-|Glyma.02G010300.9|836],[-|Glyma.02G010300.6|844],[-|Glyma.02G010300.4|1157],[-|Glyma.02G010300.2|1086],[-|Glyma.07G267100.1|682],[-|Glyma.17G111800.1|403],[-|Glyma.13G159700.1|100],[-|Glyma.03G157700.2|1629],[-|Glyma.03G157700.1|1573],[-|Glyma.06G309800.2|456],[+|Glyma.11G242300.3|5222],[+|G…
	TTCCACAGCTTTCTTGAAC	3.5	-1	1	19	925	944	Translation	Glyma.13G009500.5										[+|Glyma.13G159700.1|18],[+|Glyma.17G111800.1|335],[-|Glyma.02G010300.8|1123],[-|Glyma.18G150850.1|208],[-|Glyma.02G010300.9|836],[-|Glyma.02G010300.6|844],[-|Glyma.02G010300.4|1157],[-|Glyma.02G010300.2|1086],[-|Glyma.07G267100.1|682],[-|Glyma.17G111800.1|403],[-|Glyma.13G159700.1|100],[-|Glyma.03G157700.2|1629],[-|Glyma.03G157700.1|1573],[-|Glyma.06G309800.2|456],[+|Glyma.11G242300.3|5222],[+|G…
	TTCCACAGCTTTCTTGAAC	3.5	-1	1	19	923	942	Translation	Glyma.13G009500.4										[+|Glyma.13G159700.1|18],[+|Glyma.17G111800.1|335],[-|Glyma.02G010300.8|1123],[-|Glyma.18G150850.1|208],[-|Glyma.02G010300.9|836],[-|Glyma.02G010300.6|844],[-|Glyma.02G010300.4|1157],[-|Glyma.02G010300.2|1086],[-|Glyma.07G267100.1|682],[-|Glyma.17G111800.1|403],[-|Glyma.13G159700.1|100],[-|Glyma.03G157700.2|1629],[-|Glyma.03G157700.1|1573],[-|Glyma.06G309800.2|456],[+|Glyma.11G242300.3|5222],[+|G…
	TTCCACAGCTTTCTTGAAC	3.5	-1	1	19	924	943	Translation	Glyma.13G009500.3	PF00730	PTHR15074				GO:0006284	AT3G07930.3		DNA glycosylase superfamily protein	[+|Glyma.13G159700.1|18],[+|Glyma.17G111800.1|335],[-|Glyma.02G010300.8|1123],[-|Glyma.18G150850.1|208],[-|Glyma.02G010300.9|836],[-|Glyma.02G010300.6|844],[-|Glyma.02G010300.4|1157],[-|Glyma.02G010300.2|1086],[-|Glyma.07G267100.1|682],[-|Glyma.17G111800.1|403],[-|Glyma.13G159700.1|100],[-|Glyma.03G157700.2|1629],[-|Glyma.03G157700.1|1573],[-|Glyma.06G309800.2|456],[+|Glyma.11G242300.3|5222],[+|G…
	TTCCACAGCTTTCTTGAAC	3.5	-1	1	19	958	977	Translation	Glyma.13G009500.1	PF00730	PTHR15074				GO:0006284	AT3G07930.3		DNA glycosylase superfamily protein	[+|Glyma.13G159700.1|18],[+|Glyma.17G111800.1|335],[-|Glyma.02G010300.8|1123],[-|Glyma.18G150850.1|208],[-|Glyma.02G010300.9|836],[-|Glyma.02G010300.6|844],[-|Glyma.02G010300.4|1157],[-|Glyma.02G010300.2|1086],[-|Glyma.07G267100.1|682],[-|Glyma.17G111800.1|403],[-|Glyma.13G159700.1|100],[-|Glyma.03G157700.2|1629],[-|Glyma.03G157700.1|1573],[-|Glyma.06G309800.2|456],[+|Glyma.11G242300.3|5222],[+|G…
	TTCCACAGCTTTCTTGAAC	3.5	-1	1	19	90	108	Cleavage	Glyma.12G082700.1	PF00125	PTHR23428	KOG1744		K11252	GO:0003677,GO:0000786	AT1G08170.1		Histone superfamily protein	[+|Glyma.13G159700.1|18],[+|Glyma.17G111800.1|335],[-|Glyma.02G010300.8|1123],[-|Glyma.18G150850.1|208],[-|Glyma.02G010300.9|836],[-|Glyma.02G010300.6|844],[-|Glyma.02G010300.4|1157],[-|Glyma.02G010300.2|1086],[-|Glyma.07G267100.1|682],[-|Glyma.17G111800.1|403],[-|Glyma.13G159700.1|100],[-|Glyma.03G157700.2|1629],[-|Glyma.03G157700.1|1573],[-|Glyma.06G309800.2|456],[+|Glyma.11G242300.3|5222],[+|G…
	TTCCACAGCTTTCTTGAAC	3.5	-1	1	19	391	409	Cleavage	Glyma.03G037800.1	PF00141	PTHR31388,PTHR31388:SF30		1.11.1.7	K00430	GO:0055114,GO:0020037,GO:0006979,GO:0004601	AT5G05340.1		Peroxidase superfamily protein	[+|Glyma.13G159700.1|18],[+|Glyma.17G111800.1|335],[-|Glyma.02G010300.8|1123],[-|Glyma.18G150850.1|208],[-|Glyma.02G010300.9|836],[-|Glyma.02G010300.6|844],[-|Glyma.02G010300.4|1157],[-|Glyma.02G010300.2|1086],[-|Glyma.07G267100.1|682],[-|Glyma.17G111800.1|403],[-|Glyma.13G159700.1|100],[-|Glyma.03G157700.2|1629],[-|Glyma.03G157700.1|1573],[-|Glyma.06G309800.2|456],[+|Glyma.11G242300.3|5222],[+|G…
	TTCCACAGCTTTCTTGAAC	3.5	-1	1	19	634	652	Cleavage	Glyma.15G023500.2	PF00168	PTHR18896,PTHR18896:SF79		3.1.4.4		GO:0005515	AT1G55180.1	PLDALPHA4,PLDEPSILON	phospholipase D alpha 4	[+|Glyma.13G159700.1|18],[+|Glyma.17G111800.1|335],[-|Glyma.02G010300.8|1123],[-|Glyma.18G150850.1|208],[-|Glyma.02G010300.9|836],[-|Glyma.02G010300.6|844],[-|Glyma.02G010300.4|1157],[-|Glyma.02G010300.2|1086],[-|Glyma.07G267100.1|682],[-|Glyma.17G111800.1|403],[-|Glyma.13G159700.1|100],[-|Glyma.03G157700.2|1629],[-|Glyma.03G157700.1|1573],[-|Glyma.06G309800.2|456],[+|Glyma.11G242300.3|5222],[+|G…
	TTCCACAGCTTTCTTGAAC	3.5	-1	1	19	734	752	Cleavage	Glyma.15G023500.1	PF00168,PF00614,PF12357	PTHR18896,PTHR18896:SF79		3.1.4.4	K01115	GO:0005515,GO:0003824	AT1G55180.1	PLDALPHA4,PLDEPSILON	phospholipase D alpha 4	[+|Glyma.13G159700.1|18],[+|Glyma.17G111800.1|335],[-|Glyma.02G010300.8|1123],[-|Glyma.18G150850.1|208],[-|Glyma.02G010300.9|836],[-|Glyma.02G010300.6|844],[-|Glyma.02G010300.4|1157],[-|Glyma.02G010300.2|1086],[-|Glyma.07G267100.1|682],[-|Glyma.17G111800.1|403],[-|Glyma.13G159700.1|100],[-|Glyma.03G157700.2|1629],[-|Glyma.03G157700.1|1573],[-|Glyma.06G309800.2|456],[+|Glyma.11G242300.3|5222],[+|G…
	TTCCACAGCTTTCTTGAAC	3.5	-1	1	19	845	863	Cleavage	Glyma.09G215600.2	PF00067	PTHR24298,PTHR24298:SF109	KOG0156			GO:0055114,GO:0020037,GO:0016705,GO:0005506	AT1G64940.1	CYP89A6	cytochrome P450, family 87, subfamily A, polypeptide 6	[+|Glyma.13G159700.1|18],[+|Glyma.17G111800.1|335],[-|Glyma.02G010300.8|1123],[-|Glyma.18G150850.1|208],[-|Glyma.02G010300.9|836],[-|Glyma.02G010300.6|844],[-|Glyma.02G010300.4|1157],[-|Glyma.02G010300.2|1086],[-|Glyma.07G267100.1|682],[-|Glyma.17G111800.1|403],[-|Glyma.13G159700.1|100],[-|Glyma.03G157700.2|1629],[-|Glyma.03G157700.1|1573],[-|Glyma.06G309800.2|456],[+|Glyma.11G242300.3|5222],[+|G…
	TTCCACAGCTTTCTTGAAC	3.5	-1	1	19	742	760	Cleavage	Glyma.16G107200.1	PF08246,PF00112	PTHR12411,PTHR12411:SF371	KOG1542	3.4.22.33		GO:0008234,GO:0006508	AT4G35350.1	XCP1	xylem cysteine peptidase 1	[+|Glyma.13G159700.1|18],[+|Glyma.17G111800.1|335],[-|Glyma.02G010300.8|1123],[-|Glyma.18G150850.1|208],[-|Glyma.02G010300.9|836],[-|Glyma.02G010300.6|844],[-|Glyma.02G010300.4|1157],[-|Glyma.02G010300.2|1086],[-|Glyma.07G267100.1|682],[-|Glyma.17G111800.1|403],[-|Glyma.13G159700.1|100],[-|Glyma.03G157700.2|1629],[-|Glyma.03G157700.1|1573],[-|Glyma.06G309800.2|456],[+|Glyma.11G242300.3|5222],[+|G…
	TTCCACAGCTTTCTTGAAC	3.5	-1	1	19	2130	2148	Cleavage	Glyma.02G225000.1	PF01915,PF00933	PTHR30620,PTHR30620:SF33		3.2.1.58	K05349	GO:0005975,GO:0004553	AT3G47000.1		Glycosyl hydrolase family protein	[+|Glyma.13G159700.1|18],[+|Glyma.17G111800.1|335],[-|Glyma.02G010300.8|1123],[-|Glyma.18G150850.1|208],[-|Glyma.02G010300.9|836],[-|Glyma.02G010300.6|844],[-|Glyma.02G010300.4|1157],[-|Glyma.02G010300.2|1086],[-|Glyma.07G267100.1|682],[-|Glyma.17G111800.1|403],[-|Glyma.13G159700.1|100],[-|Glyma.03G157700.2|1629],[-|Glyma.03G157700.1|1573],[-|Glyma.06G309800.2|456],[+|Glyma.11G242300.3|5222],[+|G…
	TTCCACAGCTTTCTTGAAC	3.5	-1	1	19	801	819	Cleavage	Glyma.04G016700.1	PF00046	PTHR24326,PTHR24326:SF220				GO:0003677	AT4G35550.1	ATWOX13,HB-4,WOX13	WUSCHEL related homeobox 13	[+|Glyma.13G159700.1|18],[+|Glyma.17G111800.1|335],[-|Glyma.02G010300.8|1123],[-|Glyma.18G150850.1|208],[-|Glyma.02G010300.9|836],[-|Glyma.02G010300.6|844],[-|Glyma.02G010300.4|1157],[-|Glyma.02G010300.2|1086],[-|Glyma.07G267100.1|682],[-|Glyma.17G111800.1|403],[-|Glyma.13G159700.1|100],[-|Glyma.03G157700.2|1629],[-|Glyma.03G157700.1|1573],[-|Glyma.06G309800.2|456],[+|Glyma.11G242300.3|5222],[+|G…
	TTCCACAGCTTTCTTGAAC	3.5	-1	1	19	901	919	Translation	Glyma.02G264100.1	PF00657	PTHR22835,PTHR22835:SF228		3.1.1.3		GO:0016788	AT2G40250.1		SGNH hydrolase-type esterase superfamily protein	[+|Glyma.13G159700.1|18],[+|Glyma.17G111800.1|335],[-|Glyma.02G010300.8|1123],[-|Glyma.18G150850.1|208],[-|Glyma.02G010300.9|836],[-|Glyma.02G010300.6|844],[-|Glyma.02G010300.4|1157],[-|Glyma.02G010300.2|1086],[-|Glyma.07G267100.1|682],[-|Glyma.17G111800.1|403],[-|Glyma.13G159700.1|100],[-|Glyma.03G157700.2|1629],[-|Glyma.03G157700.1|1573],[-|Glyma.06G309800.2|456],[+|Glyma.11G242300.3|5222],[+|G…
	TTCCACAGCTTTCTTGAAC	3.5	-1	1	19	637	655	Cleavage	Glyma.18G006700.1	PF05755	PTHR33732,PTHR33732:SF2					AT1G67360.1		Rubber elongation factor protein (REF)	[+|Glyma.13G159700.1|18],[+|Glyma.17G111800.1|335],[-|Glyma.02G010300.8|1123],[-|Glyma.18G150850.1|208],[-|Glyma.02G010300.9|836],[-|Glyma.02G010300.6|844],[-|Glyma.02G010300.4|1157],[-|Glyma.02G010300.2|1086],[-|Glyma.07G267100.1|682],[-|Glyma.17G111800.1|403],[-|Glyma.13G159700.1|100],[-|Glyma.03G157700.2|1629],[-|Glyma.03G157700.1|1573],[-|Glyma.06G309800.2|456],[+|Glyma.11G242300.3|5222],[+|G…
	TTCCACAGCTTTCTTGAAC	3.5	-1	1	19	891	909	Cleavage	Glyma.06G016800.1	PF00046	PTHR24326,PTHR24326:SF220				GO:0003677	AT4G35550.1	ATWOX13,HB-4,WOX13	WUSCHEL related homeobox 13	[+|Glyma.13G159700.1|18],[+|Glyma.17G111800.1|335],[-|Glyma.02G010300.8|1123],[-|Glyma.18G150850.1|208],[-|Glyma.02G010300.9|836],[-|Glyma.02G010300.6|844],[-|Glyma.02G010300.4|1157],[-|Glyma.02G010300.2|1086],[-|Glyma.07G267100.1|682],[-|Glyma.17G111800.1|403],[-|Glyma.13G159700.1|100],[-|Glyma.03G157700.2|1629],[-|Glyma.03G157700.1|1573],[-|Glyma.06G309800.2|456],[+|Glyma.11G242300.3|5222],[+|G…
	TTCCACAGCTTTCTTGAAC	3.5	-1	1	19	625	643	Cleavage	Glyma.18G006700.2	PF05755	PTHR33732,PTHR33732:SF2					AT1G67360.1		Rubber elongation factor protein (REF)	[+|Glyma.13G159700.1|18],[+|Glyma.17G111800.1|335],[-|Glyma.02G010300.8|1123],[-|Glyma.18G150850.1|208],[-|Glyma.02G010300.9|836],[-|Glyma.02G010300.6|844],[-|Glyma.02G010300.4|1157],[-|Glyma.02G010300.2|1086],[-|Glyma.07G267100.1|682],[-|Glyma.17G111800.1|403],[-|Glyma.13G159700.1|100],[-|Glyma.03G157700.2|1629],[-|Glyma.03G157700.1|1573],[-|Glyma.06G309800.2|456],[+|Glyma.11G242300.3|5222],[+|G…
	TTCCACAGCTTTCTTGAAC	3.5	-1	1	19	766	784	Cleavage	Glyma.11G173902.1	PF00514	PTHR22849,PTHR22849:SF41				GO:0005515	AT1G68940.1		Armadillo/beta-catenin-like repeat family protein	[+|Glyma.13G159700.1|18],[+|Glyma.17G111800.1|335],[-|Glyma.02G010300.8|1123],[-|Glyma.18G150850.1|208],[-|Glyma.02G010300.9|836],[-|Glyma.02G010300.6|844],[-|Glyma.02G010300.4|1157],[-|Glyma.02G010300.2|1086],[-|Glyma.07G267100.1|682],[-|Glyma.17G111800.1|403],[-|Glyma.13G159700.1|100],[-|Glyma.03G157700.2|1629],[-|Glyma.03G157700.1|1573],[-|Glyma.06G309800.2|456],[+|Glyma.11G242300.3|5222],[+|G…
	TTCCACAGCTTTCTTGAAC	3.5	-1	1	19	314	332	Cleavage	Glyma.16G094900.3		PTHR33385,PTHR33385:SF4					AT5G48720.2	XRI,XRI1	x-ray induced transcript 1	[+|Glyma.13G159700.1|18],[+|Glyma.17G111800.1|335],[-|Glyma.02G010300.8|1123],[-|Glyma.18G150850.1|208],[-|Glyma.02G010300.9|836],[-|Glyma.02G010300.6|844],[-|Glyma.02G010300.4|1157],[-|Glyma.02G010300.2|1086],[-|Glyma.07G267100.1|682],[-|Glyma.17G111800.1|403],[-|Glyma.13G159700.1|100],[-|Glyma.03G157700.2|1629],[-|Glyma.03G157700.1|1573],[-|Glyma.06G309800.2|456],[+|Glyma.11G242300.3|5222],[+|G…
	TTCCACAGCTTTCTTGAAC	3.5	-1	1	19	418	436	Cleavage	Glyma.16G094900.2		PTHR33385,PTHR33385:SF4					AT5G48720.2	XRI,XRI1	x-ray induced transcript 1	[+|Glyma.13G159700.1|18],[+|Glyma.17G111800.1|335],[-|Glyma.02G010300.8|1123],[-|Glyma.18G150850.1|208],[-|Glyma.02G010300.9|836],[-|Glyma.02G010300.6|844],[-|Glyma.02G010300.4|1157],[-|Glyma.02G010300.2|1086],[-|Glyma.07G267100.1|682],[-|Glyma.17G111800.1|403],[-|Glyma.13G159700.1|100],[-|Glyma.03G157700.2|1629],[-|Glyma.03G157700.1|1573],[-|Glyma.06G309800.2|456],[+|Glyma.11G242300.3|5222],[+|G…
	TTCCACAGCTTTCTTGAAC	3.5	-1	1	19	368	386	Translation	Glyma.05G056400.1	PF00923	PTHR10683,PTHR10683:SF10	KOG2772	2.2.1.2	K00616	GO:0005975	AT1G12230.1		Aldolase superfamily protein	[+|Glyma.13G159700.1|18],[+|Glyma.17G111800.1|335],[-|Glyma.02G010300.8|1123],[-|Glyma.18G150850.1|208],[-|Glyma.02G010300.9|836],[-|Glyma.02G010300.6|844],[-|Glyma.02G010300.4|1157],[-|Glyma.02G010300.2|1086],[-|Glyma.07G267100.1|682],[-|Glyma.17G111800.1|403],[-|Glyma.13G159700.1|100],[-|Glyma.03G157700.2|1629],[-|Glyma.03G157700.1|1573],[-|Glyma.06G309800.2|456],[+|Glyma.11G242300.3|5222],[+|G…
	TTCCACAGCTTTCTTGAAC	3.5	-1	1	19	872	890	Cleavage	Glyma.11G031500.1	PF00854	PTHR11654,PTHR11654:SF78		3.6.3.26	K14638	GO:0016020,GO:0006810,GO:0005215	AT1G12110.1	ATNRT1,B-1,CHL1,CHL1-1,NRT1,NRT1.1	nitrate transporter 1.1	[+|Glyma.13G159700.1|18],[+|Glyma.17G111800.1|335],[-|Glyma.02G010300.8|1123],[-|Glyma.18G150850.1|208],[-|Glyma.02G010300.9|836],[-|Glyma.02G010300.6|844],[-|Glyma.02G010300.4|1157],[-|Glyma.02G010300.2|1086],[-|Glyma.07G267100.1|682],[-|Glyma.17G111800.1|403],[-|Glyma.13G159700.1|100],[-|Glyma.03G157700.2|1629],[-|Glyma.03G157700.1|1573],[-|Glyma.06G309800.2|456],[+|Glyma.11G242300.3|5222],[+|G…
	TTCCACAGCTTTCTTGAAC	3.5	-1	1	19	50	68	Cleavage	Glyma.10G297400.1	PF02225,PF04258	PTHR12174,PTHR12174:SF36		3.2.1.113	K09597	GO:0016021,GO:0004190	AT1G05820.1	ATSPPL5,SPPL5	SIGNAL PEPTIDE PEPTIDASE-LIKE 5	[+|Glyma.13G159700.1|18],[+|Glyma.17G111800.1|335],[-|Glyma.02G010300.8|1123],[-|Glyma.18G150850.1|208],[-|Glyma.02G010300.9|836],[-|Glyma.02G010300.6|844],[-|Glyma.02G010300.4|1157],[-|Glyma.02G010300.2|1086],[-|Glyma.07G267100.1|682],[-|Glyma.17G111800.1|403],[-|Glyma.13G159700.1|100],[-|Glyma.03G157700.2|1629],[-|Glyma.03G157700.1|1573],[-|Glyma.06G309800.2|456],[+|Glyma.11G242300.3|5222],[+|G…
	TTCCACAGCTTTCTTGAAC	3.5	-1	1	19	1198	1216	Cleavage	Glyma.16G094900.4		PTHR33385,PTHR33385:SF4					AT5G48720.2	XRI,XRI1	x-ray induced transcript 1	[+|Glyma.13G159700.1|18],[+|Glyma.17G111800.1|335],[-|Glyma.02G010300.8|1123],[-|Glyma.18G150850.1|208],[-|Glyma.02G010300.9|836],[-|Glyma.02G010300.6|844],[-|Glyma.02G010300.4|1157],[-|Glyma.02G010300.2|1086],[-|Glyma.07G267100.1|682],[-|Glyma.17G111800.1|403],[-|Glyma.13G159700.1|100],[-|Glyma.03G157700.2|1629],[-|Glyma.03G157700.1|1573],[-|Glyma.06G309800.2|456],[+|Glyma.11G242300.3|5222],[+|G…
	TTCCACAGCTTTCTTGAAC	3.5	-1	1	19	1273	1291	Cleavage	Glyma.09G046800.6	PF00571,PF16561	PTHR13780,PTHR13780:SF43	KOG1764				AT1G09020.1	ATSNF4,SNF4	homolog of yeast sucrose nonfermenting 4	[+|Glyma.13G159700.1|18],[+|Glyma.17G111800.1|335],[-|Glyma.02G010300.8|1123],[-|Glyma.18G150850.1|208],[-|Glyma.02G010300.9|836],[-|Glyma.02G010300.6|844],[-|Glyma.02G010300.4|1157],[-|Glyma.02G010300.2|1086],[-|Glyma.07G267100.1|682],[-|Glyma.17G111800.1|403],[-|Glyma.13G159700.1|100],[-|Glyma.03G157700.2|1629],[-|Glyma.03G157700.1|1573],[-|Glyma.06G309800.2|456],[+|Glyma.11G242300.3|5222],[+|G…
	TTCCACAGCTTTCTTGAAC	3.5	-1	1	19	1267	1285	Cleavage	Glyma.09G046800.1	PF00571,PF16561	PTHR13780,PTHR13780:SF43	KOG1764				AT1G09020.1	ATSNF4,SNF4	homolog of yeast sucrose nonfermenting 4	[+|Glyma.13G159700.1|18],[+|Glyma.17G111800.1|335],[-|Glyma.02G010300.8|1123],[-|Glyma.18G150850.1|208],[-|Glyma.02G010300.9|836],[-|Glyma.02G010300.6|844],[-|Glyma.02G010300.4|1157],[-|Glyma.02G010300.2|1086],[-|Glyma.07G267100.1|682],[-|Glyma.17G111800.1|403],[-|Glyma.13G159700.1|100],[-|Glyma.03G157700.2|1629],[-|Glyma.03G157700.1|1573],[-|Glyma.06G309800.2|456],[+|Glyma.11G242300.3|5222],[+|G…
	TTCCACAGCTTTCTTGAAC	3.5	-1	1	19	303	321	Cleavage	Glyma.16G033800.1	PF01794,PF08022,PF08030	PTHR11972,PTHR11972:SF41	KOG0039	1.16.1.7		GO:0055114,GO:0016491	AT1G01580.1	ATFRO2,FRD1,FRO2	ferric reduction oxidase 2	[+|Glyma.13G159700.1|18],[+|Glyma.17G111800.1|335],[-|Glyma.02G010300.8|1123],[-|Glyma.18G150850.1|208],[-|Glyma.02G010300.9|836],[-|Glyma.02G010300.6|844],[-|Glyma.02G010300.4|1157],[-|Glyma.02G010300.2|1086],[-|Glyma.07G267100.1|682],[-|Glyma.17G111800.1|403],[-|Glyma.13G159700.1|100],[-|Glyma.03G157700.2|1629],[-|Glyma.03G157700.1|1573],[-|Glyma.06G309800.2|456],[+|Glyma.11G242300.3|5222],[+|G…
	TTCCACAGCTTTCTTGAAC	3.5	-1	1	19	1157	1175	Cleavage	Glyma.15G154300.3	PF00571,PF16561	PTHR13780,PTHR13780:SF43	KOG1764				AT1G09020.1	ATSNF4,SNF4	homolog of yeast sucrose nonfermenting 4	[+|Glyma.13G159700.1|18],[+|Glyma.17G111800.1|335],[-|Glyma.02G010300.8|1123],[-|Glyma.18G150850.1|208],[-|Glyma.02G010300.9|836],[-|Glyma.02G010300.6|844],[-|Glyma.02G010300.4|1157],[-|Glyma.02G010300.2|1086],[-|Glyma.07G267100.1|682],[-|Glyma.17G111800.1|403],[-|Glyma.13G159700.1|100],[-|Glyma.03G157700.2|1629],[-|Glyma.03G157700.1|1573],[-|Glyma.06G309800.2|456],[+|Glyma.11G242300.3|5222],[+|G…
	TTCCACAGCTTTCTTGAAC	3.5	-1	1	19	1250	1268	Cleavage	Glyma.15G154300.1	PF00571,PF16561	PTHR13780,PTHR13780:SF43	KOG1764				AT1G09020.1	ATSNF4,SNF4	homolog of yeast sucrose nonfermenting 4	[+|Glyma.13G159700.1|18],[+|Glyma.17G111800.1|335],[-|Glyma.02G010300.8|1123],[-|Glyma.18G150850.1|208],[-|Glyma.02G010300.9|836],[-|Glyma.02G010300.6|844],[-|Glyma.02G010300.4|1157],[-|Glyma.02G010300.2|1086],[-|Glyma.07G267100.1|682],[-|Glyma.17G111800.1|403],[-|Glyma.13G159700.1|100],[-|Glyma.03G157700.2|1629],[-|Glyma.03G157700.1|1573],[-|Glyma.06G309800.2|456],[+|Glyma.11G242300.3|5222],[+|G…
	TTCCACAGCTTTCTTGAAC	3.5	-1	1	19	1195	1213	Cleavage	Glyma.15G154300.4	PF16561	PTHR13780,PTHR13780:SF43					AT1G09020.1	ATSNF4,SNF4	homolog of yeast sucrose nonfermenting 4	[+|Glyma.13G159700.1|18],[+|Glyma.17G111800.1|335],[-|Glyma.02G010300.8|1123],[-|Glyma.18G150850.1|208],[-|Glyma.02G010300.9|836],[-|Glyma.02G010300.6|844],[-|Glyma.02G010300.4|1157],[-|Glyma.02G010300.2|1086],[-|Glyma.07G267100.1|682],[-|Glyma.17G111800.1|403],[-|Glyma.13G159700.1|100],[-|Glyma.03G157700.2|1629],[-|Glyma.03G157700.1|1573],[-|Glyma.06G309800.2|456],[+|Glyma.11G242300.3|5222],[+|G…
	TTCCACAGCTTTCTTGAAC	3.5	-1	1	19	2236	2254	Cleavage	Glyma.15G258400.3	PF01453,PF00069,PF00314	PTHR27002,PTHR27002:SF64	KOG1187	2.7.11.1		GO:0006468,GO:0005524,GO:0004672	AT5G60900.1	RLK1	receptor-like protein kinase 1	[+|Glyma.13G159700.1|18],[+|Glyma.17G111800.1|335],[-|Glyma.02G010300.8|1123],[-|Glyma.18G150850.1|208],[-|Glyma.02G010300.9|836],[-|Glyma.02G010300.6|844],[-|Glyma.02G010300.4|1157],[-|Glyma.02G010300.2|1086],[-|Glyma.07G267100.1|682],[-|Glyma.17G111800.1|403],[-|Glyma.13G159700.1|100],[-|Glyma.03G157700.2|1629],[-|Glyma.03G157700.1|1573],[-|Glyma.06G309800.2|456],[+|Glyma.11G242300.3|5222],[+|G…
	TTCCACAGCTTTCTTGAAC	3.5	-1	1	19	1365	1383	Cleavage	Glyma.09G046800.2	PF00571,PF16561	PTHR13780,PTHR13780:SF43	KOG1764				AT1G09020.1	ATSNF4,SNF4	homolog of yeast sucrose nonfermenting 4	[+|Glyma.13G159700.1|18],[+|Glyma.17G111800.1|335],[-|Glyma.02G010300.8|1123],[-|Glyma.18G150850.1|208],[-|Glyma.02G010300.9|836],[-|Glyma.02G010300.6|844],[-|Glyma.02G010300.4|1157],[-|Glyma.02G010300.2|1086],[-|Glyma.07G267100.1|682],[-|Glyma.17G111800.1|403],[-|Glyma.13G159700.1|100],[-|Glyma.03G157700.2|1629],[-|Glyma.03G157700.1|1573],[-|Glyma.06G309800.2|456],[+|Glyma.11G242300.3|5222],[+|G…
	TTCCACAGCTTTCTTGAAC	3.5	-1	1	19	2048	2066	Cleavage	Glyma.05G038000.3	PF00400	PTHR19854,PTHR19854:SF15				GO:0005515	AT5G16750.1	TOZ	Transducin family protein / WD-40 repeat family protein	[+|Glyma.13G159700.1|18],[+|Glyma.17G111800.1|335],[-|Glyma.02G010300.8|1123],[-|Glyma.18G150850.1|208],[-|Glyma.02G010300.9|836],[-|Glyma.02G010300.6|844],[-|Glyma.02G010300.4|1157],[-|Glyma.02G010300.2|1086],[-|Glyma.07G267100.1|682],[-|Glyma.17G111800.1|403],[-|Glyma.13G159700.1|100],[-|Glyma.03G157700.2|1629],[-|Glyma.03G157700.1|1573],[-|Glyma.06G309800.2|456],[+|Glyma.11G242300.3|5222],[+|G…
	TTCCACAGCTTTCTTGAAC	3.5	-1	1	19	905	923	Cleavage	Glyma.05G175100.1	PF07651	PTHR22951,PTHR22951:SF18				GO:0005543	AT4G40080.1		ENTH/ANTH/VHS superfamily protein	[+|Glyma.13G159700.1|18],[+|Glyma.17G111800.1|335],[-|Glyma.02G010300.8|1123],[-|Glyma.18G150850.1|208],[-|Glyma.02G010300.9|836],[-|Glyma.02G010300.6|844],[-|Glyma.02G010300.4|1157],[-|Glyma.02G010300.2|1086],[-|Glyma.07G267100.1|682],[-|Glyma.17G111800.1|403],[-|Glyma.13G159700.1|100],[-|Glyma.03G157700.2|1629],[-|Glyma.03G157700.1|1573],[-|Glyma.06G309800.2|456],[+|Glyma.11G242300.3|5222],[+|G…
	TTCCACAGCTTTCTTGAAC	3.5	-1	1	19	583	601	Cleavage	Glyma.05G027800.1	PF08154,PF00400	PTHR19855	KOG0313		K14863	GO:0005515	AT5G15550.1		Transducin/WD40 repeat-like superfamily protein	[+|Glyma.13G159700.1|18],[+|Glyma.17G111800.1|335],[-|Glyma.02G010300.8|1123],[-|Glyma.18G150850.1|208],[-|Glyma.02G010300.9|836],[-|Glyma.02G010300.6|844],[-|Glyma.02G010300.4|1157],[-|Glyma.02G010300.2|1086],[-|Glyma.07G267100.1|682],[-|Glyma.17G111800.1|403],[-|Glyma.13G159700.1|100],[-|Glyma.03G157700.2|1629],[-|Glyma.03G157700.1|1573],[-|Glyma.06G309800.2|456],[+|Glyma.11G242300.3|5222],[+|G…
	TTCCACAGCTTTCTTGAAC	3.5	-1	1	19	897	915	Cleavage	Glyma.19G223600.1	PF04851,PF00098,PF08152,PF00271	PTHR24031,PTHR24031:SF155	KOG0331	3.6.4.13		GO:0016787,GO:0005524,GO:0003677,GO:0008270,GO:0003676,GO:0005634,GO:0004386,GO:0003723	AT5G26742.2	emb1138	DEAD box RNA helicase (RH3)	[+|Glyma.13G159700.1|18],[+|Glyma.17G111800.1|335],[-|Glyma.02G010300.8|1123],[-|Glyma.18G150850.1|208],[-|Glyma.02G010300.9|836],[-|Glyma.02G010300.6|844],[-|Glyma.02G010300.4|1157],[-|Glyma.02G010300.2|1086],[-|Glyma.07G267100.1|682],[-|Glyma.17G111800.1|403],[-|Glyma.13G159700.1|100],[-|Glyma.03G157700.2|1629],[-|Glyma.03G157700.1|1573],[-|Glyma.06G309800.2|456],[+|Glyma.11G242300.3|5222],[+|G…
	TTCCACAGCTTTCTTGAAC	3.5	-1	1	19	897	915	Cleavage	Glyma.19G223600.2	PF04851,PF08152,PF00271	PTHR24031,PTHR24031:SF155	KOG0331	3.6.4.13		GO:0016787,GO:0005524,GO:0003677,GO:0005634,GO:0004386,GO:0003723	AT5G26742.2	emb1138	DEAD box RNA helicase (RH3)	[+|Glyma.13G159700.1|18],[+|Glyma.17G111800.1|335],[-|Glyma.02G010300.8|1123],[-|Glyma.18G150850.1|208],[-|Glyma.02G010300.9|836],[-|Glyma.02G010300.6|844],[-|Glyma.02G010300.4|1157],[-|Glyma.02G010300.2|1086],[-|Glyma.07G267100.1|682],[-|Glyma.17G111800.1|403],[-|Glyma.13G159700.1|100],[-|Glyma.03G157700.2|1629],[-|Glyma.03G157700.1|1573],[-|Glyma.06G309800.2|456],[+|Glyma.11G242300.3|5222],[+|G…
	TTCCACAGCTTTCTTGAAC	4	-1	1	19	727	746	Translation	Glyma.13G009500.5										[+|Glyma.13G159700.1|18],[+|Glyma.17G111800.1|335],[-|Glyma.02G010300.8|1123],[-|Glyma.18G150850.1|208],[-|Glyma.02G010300.9|836],[-|Glyma.02G010300.6|844],[-|Glyma.02G010300.4|1157],[-|Glyma.02G010300.2|1086],[-|Glyma.07G267100.1|682],[-|Glyma.17G111800.1|403],[-|Glyma.13G159700.1|100],[-|Glyma.03G157700.2|1629],[-|Glyma.03G157700.1|1573],[-|Glyma.06G309800.2|456],[+|Glyma.11G242300.3|5222],[+|G…
	TTCCACAGCTTTCTTGAAC	4	-1	1	19	725	744	Translation	Glyma.13G009500.4										[+|Glyma.13G159700.1|18],[+|Glyma.17G111800.1|335],[-|Glyma.02G010300.8|1123],[-|Glyma.18G150850.1|208],[-|Glyma.02G010300.9|836],[-|Glyma.02G010300.6|844],[-|Glyma.02G010300.4|1157],[-|Glyma.02G010300.2|1086],[-|Glyma.07G267100.1|682],[-|Glyma.17G111800.1|403],[-|Glyma.13G159700.1|100],[-|Glyma.03G157700.2|1629],[-|Glyma.03G157700.1|1573],[-|Glyma.06G309800.2|456],[+|Glyma.11G242300.3|5222],[+|G…
	TTCCACAGCTTTCTTGAAC	4	-1	1	19	726	745	Translation	Glyma.13G009500.3	PF00730	PTHR15074				GO:0006284	AT3G07930.3		DNA glycosylase superfamily protein	[+|Glyma.13G159700.1|18],[+|Glyma.17G111800.1|335],[-|Glyma.02G010300.8|1123],[-|Glyma.18G150850.1|208],[-|Glyma.02G010300.9|836],[-|Glyma.02G010300.6|844],[-|Glyma.02G010300.4|1157],[-|Glyma.02G010300.2|1086],[-|Glyma.07G267100.1|682],[-|Glyma.17G111800.1|403],[-|Glyma.13G159700.1|100],[-|Glyma.03G157700.2|1629],[-|Glyma.03G157700.1|1573],[-|Glyma.06G309800.2|456],[+|Glyma.11G242300.3|5222],[+|G…
	TTCCACAGCTTTCTTGAAC	4	-1	1	19	760	779	Translation	Glyma.13G009500.1	PF00730	PTHR15074				GO:0006284	AT3G07930.3		DNA glycosylase superfamily protein	[+|Glyma.13G159700.1|18],[+|Glyma.17G111800.1|335],[-|Glyma.02G010300.8|1123],[-|Glyma.18G150850.1|208],[-|Glyma.02G010300.9|836],[-|Glyma.02G010300.6|844],[-|Glyma.02G010300.4|1157],[-|Glyma.02G010300.2|1086],[-|Glyma.07G267100.1|682],[-|Glyma.17G111800.1|403],[-|Glyma.13G159700.1|100],[-|Glyma.03G157700.2|1629],[-|Glyma.03G157700.1|1573],[-|Glyma.06G309800.2|456],[+|Glyma.11G242300.3|5222],[+|G…
	TTCCACAGCTTTCTTGAAC	4	-1	1	19	788	806	Cleavage	Glyma.17G009900.1	PF13920	PTHR12183	KOG4172				AT4G03965.1		RING/U-box superfamily protein	[+|Glyma.13G159700.1|18],[+|Glyma.17G111800.1|335],[-|Glyma.02G010300.8|1123],[-|Glyma.18G150850.1|208],[-|Glyma.02G010300.9|836],[-|Glyma.02G010300.6|844],[-|Glyma.02G010300.4|1157],[-|Glyma.02G010300.2|1086],[-|Glyma.07G267100.1|682],[-|Glyma.17G111800.1|403],[-|Glyma.13G159700.1|100],[-|Glyma.03G157700.2|1629],[-|Glyma.03G157700.1|1573],[-|Glyma.06G309800.2|456],[+|Glyma.11G242300.3|5222],[+|G…
	TTCCACAGCTTTCTTGAAC	4	-1	1	19	755	773	Cleavage	Glyma.07G264100.1	PF13920	PTHR12183	KOG4172				AT4G03965.1		RING/U-box superfamily protein	[+|Glyma.13G159700.1|18],[+|Glyma.17G111800.1|335],[-|Glyma.02G010300.8|1123],[-|Glyma.18G150850.1|208],[-|Glyma.02G010300.9|836],[-|Glyma.02G010300.6|844],[-|Glyma.02G010300.4|1157],[-|Glyma.02G010300.2|1086],[-|Glyma.07G267100.1|682],[-|Glyma.17G111800.1|403],[-|Glyma.13G159700.1|100],[-|Glyma.03G157700.2|1629],[-|Glyma.03G157700.1|1573],[-|Glyma.06G309800.2|456],[+|Glyma.11G242300.3|5222],[+|G…
	TTCCACAGCTTTCTTGAAC	4	-1	1	19	429	447	Cleavage	Glyma.14G081700.1	PF14290	PTHR36139					AT1G47420.1	SDH5	succinate dehydrogenase 5	[+|Glyma.13G159700.1|18],[+|Glyma.17G111800.1|335],[-|Glyma.02G010300.8|1123],[-|Glyma.18G150850.1|208],[-|Glyma.02G010300.9|836],[-|Glyma.02G010300.6|844],[-|Glyma.02G010300.4|1157],[-|Glyma.02G010300.2|1086],[-|Glyma.07G267100.1|682],[-|Glyma.17G111800.1|403],[-|Glyma.13G159700.1|100],[-|Glyma.03G157700.2|1629],[-|Glyma.03G157700.1|1573],[-|Glyma.06G309800.2|456],[+|Glyma.11G242300.3|5222],[+|G…
	TTCCACAGCTTTCTTGAAC	4	-1	1	19	1230	1248	Cleavage	Glyma.02G094200.2	PF01535	PTHR24015,PTHR24015:SF477					AT3G12770.1	MEF22	mitochondrial editing factor 22	[+|Glyma.13G159700.1|18],[+|Glyma.17G111800.1|335],[-|Glyma.02G010300.8|1123],[-|Glyma.18G150850.1|208],[-|Glyma.02G010300.9|836],[-|Glyma.02G010300.6|844],[-|Glyma.02G010300.4|1157],[-|Glyma.02G010300.2|1086],[-|Glyma.07G267100.1|682],[-|Glyma.17G111800.1|403],[-|Glyma.13G159700.1|100],[-|Glyma.03G157700.2|1629],[-|Glyma.03G157700.1|1573],[-|Glyma.06G309800.2|456],[+|Glyma.11G242300.3|5222],[+|G…
	TTCCACAGCTTTCTTGAAC	4	-1	1	19	831	849	Cleavage	Glyma.14G186600.2	PF00931	PTHR23155,PTHR23155:SF402	KOG4658			GO:0043531	AT4G27220.1		NB-ARC domain-containing disease resistance protein	[+|Glyma.13G159700.1|18],[+|Glyma.17G111800.1|335],[-|Glyma.02G010300.8|1123],[-|Glyma.18G150850.1|208],[-|Glyma.02G010300.9|836],[-|Glyma.02G010300.6|844],[-|Glyma.02G010300.4|1157],[-|Glyma.02G010300.2|1086],[-|Glyma.07G267100.1|682],[-|Glyma.17G111800.1|403],[-|Glyma.13G159700.1|100],[-|Glyma.03G157700.2|1629],[-|Glyma.03G157700.1|1573],[-|Glyma.06G309800.2|456],[+|Glyma.11G242300.3|5222],[+|G…
	TTCCACAGCTTTCTTGAAC	4	-1	1	19	839	857	Cleavage	Glyma.14G186600.3	PF00931	PTHR23155,PTHR23155:SF402	KOG4658			GO:0043531	AT4G27220.1		NB-ARC domain-containing disease resistance protein	[+|Glyma.13G159700.1|18],[+|Glyma.17G111800.1|335],[-|Glyma.02G010300.8|1123],[-|Glyma.18G150850.1|208],[-|Glyma.02G010300.9|836],[-|Glyma.02G010300.6|844],[-|Glyma.02G010300.4|1157],[-|Glyma.02G010300.2|1086],[-|Glyma.07G267100.1|682],[-|Glyma.17G111800.1|403],[-|Glyma.13G159700.1|100],[-|Glyma.03G157700.2|1629],[-|Glyma.03G157700.1|1573],[-|Glyma.06G309800.2|456],[+|Glyma.11G242300.3|5222],[+|G…
	TTCCACAGCTTTCTTGAAC	4	-1	1	19	839	857	Cleavage	Glyma.14G186600.1	PF00931	PTHR23155,PTHR23155:SF402	KOG4658			GO:0043531	AT4G27220.1		NB-ARC domain-containing disease resistance protein	[+|Glyma.13G159700.1|18],[+|Glyma.17G111800.1|335],[-|Glyma.02G010300.8|1123],[-|Glyma.18G150850.1|208],[-|Glyma.02G010300.9|836],[-|Glyma.02G010300.6|844],[-|Glyma.02G010300.4|1157],[-|Glyma.02G010300.2|1086],[-|Glyma.07G267100.1|682],[-|Glyma.17G111800.1|403],[-|Glyma.13G159700.1|100],[-|Glyma.03G157700.2|1629],[-|Glyma.03G157700.1|1573],[-|Glyma.06G309800.2|456],[+|Glyma.11G242300.3|5222],[+|G…
	TTCCACAGCTTTCTTGAAC	4.5	-1	1	19	673	691	Cleavage	Glyma.06G250901.1		PTHR34053,PTHR34053:SF1					AT2G20825.1	ULT2	Developmental regulator, ULTRAPETALA	[+|Glyma.13G159700.1|18],[+|Glyma.17G111800.1|335],[-|Glyma.02G010300.8|1123],[-|Glyma.18G150850.1|208],[-|Glyma.02G010300.9|836],[-|Glyma.02G010300.6|844],[-|Glyma.02G010300.4|1157],[-|Glyma.02G010300.2|1086],[-|Glyma.07G267100.1|682],[-|Glyma.17G111800.1|403],[-|Glyma.13G159700.1|100],[-|Glyma.03G157700.2|1629],[-|Glyma.03G157700.1|1573],[-|Glyma.06G309800.2|456],[+|Glyma.11G242300.3|5222],[+|G…
	TTCCACAGCTTTCTTGAAC	4.5	-1	1	19	1075	1093	Cleavage	Glyma.06G252100.1		PTHR34053,PTHR34053:SF1					AT2G20825.1	ULT2	Developmental regulator, ULTRAPETALA	[+|Glyma.13G159700.1|18],[+|Glyma.17G111800.1|335],[-|Glyma.02G010300.8|1123],[-|Glyma.18G150850.1|208],[-|Glyma.02G010300.9|836],[-|Glyma.02G010300.6|844],[-|Glyma.02G010300.4|1157],[-|Glyma.02G010300.2|1086],[-|Glyma.07G267100.1|682],[-|Glyma.17G111800.1|403],[-|Glyma.13G159700.1|100],[-|Glyma.03G157700.2|1629],[-|Glyma.03G157700.1|1573],[-|Glyma.06G309800.2|456],[+|Glyma.11G242300.3|5222],[+|G…
	TTCCACAGCTTTCTTGAAC	4.5	-1	1	19	809	827	Cleavage	Glyma.05G096800.1	PF08246,PF00112	PTHR12411,PTHR12411:SF349	KOG1543	3.4.22.14		GO:0008234,GO:0006508	AT1G47128.1	RD21,RD21A	Granulin repeat cysteine protease family protein	[+|Glyma.13G159700.1|18],[+|Glyma.17G111800.1|335],[-|Glyma.02G010300.8|1123],[-|Glyma.18G150850.1|208],[-|Glyma.02G010300.9|836],[-|Glyma.02G010300.6|844],[-|Glyma.02G010300.4|1157],[-|Glyma.02G010300.2|1086],[-|Glyma.07G267100.1|682],[-|Glyma.17G111800.1|403],[-|Glyma.13G159700.1|100],[-|Glyma.03G157700.2|1629],[-|Glyma.03G157700.1|1573],[-|Glyma.06G309800.2|456],[+|Glyma.11G242300.3|5222],[+|G…
	TTCCACAGCTTTCTTGAAC	4.5	-1	1	19	740	758	Cleavage	Glyma.06G273200.2	PF08246,PF00112	PTHR12411,PTHR12411:SF339	KOG1543	3.4.22.14		GO:0008234,GO:0006508	AT1G47128.1	RD21,RD21A	Granulin repeat cysteine protease family protein	[+|Glyma.13G159700.1|18],[+|Glyma.17G111800.1|335],[-|Glyma.02G010300.8|1123],[-|Glyma.18G150850.1|208],[-|Glyma.02G010300.9|836],[-|Glyma.02G010300.6|844],[-|Glyma.02G010300.4|1157],[-|Glyma.02G010300.2|1086],[-|Glyma.07G267100.1|682],[-|Glyma.17G111800.1|403],[-|Glyma.13G159700.1|100],[-|Glyma.03G157700.2|1629],[-|Glyma.03G157700.1|1573],[-|Glyma.06G309800.2|456],[+|Glyma.11G242300.3|5222],[+|G…
poolID407910 Increased	TTCCACAGCTTTCTTGAACT	3.5	-1	1	20	924	944	Translation	Glyma.13G009500.5										[+|Glyma.17G111800.1|335],[+|Glyma.13G159700.1|18],[-|Glyma.17G111800.1|402],[+|Glyma.01G075400.2|45],[-|Glyma.06G309800.2|455],[-|Glyma.02G010300.4|1156],[-|Glyma.02G010300.2|1085],[-|Glyma.02G010300.8|1122],[-|Glyma.18G150850.1|207],[-|Glyma.02G010300.9|835],[-|Glyma.02G010300.6|843],[-|Glyma.09G278400.6|2263],[-|Glyma.09G278400.5|1990],[-|Glyma.09G278400.4|2350],[-|Glyma.09G278400.3|2077],[-|G…
	TTCCACAGCTTTCTTGAACT	3.5	-1	1	20	922	942	Translation	Glyma.13G009500.4										[+|Glyma.17G111800.1|335],[+|Glyma.13G159700.1|18],[-|Glyma.17G111800.1|402],[+|Glyma.01G075400.2|45],[-|Glyma.06G309800.2|455],[-|Glyma.02G010300.4|1156],[-|Glyma.02G010300.2|1085],[-|Glyma.02G010300.8|1122],[-|Glyma.18G150850.1|207],[-|Glyma.02G010300.9|835],[-|Glyma.02G010300.6|843],[-|Glyma.09G278400.6|2263],[-|Glyma.09G278400.5|1990],[-|Glyma.09G278400.4|2350],[-|Glyma.09G278400.3|2077],[-|G…
	TTCCACAGCTTTCTTGAACT	3.5	-1	1	20	923	943	Translation	Glyma.13G009500.3	PF00730	PTHR15074				GO:0006284	AT3G07930.3		DNA glycosylase superfamily protein	[+|Glyma.17G111800.1|335],[+|Glyma.13G159700.1|18],[-|Glyma.17G111800.1|402],[+|Glyma.01G075400.2|45],[-|Glyma.06G309800.2|455],[-|Glyma.02G010300.4|1156],[-|Glyma.02G010300.2|1085],[-|Glyma.02G010300.8|1122],[-|Glyma.18G150850.1|207],[-|Glyma.02G010300.9|835],[-|Glyma.02G010300.6|843],[-|Glyma.09G278400.6|2263],[-|Glyma.09G278400.5|1990],[-|Glyma.09G278400.4|2350],[-|Glyma.09G278400.3|2077],[-|G…
	TTCCACAGCTTTCTTGAACT	3.5	-1	1	20	957	977	Translation	Glyma.13G009500.1	PF00730	PTHR15074				GO:0006284	AT3G07930.3		DNA glycosylase superfamily protein	[+|Glyma.17G111800.1|335],[+|Glyma.13G159700.1|18],[-|Glyma.17G111800.1|402],[+|Glyma.01G075400.2|45],[-|Glyma.06G309800.2|455],[-|Glyma.02G010300.4|1156],[-|Glyma.02G010300.2|1085],[-|Glyma.02G010300.8|1122],[-|Glyma.18G150850.1|207],[-|Glyma.02G010300.9|835],[-|Glyma.02G010300.6|843],[-|Glyma.09G278400.6|2263],[-|Glyma.09G278400.5|1990],[-|Glyma.09G278400.4|2350],[-|Glyma.09G278400.3|2077],[-|G…
	TTCCACAGCTTTCTTGAACT	3.5	-1	1	20	904	923	Cleavage	Glyma.05G175100.1	PF07651	PTHR22951,PTHR22951:SF18				GO:0005543	AT4G40080.1		ENTH/ANTH/VHS superfamily protein	[+|Glyma.17G111800.1|335],[+|Glyma.13G159700.1|18],[-|Glyma.17G111800.1|402],[+|Glyma.01G075400.2|45],[-|Glyma.06G309800.2|455],[-|Glyma.02G010300.4|1156],[-|Glyma.02G010300.2|1085],[-|Glyma.02G010300.8|1122],[-|Glyma.18G150850.1|207],[-|Glyma.02G010300.9|835],[-|Glyma.02G010300.6|843],[-|Glyma.09G278400.6|2263],[-|Glyma.09G278400.5|1990],[-|Glyma.09G278400.4|2350],[-|Glyma.09G278400.3|2077],[-|G…
	TTCCACAGCTTTCTTGAACT	3.5	-1	1	20	38	57	Cleavage	Glyma.11G191600.1	PF00125	PTHR23428,PTHR23428:SF50	KOG1744		K11252	GO:0003677,GO:0000786	AT1G08170.1		Histone superfamily protein	[+|Glyma.17G111800.1|335],[+|Glyma.13G159700.1|18],[-|Glyma.17G111800.1|402],[+|Glyma.01G075400.2|45],[-|Glyma.06G309800.2|455],[-|Glyma.02G010300.4|1156],[-|Glyma.02G010300.2|1085],[-|Glyma.02G010300.8|1122],[-|Glyma.18G150850.1|207],[-|Glyma.02G010300.9|835],[-|Glyma.02G010300.6|843],[-|Glyma.09G278400.6|2263],[-|Glyma.09G278400.5|1990],[-|Glyma.09G278400.4|2350],[-|Glyma.09G278400.3|2077],[-|G…
	TTCCACAGCTTTCTTGAACT	3.5	-1	1	20	89	108	Cleavage	Glyma.12G082700.1	PF00125	PTHR23428	KOG1744		K11252	GO:0003677,GO:0000786	AT1G08170.1		Histone superfamily protein	[+|Glyma.17G111800.1|335],[+|Glyma.13G159700.1|18],[-|Glyma.17G111800.1|402],[+|Glyma.01G075400.2|45],[-|Glyma.06G309800.2|455],[-|Glyma.02G010300.4|1156],[-|Glyma.02G010300.2|1085],[-|Glyma.02G010300.8|1122],[-|Glyma.18G150850.1|207],[-|Glyma.02G010300.9|835],[-|Glyma.02G010300.6|843],[-|Glyma.09G278400.6|2263],[-|Glyma.09G278400.5|1990],[-|Glyma.09G278400.4|2350],[-|Glyma.09G278400.3|2077],[-|G…
	TTCCACAGCTTTCTTGAACT	3.5	-1	1	20	390	409	Cleavage	Glyma.03G037800.1	PF00141	PTHR31388,PTHR31388:SF30		1.11.1.7	K00430	GO:0055114,GO:0020037,GO:0006979,GO:0004601	AT5G05340.1		Peroxidase superfamily protein	[+|Glyma.17G111800.1|335],[+|Glyma.13G159700.1|18],[-|Glyma.17G111800.1|402],[+|Glyma.01G075400.2|45],[-|Glyma.06G309800.2|455],[-|Glyma.02G010300.4|1156],[-|Glyma.02G010300.2|1085],[-|Glyma.02G010300.8|1122],[-|Glyma.18G150850.1|207],[-|Glyma.02G010300.9|835],[-|Glyma.02G010300.6|843],[-|Glyma.09G278400.6|2263],[-|Glyma.09G278400.5|1990],[-|Glyma.09G278400.4|2350],[-|Glyma.09G278400.3|2077],[-|G…
	TTCCACAGCTTTCTTGAACT	3.5	-1	1	20	633	652	Cleavage	Glyma.15G023500.2	PF00168	PTHR18896,PTHR18896:SF79		3.1.4.4		GO:0005515	AT1G55180.1	PLDALPHA4,PLDEPSILON	phospholipase D alpha 4	[+|Glyma.17G111800.1|335],[+|Glyma.13G159700.1|18],[-|Glyma.17G111800.1|402],[+|Glyma.01G075400.2|45],[-|Glyma.06G309800.2|455],[-|Glyma.02G010300.4|1156],[-|Glyma.02G010300.2|1085],[-|Glyma.02G010300.8|1122],[-|Glyma.18G150850.1|207],[-|Glyma.02G010300.9|835],[-|Glyma.02G010300.6|843],[-|Glyma.09G278400.6|2263],[-|Glyma.09G278400.5|1990],[-|Glyma.09G278400.4|2350],[-|Glyma.09G278400.3|2077],[-|G…
	TTCCACAGCTTTCTTGAACT	3.5	-1	1	20	733	752	Cleavage	Glyma.15G023500.1	PF00168,PF00614,PF12357	PTHR18896,PTHR18896:SF79		3.1.4.4	K01115	GO:0005515,GO:0003824	AT1G55180.1	PLDALPHA4,PLDEPSILON	phospholipase D alpha 4	[+|Glyma.17G111800.1|335],[+|Glyma.13G159700.1|18],[-|Glyma.17G111800.1|402],[+|Glyma.01G075400.2|45],[-|Glyma.06G309800.2|455],[-|Glyma.02G010300.4|1156],[-|Glyma.02G010300.2|1085],[-|Glyma.02G010300.8|1122],[-|Glyma.18G150850.1|207],[-|Glyma.02G010300.9|835],[-|Glyma.02G010300.6|843],[-|Glyma.09G278400.6|2263],[-|Glyma.09G278400.5|1990],[-|Glyma.09G278400.4|2350],[-|Glyma.09G278400.3|2077],[-|G…
	TTCCACAGCTTTCTTGAACT	3.5	-1	1	20	2047	2066	Cleavage	Glyma.05G038000.3	PF00400	PTHR19854,PTHR19854:SF15				GO:0005515	AT5G16750.1	TOZ	Transducin family protein / WD-40 repeat family protein	[+|Glyma.17G111800.1|335],[+|Glyma.13G159700.1|18],[-|Glyma.17G111800.1|402],[+|Glyma.01G075400.2|45],[-|Glyma.06G309800.2|455],[-|Glyma.02G010300.4|1156],[-|Glyma.02G010300.2|1085],[-|Glyma.02G010300.8|1122],[-|Glyma.18G150850.1|207],[-|Glyma.02G010300.9|835],[-|Glyma.02G010300.6|843],[-|Glyma.09G278400.6|2263],[-|Glyma.09G278400.5|1990],[-|Glyma.09G278400.4|2350],[-|Glyma.09G278400.3|2077],[-|G…
	TTCCACAGCTTTCTTGAACT	3.5	-1	1	20	1019	1038	Cleavage	Glyma.05G006800.1	PF00122,PF12710,PF16209,PF16212	PTHR24092,PTHR24092:SF75		3.6.3.1	K01530	GO:0046872,GO:0000166,GO:0016021,GO:0015914,GO:0005524,GO:0004012,GO:0000287	AT3G27870.1		ATPase E1-E2 type family protein / haloacid dehalogenase-like hydrolase family protein	[+|Glyma.17G111800.1|335],[+|Glyma.13G159700.1|18],[-|Glyma.17G111800.1|402],[+|Glyma.01G075400.2|45],[-|Glyma.06G309800.2|455],[-|Glyma.02G010300.4|1156],[-|Glyma.02G010300.2|1085],[-|Glyma.02G010300.8|1122],[-|Glyma.18G150850.1|207],[-|Glyma.02G010300.9|835],[-|Glyma.02G010300.6|843],[-|Glyma.09G278400.6|2263],[-|Glyma.09G278400.5|1990],[-|Glyma.09G278400.4|2350],[-|Glyma.09G278400.3|2077],[-|G…
	TTCCACAGCTTTCTTGAACT	3.5	-1	1	20	1116	1135	Cleavage	Glyma.19G007400.1	PF00122,PF12710,PF16209,PF16212	PTHR24092,PTHR24092:SF75		3.6.3.1	K01530	GO:0046872,GO:0000166,GO:0016021,GO:0015914,GO:0005524,GO:0004012,GO:0000287	AT3G27870.1		ATPase E1-E2 type family protein / haloacid dehalogenase-like hydrolase family protein	[+|Glyma.17G111800.1|335],[+|Glyma.13G159700.1|18],[-|Glyma.17G111800.1|402],[+|Glyma.01G075400.2|45],[-|Glyma.06G309800.2|455],[-|Glyma.02G010300.4|1156],[-|Glyma.02G010300.2|1085],[-|Glyma.02G010300.8|1122],[-|Glyma.18G150850.1|207],[-|Glyma.02G010300.9|835],[-|Glyma.02G010300.6|843],[-|Glyma.09G278400.6|2263],[-|Glyma.09G278400.5|1990],[-|Glyma.09G278400.4|2350],[-|Glyma.09G278400.3|2077],[-|G…
	TTCCACAGCTTTCTTGAACT	3.5	-1	1	20	636	655	Cleavage	Glyma.18G006700.1	PF05755	PTHR33732,PTHR33732:SF2					AT1G67360.1		Rubber elongation factor protein (REF)	[+|Glyma.17G111800.1|335],[+|Glyma.13G159700.1|18],[-|Glyma.17G111800.1|402],[+|Glyma.01G075400.2|45],[-|Glyma.06G309800.2|455],[-|Glyma.02G010300.4|1156],[-|Glyma.02G010300.2|1085],[-|Glyma.02G010300.8|1122],[-|Glyma.18G150850.1|207],[-|Glyma.02G010300.9|835],[-|Glyma.02G010300.6|843],[-|Glyma.09G278400.6|2263],[-|Glyma.09G278400.5|1990],[-|Glyma.09G278400.4|2350],[-|Glyma.09G278400.3|2077],[-|G…
	TTCCACAGCTTTCTTGAACT	3.5	-1	1	20	511	530	Cleavage	Glyma.20G100600.1	PF00505	PTHR13711,PTHR13711:SF147	KOG0381				AT5G23420.1	HMGB6	high-mobility group box 6	[+|Glyma.17G111800.1|335],[+|Glyma.13G159700.1|18],[-|Glyma.17G111800.1|402],[+|Glyma.01G075400.2|45],[-|Glyma.06G309800.2|455],[-|Glyma.02G010300.4|1156],[-|Glyma.02G010300.2|1085],[-|Glyma.02G010300.8|1122],[-|Glyma.18G150850.1|207],[-|Glyma.02G010300.9|835],[-|Glyma.02G010300.6|843],[-|Glyma.09G278400.6|2263],[-|Glyma.09G278400.5|1990],[-|Glyma.09G278400.4|2350],[-|Glyma.09G278400.3|2077],[-|G…
	TTCCACAGCTTTCTTGAACT	3.5	-1	1	20	624	643	Cleavage	Glyma.18G006700.2	PF05755	PTHR33732,PTHR33732:SF2					AT1G67360.1		Rubber elongation factor protein (REF)	[+|Glyma.17G111800.1|335],[+|Glyma.13G159700.1|18],[-|Glyma.17G111800.1|402],[+|Glyma.01G075400.2|45],[-|Glyma.06G309800.2|455],[-|Glyma.02G010300.4|1156],[-|Glyma.02G010300.2|1085],[-|Glyma.02G010300.8|1122],[-|Glyma.18G150850.1|207],[-|Glyma.02G010300.9|835],[-|Glyma.02G010300.6|843],[-|Glyma.09G278400.6|2263],[-|Glyma.09G278400.5|1990],[-|Glyma.09G278400.4|2350],[-|Glyma.09G278400.3|2077],[-|G…
	TTCCACAGCTTTCTTGAACT	3.5	-1	1	20	844	863	Cleavage	Glyma.09G215600.2	PF00067	PTHR24298,PTHR24298:SF109	KOG0156			GO:0055114,GO:0020037,GO:0016705,GO:0005506	AT1G64940.1	CYP89A6	cytochrome P450, family 87, subfamily A, polypeptide 6	[+|Glyma.17G111800.1|335],[+|Glyma.13G159700.1|18],[-|Glyma.17G111800.1|402],[+|Glyma.01G075400.2|45],[-|Glyma.06G309800.2|455],[-|Glyma.02G010300.4|1156],[-|Glyma.02G010300.2|1085],[-|Glyma.02G010300.8|1122],[-|Glyma.18G150850.1|207],[-|Glyma.02G010300.9|835],[-|Glyma.02G010300.6|843],[-|Glyma.09G278400.6|2263],[-|Glyma.09G278400.5|1990],[-|Glyma.09G278400.4|2350],[-|Glyma.09G278400.3|2077],[-|G…
	TTCCACAGCTTTCTTGAACT	3.5	-1	1	20	313	332	Cleavage	Glyma.16G094900.3		PTHR33385,PTHR33385:SF4					AT5G48720.2	XRI,XRI1	x-ray induced transcript 1	[+|Glyma.17G111800.1|335],[+|Glyma.13G159700.1|18],[-|Glyma.17G111800.1|402],[+|Glyma.01G075400.2|45],[-|Glyma.06G309800.2|455],[-|Glyma.02G010300.4|1156],[-|Glyma.02G010300.2|1085],[-|Glyma.02G010300.8|1122],[-|Glyma.18G150850.1|207],[-|Glyma.02G010300.9|835],[-|Glyma.02G010300.6|843],[-|Glyma.09G278400.6|2263],[-|Glyma.09G278400.5|1990],[-|Glyma.09G278400.4|2350],[-|Glyma.09G278400.3|2077],[-|G…
	TTCCACAGCTTTCTTGAACT	3.5	-1	1	20	741	760	Cleavage	Glyma.16G107200.1	PF08246,PF00112	PTHR12411,PTHR12411:SF371	KOG1542	3.4.22.33		GO:0008234,GO:0006508	AT4G35350.1	XCP1	xylem cysteine peptidase 1	[+|Glyma.17G111800.1|335],[+|Glyma.13G159700.1|18],[-|Glyma.17G111800.1|402],[+|Glyma.01G075400.2|45],[-|Glyma.06G309800.2|455],[-|Glyma.02G010300.4|1156],[-|Glyma.02G010300.2|1085],[-|Glyma.02G010300.8|1122],[-|Glyma.18G150850.1|207],[-|Glyma.02G010300.9|835],[-|Glyma.02G010300.6|843],[-|Glyma.09G278400.6|2263],[-|Glyma.09G278400.5|1990],[-|Glyma.09G278400.4|2350],[-|Glyma.09G278400.3|2077],[-|G…
	TTCCACAGCTTTCTTGAACT	3.5	-1	1	20	417	436	Cleavage	Glyma.16G094900.2		PTHR33385,PTHR33385:SF4					AT5G48720.2	XRI,XRI1	x-ray induced transcript 1	[+|Glyma.17G111800.1|335],[+|Glyma.13G159700.1|18],[-|Glyma.17G111800.1|402],[+|Glyma.01G075400.2|45],[-|Glyma.06G309800.2|455],[-|Glyma.02G010300.4|1156],[-|Glyma.02G010300.2|1085],[-|Glyma.02G010300.8|1122],[-|Glyma.18G150850.1|207],[-|Glyma.02G010300.9|835],[-|Glyma.02G010300.6|843],[-|Glyma.09G278400.6|2263],[-|Glyma.09G278400.5|1990],[-|Glyma.09G278400.4|2350],[-|Glyma.09G278400.3|2077],[-|G…
	TTCCACAGCTTTCTTGAACT	3.5	-1	1	20	49	68	Cleavage	Glyma.10G297400.1	PF02225,PF04258	PTHR12174,PTHR12174:SF36		3.2.1.113	K09597	GO:0016021,GO:0004190	AT1G05820.1	ATSPPL5,SPPL5	SIGNAL PEPTIDE PEPTIDASE-LIKE 5	[+|Glyma.17G111800.1|335],[+|Glyma.13G159700.1|18],[-|Glyma.17G111800.1|402],[+|Glyma.01G075400.2|45],[-|Glyma.06G309800.2|455],[-|Glyma.02G010300.4|1156],[-|Glyma.02G010300.2|1085],[-|Glyma.02G010300.8|1122],[-|Glyma.18G150850.1|207],[-|Glyma.02G010300.9|835],[-|Glyma.02G010300.6|843],[-|Glyma.09G278400.6|2263],[-|Glyma.09G278400.5|1990],[-|Glyma.09G278400.4|2350],[-|Glyma.09G278400.3|2077],[-|G…
	TTCCACAGCTTTCTTGAACT	3.5	-1	1	20	1810	1829	Cleavage	Glyma.13G228000.5	PF08263,PF00069	PTHR27001,PTHR27001:SF104	KOG1187	2.7.11.1		GO:0006468,GO:0005524,GO:0004672	AT5G45780.1		Leucine-rich repeat protein kinase family protein	[+|Glyma.17G111800.1|335],[+|Glyma.13G159700.1|18],[-|Glyma.17G111800.1|402],[+|Glyma.01G075400.2|45],[-|Glyma.06G309800.2|455],[-|Glyma.02G010300.4|1156],[-|Glyma.02G010300.2|1085],[-|Glyma.02G010300.8|1122],[-|Glyma.18G150850.1|207],[-|Glyma.02G010300.9|835],[-|Glyma.02G010300.6|843],[-|Glyma.09G278400.6|2263],[-|Glyma.09G278400.5|1990],[-|Glyma.09G278400.4|2350],[-|Glyma.09G278400.3|2077],[-|G…
	TTCCACAGCTTTCTTGAACT	3.5	-1	1	20	1197	1216	Cleavage	Glyma.16G094900.4		PTHR33385,PTHR33385:SF4					AT5G48720.2	XRI,XRI1	x-ray induced transcript 1	[+|Glyma.17G111800.1|335],[+|Glyma.13G159700.1|18],[-|Glyma.17G111800.1|402],[+|Glyma.01G075400.2|45],[-|Glyma.06G309800.2|455],[-|Glyma.02G010300.4|1156],[-|Glyma.02G010300.2|1085],[-|Glyma.02G010300.8|1122],[-|Glyma.18G150850.1|207],[-|Glyma.02G010300.9|835],[-|Glyma.02G010300.6|843],[-|Glyma.09G278400.6|2263],[-|Glyma.09G278400.5|1990],[-|Glyma.09G278400.4|2350],[-|Glyma.09G278400.3|2077],[-|G…
	TTCCACAGCTTTCTTGAACT	3.5	-1	1	20	1272	1291	Cleavage	Glyma.09G046800.6	PF00571,PF16561	PTHR13780,PTHR13780:SF43	KOG1764				AT1G09020.1	ATSNF4,SNF4	homolog of yeast sucrose nonfermenting 4	[+|Glyma.17G111800.1|335],[+|Glyma.13G159700.1|18],[-|Glyma.17G111800.1|402],[+|Glyma.01G075400.2|45],[-|Glyma.06G309800.2|455],[-|Glyma.02G010300.4|1156],[-|Glyma.02G010300.2|1085],[-|Glyma.02G010300.8|1122],[-|Glyma.18G150850.1|207],[-|Glyma.02G010300.9|835],[-|Glyma.02G010300.6|843],[-|Glyma.09G278400.6|2263],[-|Glyma.09G278400.5|1990],[-|Glyma.09G278400.4|2350],[-|Glyma.09G278400.3|2077],[-|G…
	TTCCACAGCTTTCTTGAACT	3.5	-1	1	20	2020	2039	Cleavage	Glyma.13G228000.1	PF08263,PF00069	PTHR27001,PTHR27001:SF104	KOG1187	2.7.11.1		GO:0006468,GO:0005524,GO:0004672	AT5G45780.1		Leucine-rich repeat protein kinase family protein	[+|Glyma.17G111800.1|335],[+|Glyma.13G159700.1|18],[-|Glyma.17G111800.1|402],[+|Glyma.01G075400.2|45],[-|Glyma.06G309800.2|455],[-|Glyma.02G010300.4|1156],[-|Glyma.02G010300.2|1085],[-|Glyma.02G010300.8|1122],[-|Glyma.18G150850.1|207],[-|Glyma.02G010300.9|835],[-|Glyma.02G010300.6|843],[-|Glyma.09G278400.6|2263],[-|Glyma.09G278400.5|1990],[-|Glyma.09G278400.4|2350],[-|Glyma.09G278400.3|2077],[-|G…
	TTCCACAGCTTTCTTGAACT	3.5	-1	1	20	1266	1285	Cleavage	Glyma.09G046800.1	PF00571,PF16561	PTHR13780,PTHR13780:SF43	KOG1764				AT1G09020.1	ATSNF4,SNF4	homolog of yeast sucrose nonfermenting 4	[+|Glyma.17G111800.1|335],[+|Glyma.13G159700.1|18],[-|Glyma.17G111800.1|402],[+|Glyma.01G075400.2|45],[-|Glyma.06G309800.2|455],[-|Glyma.02G010300.4|1156],[-|Glyma.02G010300.2|1085],[-|Glyma.02G010300.8|1122],[-|Glyma.18G150850.1|207],[-|Glyma.02G010300.9|835],[-|Glyma.02G010300.6|843],[-|Glyma.09G278400.6|2263],[-|Glyma.09G278400.5|1990],[-|Glyma.09G278400.4|2350],[-|Glyma.09G278400.3|2077],[-|G…
	TTCCACAGCTTTCTTGAACT	3.5	-1	1	20	1156	1175	Cleavage	Glyma.15G154300.3	PF00571,PF16561	PTHR13780,PTHR13780:SF43	KOG1764				AT1G09020.1	ATSNF4,SNF4	homolog of yeast sucrose nonfermenting 4	[+|Glyma.17G111800.1|335],[+|Glyma.13G159700.1|18],[-|Glyma.17G111800.1|402],[+|Glyma.01G075400.2|45],[-|Glyma.06G309800.2|455],[-|Glyma.02G010300.4|1156],[-|Glyma.02G010300.2|1085],[-|Glyma.02G010300.8|1122],[-|Glyma.18G150850.1|207],[-|Glyma.02G010300.9|835],[-|Glyma.02G010300.6|843],[-|Glyma.09G278400.6|2263],[-|Glyma.09G278400.5|1990],[-|Glyma.09G278400.4|2350],[-|Glyma.09G278400.3|2077],[-|G…
	TTCCACAGCTTTCTTGAACT	3.5	-1	1	20	1059	1078	Cleavage	Glyma.08G136500.1	PF13414	PTHR22904,PTHR22904:SF379	KOG4555				AT5G10200.1		ARM-repeat/Tetratricopeptide repeat (TPR)-like protein	[+|Glyma.17G111800.1|335],[+|Glyma.13G159700.1|18],[-|Glyma.17G111800.1|402],[+|Glyma.01G075400.2|45],[-|Glyma.06G309800.2|455],[-|Glyma.02G010300.4|1156],[-|Glyma.02G010300.2|1085],[-|Glyma.02G010300.8|1122],[-|Glyma.18G150850.1|207],[-|Glyma.02G010300.9|835],[-|Glyma.02G010300.6|843],[-|Glyma.09G278400.6|2263],[-|Glyma.09G278400.5|1990],[-|Glyma.09G278400.4|2350],[-|Glyma.09G278400.3|2077],[-|G…
	TTCCACAGCTTTCTTGAACT	3.5	-1	1	20	1086	1105	Cleavage	Glyma.05G179000.3	PF13414	PTHR22904,PTHR22904:SF379	KOG4555				AT5G10200.1		ARM-repeat/Tetratricopeptide repeat (TPR)-like protein	[+|Glyma.17G111800.1|335],[+|Glyma.13G159700.1|18],[-|Glyma.17G111800.1|402],[+|Glyma.01G075400.2|45],[-|Glyma.06G309800.2|455],[-|Glyma.02G010300.4|1156],[-|Glyma.02G010300.2|1085],[-|Glyma.02G010300.8|1122],[-|Glyma.18G150850.1|207],[-|Glyma.02G010300.9|835],[-|Glyma.02G010300.6|843],[-|Glyma.09G278400.6|2263],[-|Glyma.09G278400.5|1990],[-|Glyma.09G278400.4|2350],[-|Glyma.09G278400.3|2077],[-|G…
	TTCCACAGCTTTCTTGAACT	3.5	-1	1	20	1098	1117	Cleavage	Glyma.05G179000.1	PF13414	PTHR22904,PTHR22904:SF379	KOG4555				AT5G10200.1		ARM-repeat/Tetratricopeptide repeat (TPR)-like protein	[+|Glyma.17G111800.1|335],[+|Glyma.13G159700.1|18],[-|Glyma.17G111800.1|402],[+|Glyma.01G075400.2|45],[-|Glyma.06G309800.2|455],[-|Glyma.02G010300.4|1156],[-|Glyma.02G010300.2|1085],[-|Glyma.02G010300.8|1122],[-|Glyma.18G150850.1|207],[-|Glyma.02G010300.9|835],[-|Glyma.02G010300.6|843],[-|Glyma.09G278400.6|2263],[-|Glyma.09G278400.5|1990],[-|Glyma.09G278400.4|2350],[-|Glyma.09G278400.3|2077],[-|G…
	TTCCACAGCTTTCTTGAACT	3.5	-1	1	20	1249	1268	Cleavage	Glyma.15G154300.1	PF00571,PF16561	PTHR13780,PTHR13780:SF43	KOG1764				AT1G09020.1	ATSNF4,SNF4	homolog of yeast sucrose nonfermenting 4	[+|Glyma.17G111800.1|335],[+|Glyma.13G159700.1|18],[-|Glyma.17G111800.1|402],[+|Glyma.01G075400.2|45],[-|Glyma.06G309800.2|455],[-|Glyma.02G010300.4|1156],[-|Glyma.02G010300.2|1085],[-|Glyma.02G010300.8|1122],[-|Glyma.18G150850.1|207],[-|Glyma.02G010300.9|835],[-|Glyma.02G010300.6|843],[-|Glyma.09G278400.6|2263],[-|Glyma.09G278400.5|1990],[-|Glyma.09G278400.4|2350],[-|Glyma.09G278400.3|2077],[-|G…
	TTCCACAGCTTTCTTGAACT	3.5	-1	1	20	1039	1058	Cleavage	Glyma.05G179000.2	PF13414	PTHR22904,PTHR22904:SF379	KOG4555				AT5G10200.1		ARM-repeat/Tetratricopeptide repeat (TPR)-like protein	[+|Glyma.17G111800.1|335],[+|Glyma.13G159700.1|18],[-|Glyma.17G111800.1|402],[+|Glyma.01G075400.2|45],[-|Glyma.06G309800.2|455],[-|Glyma.02G010300.4|1156],[-|Glyma.02G010300.2|1085],[-|Glyma.02G010300.8|1122],[-|Glyma.18G150850.1|207],[-|Glyma.02G010300.9|835],[-|Glyma.02G010300.6|843],[-|Glyma.09G278400.6|2263],[-|Glyma.09G278400.5|1990],[-|Glyma.09G278400.4|2350],[-|Glyma.09G278400.3|2077],[-|G…
	TTCCACAGCTTTCTTGAACT	3.5	-1	1	20	582	601	Cleavage	Glyma.05G027800.1	PF08154,PF00400	PTHR19855	KOG0313		K14863	GO:0005515	AT5G15550.1		Transducin/WD40 repeat-like superfamily protein	[+|Glyma.17G111800.1|335],[+|Glyma.13G159700.1|18],[-|Glyma.17G111800.1|402],[+|Glyma.01G075400.2|45],[-|Glyma.06G309800.2|455],[-|Glyma.02G010300.4|1156],[-|Glyma.02G010300.2|1085],[-|Glyma.02G010300.8|1122],[-|Glyma.18G150850.1|207],[-|Glyma.02G010300.9|835],[-|Glyma.02G010300.6|843],[-|Glyma.09G278400.6|2263],[-|Glyma.09G278400.5|1990],[-|Glyma.09G278400.4|2350],[-|Glyma.09G278400.3|2077],[-|G…
	TTCCACAGCTTTCTTGAACT	3.5	-1	1	20	2129	2148	Cleavage	Glyma.02G225000.1	PF01915,PF00933	PTHR30620,PTHR30620:SF33		3.2.1.58	K05349	GO:0005975,GO:0004553	AT3G47000.1		Glycosyl hydrolase family protein	[+|Glyma.17G111800.1|335],[+|Glyma.13G159700.1|18],[-|Glyma.17G111800.1|402],[+|Glyma.01G075400.2|45],[-|Glyma.06G309800.2|455],[-|Glyma.02G010300.4|1156],[-|Glyma.02G010300.2|1085],[-|Glyma.02G010300.8|1122],[-|Glyma.18G150850.1|207],[-|Glyma.02G010300.9|835],[-|Glyma.02G010300.6|843],[-|Glyma.09G278400.6|2263],[-|Glyma.09G278400.5|1990],[-|Glyma.09G278400.4|2350],[-|Glyma.09G278400.3|2077],[-|G…
	TTCCACAGCTTTCTTGAACT	3.5	-1	1	20	872	891	Cleavage	Glyma.10G193100.1	PF01535,PF13041	PTHR24015,PTHR24015:SF303					AT3G23020.1		Tetratricopeptide repeat (TPR)-like superfamily protein	[+|Glyma.17G111800.1|335],[+|Glyma.13G159700.1|18],[-|Glyma.17G111800.1|402],[+|Glyma.01G075400.2|45],[-|Glyma.06G309800.2|455],[-|Glyma.02G010300.4|1156],[-|Glyma.02G010300.2|1085],[-|Glyma.02G010300.8|1122],[-|Glyma.18G150850.1|207],[-|Glyma.02G010300.9|835],[-|Glyma.02G010300.6|843],[-|Glyma.09G278400.6|2263],[-|Glyma.09G278400.5|1990],[-|Glyma.09G278400.4|2350],[-|Glyma.09G278400.3|2077],[-|G…
	TTCCACAGCTTTCTTGAACT	3.5	-1	1	20	1194	1213	Cleavage	Glyma.15G154300.4	PF16561	PTHR13780,PTHR13780:SF43					AT1G09020.1	ATSNF4,SNF4	homolog of yeast sucrose nonfermenting 4	[+|Glyma.17G111800.1|335],[+|Glyma.13G159700.1|18],[-|Glyma.17G111800.1|402],[+|Glyma.01G075400.2|45],[-|Glyma.06G309800.2|455],[-|Glyma.02G010300.4|1156],[-|Glyma.02G010300.2|1085],[-|Glyma.02G010300.8|1122],[-|Glyma.18G150850.1|207],[-|Glyma.02G010300.9|835],[-|Glyma.02G010300.6|843],[-|Glyma.09G278400.6|2263],[-|Glyma.09G278400.5|1990],[-|Glyma.09G278400.4|2350],[-|Glyma.09G278400.3|2077],[-|G…
	TTCCACAGCTTTCTTGAACT	3.5	-1	1	20	896	915	Cleavage	Glyma.19G223600.1	PF04851,PF00098,PF08152,PF00271	PTHR24031,PTHR24031:SF155	KOG0331	3.6.4.13		GO:0016787,GO:0005524,GO:0003677,GO:0008270,GO:0003676,GO:0005634,GO:0004386,GO:0003723	AT5G26742.2	emb1138	DEAD box RNA helicase (RH3)	[+|Glyma.17G111800.1|335],[+|Glyma.13G159700.1|18],[-|Glyma.17G111800.1|402],[+|Glyma.01G075400.2|45],[-|Glyma.06G309800.2|455],[-|Glyma.02G010300.4|1156],[-|Glyma.02G010300.2|1085],[-|Glyma.02G010300.8|1122],[-|Glyma.18G150850.1|207],[-|Glyma.02G010300.9|835],[-|Glyma.02G010300.6|843],[-|Glyma.09G278400.6|2263],[-|Glyma.09G278400.5|1990],[-|Glyma.09G278400.4|2350],[-|Glyma.09G278400.3|2077],[-|G…
	TTCCACAGCTTTCTTGAACT	3.5	-1	1	20	896	915	Cleavage	Glyma.19G223600.2	PF04851,PF08152,PF00271	PTHR24031,PTHR24031:SF155	KOG0331	3.6.4.13		GO:0016787,GO:0005524,GO:0003677,GO:0005634,GO:0004386,GO:0003723	AT5G26742.2	emb1138	DEAD box RNA helicase (RH3)	[+|Glyma.17G111800.1|335],[+|Glyma.13G159700.1|18],[-|Glyma.17G111800.1|402],[+|Glyma.01G075400.2|45],[-|Glyma.06G309800.2|455],[-|Glyma.02G010300.4|1156],[-|Glyma.02G010300.2|1085],[-|Glyma.02G010300.8|1122],[-|Glyma.18G150850.1|207],[-|Glyma.02G010300.9|835],[-|Glyma.02G010300.6|843],[-|Glyma.09G278400.6|2263],[-|Glyma.09G278400.5|1990],[-|Glyma.09G278400.4|2350],[-|Glyma.09G278400.3|2077],[-|G…
	TTCCACAGCTTTCTTGAACT	3.5	-1	1	20	1773	1792	Cleavage	Glyma.10G010800.4	PF00501	PTHR24096,PTHR24096:SF111		6.2.1.3	K01897	GO:0008152,GO:0003824	AT2G47240.2	CER8,LACS1	AMP-dependent synthetase and ligase family protein	[+|Glyma.17G111800.1|335],[+|Glyma.13G159700.1|18],[-|Glyma.17G111800.1|402],[+|Glyma.01G075400.2|45],[-|Glyma.06G309800.2|455],[-|Glyma.02G010300.4|1156],[-|Glyma.02G010300.2|1085],[-|Glyma.02G010300.8|1122],[-|Glyma.18G150850.1|207],[-|Glyma.02G010300.9|835],[-|Glyma.02G010300.6|843],[-|Glyma.09G278400.6|2263],[-|Glyma.09G278400.5|1990],[-|Glyma.09G278400.4|2350],[-|Glyma.09G278400.3|2077],[-|G…
	TTCCACAGCTTTCTTGAACT	3.5	-1	1	20	1364	1383	Cleavage	Glyma.09G046800.2	PF00571,PF16561	PTHR13780,PTHR13780:SF43	KOG1764				AT1G09020.1	ATSNF4,SNF4	homolog of yeast sucrose nonfermenting 4	[+|Glyma.17G111800.1|335],[+|Glyma.13G159700.1|18],[-|Glyma.17G111800.1|402],[+|Glyma.01G075400.2|45],[-|Glyma.06G309800.2|455],[-|Glyma.02G010300.4|1156],[-|Glyma.02G010300.2|1085],[-|Glyma.02G010300.8|1122],[-|Glyma.18G150850.1|207],[-|Glyma.02G010300.9|835],[-|Glyma.02G010300.6|843],[-|Glyma.09G278400.6|2263],[-|Glyma.09G278400.5|1990],[-|Glyma.09G278400.4|2350],[-|Glyma.09G278400.3|2077],[-|G…
	TTCCACAGCTTTCTTGAACT	3.5	-1	1	20	1052	1071	Cleavage	Glyma.08G136500.2	PF13414	PTHR22904,PTHR22904:SF379	KOG4555				AT5G10200.1		ARM-repeat/Tetratricopeptide repeat (TPR)-like protein	[+|Glyma.17G111800.1|335],[+|Glyma.13G159700.1|18],[-|Glyma.17G111800.1|402],[+|Glyma.01G075400.2|45],[-|Glyma.06G309800.2|455],[-|Glyma.02G010300.4|1156],[-|Glyma.02G010300.2|1085],[-|Glyma.02G010300.8|1122],[-|Glyma.18G150850.1|207],[-|Glyma.02G010300.9|835],[-|Glyma.02G010300.6|843],[-|Glyma.09G278400.6|2263],[-|Glyma.09G278400.5|1990],[-|Glyma.09G278400.4|2350],[-|Glyma.09G278400.3|2077],[-|G…
	TTCCACAGCTTTCTTGAACT	3.5	-1	1	20	3954	3973	Cleavage	Glyma.06G184600.1	PF01426,PF08711	PTHR15141,PTHR15141:SF52	KOG1886			GO:0003682,GO:0006351,GO:0005634,GO:0003677	AT3G48050.1		BAH domain ;TFIIS helical bundle-like domain	[+|Glyma.17G111800.1|335],[+|Glyma.13G159700.1|18],[-|Glyma.17G111800.1|402],[+|Glyma.01G075400.2|45],[-|Glyma.06G309800.2|455],[-|Glyma.02G010300.4|1156],[-|Glyma.02G010300.2|1085],[-|Glyma.02G010300.8|1122],[-|Glyma.18G150850.1|207],[-|Glyma.02G010300.9|835],[-|Glyma.02G010300.6|843],[-|Glyma.09G278400.6|2263],[-|Glyma.09G278400.5|1990],[-|Glyma.09G278400.4|2350],[-|Glyma.09G278400.3|2077],[-|G…
	TTCCACAGCTTTCTTGAACT	4	-1	1	20	726	746	Translation	Glyma.13G009500.5										[+|Glyma.17G111800.1|335],[+|Glyma.13G159700.1|18],[-|Glyma.17G111800.1|402],[+|Glyma.01G075400.2|45],[-|Glyma.06G309800.2|455],[-|Glyma.02G010300.4|1156],[-|Glyma.02G010300.2|1085],[-|Glyma.02G010300.8|1122],[-|Glyma.18G150850.1|207],[-|Glyma.02G010300.9|835],[-|Glyma.02G010300.6|843],[-|Glyma.09G278400.6|2263],[-|Glyma.09G278400.5|1990],[-|Glyma.09G278400.4|2350],[-|Glyma.09G278400.3|2077],[-|G…
	TTCCACAGCTTTCTTGAACT	4	-1	1	20	724	744	Translation	Glyma.13G009500.4										[+|Glyma.17G111800.1|335],[+|Glyma.13G159700.1|18],[-|Glyma.17G111800.1|402],[+|Glyma.01G075400.2|45],[-|Glyma.06G309800.2|455],[-|Glyma.02G010300.4|1156],[-|Glyma.02G010300.2|1085],[-|Glyma.02G010300.8|1122],[-|Glyma.18G150850.1|207],[-|Glyma.02G010300.9|835],[-|Glyma.02G010300.6|843],[-|Glyma.09G278400.6|2263],[-|Glyma.09G278400.5|1990],[-|Glyma.09G278400.4|2350],[-|Glyma.09G278400.3|2077],[-|G…
	TTCCACAGCTTTCTTGAACT	4	-1	1	20	725	745	Translation	Glyma.13G009500.3	PF00730	PTHR15074				GO:0006284	AT3G07930.3		DNA glycosylase superfamily protein	[+|Glyma.17G111800.1|335],[+|Glyma.13G159700.1|18],[-|Glyma.17G111800.1|402],[+|Glyma.01G075400.2|45],[-|Glyma.06G309800.2|455],[-|Glyma.02G010300.4|1156],[-|Glyma.02G010300.2|1085],[-|Glyma.02G010300.8|1122],[-|Glyma.18G150850.1|207],[-|Glyma.02G010300.9|835],[-|Glyma.02G010300.6|843],[-|Glyma.09G278400.6|2263],[-|Glyma.09G278400.5|1990],[-|Glyma.09G278400.4|2350],[-|Glyma.09G278400.3|2077],[-|G…
	TTCCACAGCTTTCTTGAACT	4	-1	1	20	759	779	Translation	Glyma.13G009500.1	PF00730	PTHR15074				GO:0006284	AT3G07930.3		DNA glycosylase superfamily protein	[+|Glyma.17G111800.1|335],[+|Glyma.13G159700.1|18],[-|Glyma.17G111800.1|402],[+|Glyma.01G075400.2|45],[-|Glyma.06G309800.2|455],[-|Glyma.02G010300.4|1156],[-|Glyma.02G010300.2|1085],[-|Glyma.02G010300.8|1122],[-|Glyma.18G150850.1|207],[-|Glyma.02G010300.9|835],[-|Glyma.02G010300.6|843],[-|Glyma.09G278400.6|2263],[-|Glyma.09G278400.5|1990],[-|Glyma.09G278400.4|2350],[-|Glyma.09G278400.3|2077],[-|G…
	TTCCACAGCTTTCTTGAACT	4	-1	1	20	626	645	Cleavage	Glyma.07G197732.1	PF02373	PTHR10694,PTHR10694:SF33		1.14.11.27			AT5G46910.1		Transcription factor jumonji (jmj) family protein / zinc finger (C5HC2 type) family protein	[+|Glyma.17G111800.1|335],[+|Glyma.13G159700.1|18],[-|Glyma.17G111800.1|402],[+|Glyma.01G075400.2|45],[-|Glyma.06G309800.2|455],[-|Glyma.02G010300.4|1156],[-|Glyma.02G010300.2|1085],[-|Glyma.02G010300.8|1122],[-|Glyma.18G150850.1|207],[-|Glyma.02G010300.9|835],[-|Glyma.02G010300.6|843],[-|Glyma.09G278400.6|2263],[-|Glyma.09G278400.5|1990],[-|Glyma.09G278400.4|2350],[-|Glyma.09G278400.3|2077],[-|G…
	TTCCACAGCTTTCTTGAACT	4	-1	1	20	787	806	Cleavage	Glyma.17G009900.1	PF13920	PTHR12183	KOG4172				AT4G03965.1		RING/U-box superfamily protein	[+|Glyma.17G111800.1|335],[+|Glyma.13G159700.1|18],[-|Glyma.17G111800.1|402],[+|Glyma.01G075400.2|45],[-|Glyma.06G309800.2|455],[-|Glyma.02G010300.4|1156],[-|Glyma.02G010300.2|1085],[-|Glyma.02G010300.8|1122],[-|Glyma.18G150850.1|207],[-|Glyma.02G010300.9|835],[-|Glyma.02G010300.6|843],[-|Glyma.09G278400.6|2263],[-|Glyma.09G278400.5|1990],[-|Glyma.09G278400.4|2350],[-|Glyma.09G278400.3|2077],[-|G…
	TTCCACAGCTTTCTTGAACT	4	-1	1	20	1148	1167	Cleavage	Glyma.20G002301.1		PTHR10694,PTHR10694:SF33					AT5G46910.1		Transcription factor jumonji (jmj) family protein / zinc finger (C5HC2 type) family protein	[+|Glyma.17G111800.1|335],[+|Glyma.13G159700.1|18],[-|Glyma.17G111800.1|402],[+|Glyma.01G075400.2|45],[-|Glyma.06G309800.2|455],[-|Glyma.02G010300.4|1156],[-|Glyma.02G010300.2|1085],[-|Glyma.02G010300.8|1122],[-|Glyma.18G150850.1|207],[-|Glyma.02G010300.9|835],[-|Glyma.02G010300.6|843],[-|Glyma.09G278400.6|2263],[-|Glyma.09G278400.5|1990],[-|Glyma.09G278400.4|2350],[-|Glyma.09G278400.3|2077],[-|G…
	TTCCACAGCTTTCTTGAACT	4	-1	1	20	1072	1091	Cleavage	Glyma.10G157100.1	PF04536	PTHR30373,PTHR30373:SF2		3.1.3.2			AT1G54780.1	TLP18.3	thylakoid lumen 18.3 kDa protein	[+|Glyma.17G111800.1|335],[+|Glyma.13G159700.1|18],[-|Glyma.17G111800.1|402],[+|Glyma.01G075400.2|45],[-|Glyma.06G309800.2|455],[-|Glyma.02G010300.4|1156],[-|Glyma.02G010300.2|1085],[-|Glyma.02G010300.8|1122],[-|Glyma.18G150850.1|207],[-|Glyma.02G010300.9|835],[-|Glyma.02G010300.6|843],[-|Glyma.09G278400.6|2263],[-|Glyma.09G278400.5|1990],[-|Glyma.09G278400.4|2350],[-|Glyma.09G278400.3|2077],[-|G…
	TTCCACAGCTTTCTTGAACT	4	-1	1	20	900	919	Cleavage	Glyma.08G132400.1	PF07651	PTHR22951,PTHR22951:SF18				GO:0005543	AT4G40080.1		ENTH/ANTH/VHS superfamily protein	[+|Glyma.17G111800.1|335],[+|Glyma.13G159700.1|18],[-|Glyma.17G111800.1|402],[+|Glyma.01G075400.2|45],[-|Glyma.06G309800.2|455],[-|Glyma.02G010300.4|1156],[-|Glyma.02G010300.2|1085],[-|Glyma.02G010300.8|1122],[-|Glyma.18G150850.1|207],[-|Glyma.02G010300.9|835],[-|Glyma.02G010300.6|843],[-|Glyma.09G278400.6|2263],[-|Glyma.09G278400.5|1990],[-|Glyma.09G278400.4|2350],[-|Glyma.09G278400.3|2077],[-|G…
	TTCCACAGCTTTCTTGAACT	4	-1	1	20	754	773	Cleavage	Glyma.07G264100.1	PF13920	PTHR12183	KOG4172				AT4G03965.1		RING/U-box superfamily protein	[+|Glyma.17G111800.1|335],[+|Glyma.13G159700.1|18],[-|Glyma.17G111800.1|402],[+|Glyma.01G075400.2|45],[-|Glyma.06G309800.2|455],[-|Glyma.02G010300.4|1156],[-|Glyma.02G010300.2|1085],[-|Glyma.02G010300.8|1122],[-|Glyma.18G150850.1|207],[-|Glyma.02G010300.9|835],[-|Glyma.02G010300.6|843],[-|Glyma.09G278400.6|2263],[-|Glyma.09G278400.5|1990],[-|Glyma.09G278400.4|2350],[-|Glyma.09G278400.3|2077],[-|G…
	TTCCACAGCTTTCTTGAACT	4	-1	1	20	1206	1225	Cleavage	Glyma.02G207100.1	PF00847	PTHR32467,PTHR32467:SF20			K09285	GO:0006355,GO:0003700,GO:0007275	AT1G16060.1	ADAP	ARIA-interacting double AP2 domain protein	[+|Glyma.17G111800.1|335],[+|Glyma.13G159700.1|18],[-|Glyma.17G111800.1|402],[+|Glyma.01G075400.2|45],[-|Glyma.06G309800.2|455],[-|Glyma.02G010300.4|1156],[-|Glyma.02G010300.2|1085],[-|Glyma.02G010300.8|1122],[-|Glyma.18G150850.1|207],[-|Glyma.02G010300.9|835],[-|Glyma.02G010300.6|843],[-|Glyma.09G278400.6|2263],[-|Glyma.09G278400.5|1990],[-|Glyma.09G278400.4|2350],[-|Glyma.09G278400.3|2077],[-|G…
	TTCCACAGCTTTCTTGAACT	4	-1	1	20	1160	1179	Cleavage	Glyma.02G243600.2	PF00026	PTHR13683,PTHR13683:SF327	KOG1339	3.4.23.12		GO:0006508,GO:0004190	AT1G66180.1		Eukaryotic aspartyl protease family protein	[+|Glyma.17G111800.1|335],[+|Glyma.13G159700.1|18],[-|Glyma.17G111800.1|402],[+|Glyma.01G075400.2|45],[-|Glyma.06G309800.2|455],[-|Glyma.02G010300.4|1156],[-|Glyma.02G010300.2|1085],[-|Glyma.02G010300.8|1122],[-|Glyma.18G150850.1|207],[-|Glyma.02G010300.9|835],[-|Glyma.02G010300.6|843],[-|Glyma.09G278400.6|2263],[-|Glyma.09G278400.5|1990],[-|Glyma.09G278400.4|2350],[-|Glyma.09G278400.3|2077],[-|G…
	TTCCACAGCTTTCTTGAACT	4	-1	1	20	1166	1185	Cleavage	Glyma.14G212700.1	PF00026	PTHR13683,PTHR13683:SF327	KOG1339	3.4.23.12		GO:0006508,GO:0004190	AT1G66180.1		Eukaryotic aspartyl protease family protein	[+|Glyma.17G111800.1|335],[+|Glyma.13G159700.1|18],[-|Glyma.17G111800.1|402],[+|Glyma.01G075400.2|45],[-|Glyma.06G309800.2|455],[-|Glyma.02G010300.4|1156],[-|Glyma.02G010300.2|1085],[-|Glyma.02G010300.8|1122],[-|Glyma.18G150850.1|207],[-|Glyma.02G010300.9|835],[-|Glyma.02G010300.6|843],[-|Glyma.09G278400.6|2263],[-|Glyma.09G278400.5|1990],[-|Glyma.09G278400.4|2350],[-|Glyma.09G278400.3|2077],[-|G…
	TTCCACAGCTTTCTTGAACT	4	-1	1	20	227	246	Cleavage	Glyma.12G111500.1	PF13962,PF00023,PF12796,PF13637	PTHR24177,PTHR24177:SF11	KOG4412			GO:0005515	AT1G03670.1		ankyrin repeat family protein	[+|Glyma.17G111800.1|335],[+|Glyma.13G159700.1|18],[-|Glyma.17G111800.1|402],[+|Glyma.01G075400.2|45],[-|Glyma.06G309800.2|455],[-|Glyma.02G010300.4|1156],[-|Glyma.02G010300.2|1085],[-|Glyma.02G010300.8|1122],[-|Glyma.18G150850.1|207],[-|Glyma.02G010300.9|835],[-|Glyma.02G010300.6|843],[-|Glyma.09G278400.6|2263],[-|Glyma.09G278400.5|1990],[-|Glyma.09G278400.4|2350],[-|Glyma.09G278400.3|2077],[-|G…
	TTCCACAGCTTTCTTGAACT	4	-1	1	20	1018	1037	Cleavage	Glyma.16G058400.1	PF13812,PF12854,PF13041	PTHR24015,PTHR24015:SF347					AT3G04130.1		Tetratricopeptide repeat (TPR)-like superfamily protein	[+|Glyma.17G111800.1|335],[+|Glyma.13G159700.1|18],[-|Glyma.17G111800.1|402],[+|Glyma.01G075400.2|45],[-|Glyma.06G309800.2|455],[-|Glyma.02G010300.4|1156],[-|Glyma.02G010300.2|1085],[-|Glyma.02G010300.8|1122],[-|Glyma.18G150850.1|207],[-|Glyma.02G010300.9|835],[-|Glyma.02G010300.6|843],[-|Glyma.09G278400.6|2263],[-|Glyma.09G278400.5|1990],[-|Glyma.09G278400.4|2350],[-|Glyma.09G278400.3|2077],[-|G…
	TTCCACAGCTTTCTTGAACT	4	-1	1	20	1028	1047	Cleavage	Glyma.16G058400.2	PF13812,PF12854,PF13041	PTHR24015,PTHR24015:SF347					AT3G04130.2		Tetratricopeptide repeat (TPR)-like superfamily protein	[+|Glyma.17G111800.1|335],[+|Glyma.13G159700.1|18],[-|Glyma.17G111800.1|402],[+|Glyma.01G075400.2|45],[-|Glyma.06G309800.2|455],[-|Glyma.02G010300.4|1156],[-|Glyma.02G010300.2|1085],[-|Glyma.02G010300.8|1122],[-|Glyma.18G150850.1|207],[-|Glyma.02G010300.9|835],[-|Glyma.02G010300.6|843],[-|Glyma.09G278400.6|2263],[-|Glyma.09G278400.5|1990],[-|Glyma.09G278400.4|2350],[-|Glyma.09G278400.3|2077],[-|G…
	TTCCACAGCTTTCTTGAACT	4	-1	1	20	1201	1220	Cleavage	Glyma.16G058400.3	PF13812,PF12854,PF13041	PTHR24015,PTHR24015:SF347					AT3G04130.1		Tetratricopeptide repeat (TPR)-like superfamily protein	[+|Glyma.17G111800.1|335],[+|Glyma.13G159700.1|18],[-|Glyma.17G111800.1|402],[+|Glyma.01G075400.2|45],[-|Glyma.06G309800.2|455],[-|Glyma.02G010300.4|1156],[-|Glyma.02G010300.2|1085],[-|Glyma.02G010300.8|1122],[-|Glyma.18G150850.1|207],[-|Glyma.02G010300.9|835],[-|Glyma.02G010300.6|843],[-|Glyma.09G278400.6|2263],[-|Glyma.09G278400.5|1990],[-|Glyma.09G278400.4|2350],[-|Glyma.09G278400.3|2077],[-|G…
	TTCCACAGCTTTCTTGAACT	4	-1	1	20	1232	1251	Cleavage	Glyma.09G035500.4	PF00989,PF01590,PF08446,PF00360	PTHR24423,PTHR24423:SF563				GO:0006355,GO:0005515,GO:0018298,GO:0009584	AT2G18790.1	HY3,OOP1,PHYB	phytochrome B	[+|Glyma.17G111800.1|335],[+|Glyma.13G159700.1|18],[-|Glyma.17G111800.1|402],[+|Glyma.01G075400.2|45],[-|Glyma.06G309800.2|455],[-|Glyma.02G010300.4|1156],[-|Glyma.02G010300.2|1085],[-|Glyma.02G010300.8|1122],[-|Glyma.18G150850.1|207],[-|Glyma.02G010300.9|835],[-|Glyma.02G010300.6|843],[-|Glyma.09G278400.6|2263],[-|Glyma.09G278400.5|1990],[-|Glyma.09G278400.4|2350],[-|Glyma.09G278400.3|2077],[-|G…
	TTCCACAGCTTTCTTGAACT	4	-1	1	20	1291	1310	Cleavage	Glyma.09G035500.5	PF00989,PF01590,PF08446,PF00360	PTHR24423,PTHR24423:SF563				GO:0006355,GO:0005515,GO:0018298,GO:0009584	AT2G18790.1	HY3,OOP1,PHYB	phytochrome B	[+|Glyma.17G111800.1|335],[+|Glyma.13G159700.1|18],[-|Glyma.17G111800.1|402],[+|Glyma.01G075400.2|45],[-|Glyma.06G309800.2|455],[-|Glyma.02G010300.4|1156],[-|Glyma.02G010300.2|1085],[-|Glyma.02G010300.8|1122],[-|Glyma.18G150850.1|207],[-|Glyma.02G010300.9|835],[-|Glyma.02G010300.6|843],[-|Glyma.09G278400.6|2263],[-|Glyma.09G278400.5|1990],[-|Glyma.09G278400.4|2350],[-|Glyma.09G278400.3|2077],[-|G…
	TTCCACAGCTTTCTTGAACT	4	-1	1	20	1264	1283	Cleavage	Glyma.09G035500.1	PF00512,PF02518,PF01590,PF08446,PF00989,PF00360	PTHR24423,PTHR24423:SF563			K12121	GO:0007165,GO:0000155,GO:0005515,GO:0006355,GO:0018298,GO:0009584	AT2G18790.1	HY3,OOP1,PHYB	phytochrome B	[+|Glyma.17G111800.1|335],[+|Glyma.13G159700.1|18],[-|Glyma.17G111800.1|402],[+|Glyma.01G075400.2|45],[-|Glyma.06G309800.2|455],[-|Glyma.02G010300.4|1156],[-|Glyma.02G010300.2|1085],[-|Glyma.02G010300.8|1122],[-|Glyma.18G150850.1|207],[-|Glyma.02G010300.9|835],[-|Glyma.02G010300.6|843],[-|Glyma.09G278400.6|2263],[-|Glyma.09G278400.5|1990],[-|Glyma.09G278400.4|2350],[-|Glyma.09G278400.3|2077],[-|G…
	TTCCACAGCTTTCTTGAACT	4	-1	1	20	1200	1219	Cleavage	Glyma.09G035500.3	PF00512,PF01590,PF08446,PF00989,PF00360	PTHR24423,PTHR24423:SF563				GO:0007165,GO:0000155,GO:0005515,GO:0006355,GO:0018298,GO:0009584	AT2G18790.1	HY3,OOP1,PHYB	phytochrome B	[+|Glyma.17G111800.1|335],[+|Glyma.13G159700.1|18],[-|Glyma.17G111800.1|402],[+|Glyma.01G075400.2|45],[-|Glyma.06G309800.2|455],[-|Glyma.02G010300.4|1156],[-|Glyma.02G010300.2|1085],[-|Glyma.02G010300.8|1122],[-|Glyma.18G150850.1|207],[-|Glyma.02G010300.9|835],[-|Glyma.02G010300.6|843],[-|Glyma.09G278400.6|2263],[-|Glyma.09G278400.5|1990],[-|Glyma.09G278400.4|2350],[-|Glyma.09G278400.3|2077],[-|G…
	TTCCACAGCTTTCTTGAACT	4.5	-1	1	20	808	827	Cleavage	Glyma.05G096800.1	PF08246,PF00112	PTHR12411,PTHR12411:SF349	KOG1543	3.4.22.14		GO:0008234,GO:0006508	AT1G47128.1	RD21,RD21A	Granulin repeat cysteine protease family protein	[+|Glyma.17G111800.1|335],[+|Glyma.13G159700.1|18],[-|Glyma.17G111800.1|402],[+|Glyma.01G075400.2|45],[-|Glyma.06G309800.2|455],[-|Glyma.02G010300.4|1156],[-|Glyma.02G010300.2|1085],[-|Glyma.02G010300.8|1122],[-|Glyma.18G150850.1|207],[-|Glyma.02G010300.9|835],[-|Glyma.02G010300.6|843],[-|Glyma.09G278400.6|2263],[-|Glyma.09G278400.5|1990],[-|Glyma.09G278400.4|2350],[-|Glyma.09G278400.3|2077],[-|G…
	TTCCACAGCTTTCTTGAACT	4.5	-1	1	20	502	521	Cleavage	Glyma.12G182300.1	PF07876	PTHR33178,PTHR33178:SF4					AT5G22580.1		Stress responsive A/B Barrel Domain	[+|Glyma.17G111800.1|335],[+|Glyma.13G159700.1|18],[-|Glyma.17G111800.1|402],[+|Glyma.01G075400.2|45],[-|Glyma.06G309800.2|455],[-|Glyma.02G010300.4|1156],[-|Glyma.02G010300.2|1085],[-|Glyma.02G010300.8|1122],[-|Glyma.18G150850.1|207],[-|Glyma.02G010300.9|835],[-|Glyma.02G010300.6|843],[-|Glyma.09G278400.6|2263],[-|Glyma.09G278400.5|1990],[-|Glyma.09G278400.4|2350],[-|Glyma.09G278400.3|2077],[-|G…
	TTCCACAGCTTTCTTGAACT	4.5	-1	1	20	275	295	Cleavage	Glyma.08G225700.1							AT1G53860.1		Remorin family protein	[+|Glyma.17G111800.1|335],[+|Glyma.13G159700.1|18],[-|Glyma.17G111800.1|402],[+|Glyma.01G075400.2|45],[-|Glyma.06G309800.2|455],[-|Glyma.02G010300.4|1156],[-|Glyma.02G010300.2|1085],[-|Glyma.02G010300.8|1122],[-|Glyma.18G150850.1|207],[-|Glyma.02G010300.9|835],[-|Glyma.02G010300.6|843],[-|Glyma.09G278400.6|2263],[-|Glyma.09G278400.5|1990],[-|Glyma.09G278400.4|2350],[-|Glyma.09G278400.3|2077],[-|G…
	TTCCACAGCTTTCTTGAACT	4.5	-1	1	20	672	691	Cleavage	Glyma.06G250901.1		PTHR34053,PTHR34053:SF1					AT2G20825.1	ULT2	Developmental regulator, ULTRAPETALA	[+|Glyma.17G111800.1|335],[+|Glyma.13G159700.1|18],[-|Glyma.17G111800.1|402],[+|Glyma.01G075400.2|45],[-|Glyma.06G309800.2|455],[-|Glyma.02G010300.4|1156],[-|Glyma.02G010300.2|1085],[-|Glyma.02G010300.8|1122],[-|Glyma.18G150850.1|207],[-|Glyma.02G010300.9|835],[-|Glyma.02G010300.6|843],[-|Glyma.09G278400.6|2263],[-|Glyma.09G278400.5|1990],[-|Glyma.09G278400.4|2350],[-|Glyma.09G278400.3|2077],[-|G…
	TTCCACAGCTTTCTTGAACT	4.5	-1	1	20	1074	1093	Cleavage	Glyma.06G252100.1		PTHR34053,PTHR34053:SF1					AT2G20825.1	ULT2	Developmental regulator, ULTRAPETALA	[+|Glyma.17G111800.1|335],[+|Glyma.13G159700.1|18],[-|Glyma.17G111800.1|402],[+|Glyma.01G075400.2|45],[-|Glyma.06G309800.2|455],[-|Glyma.02G010300.4|1156],[-|Glyma.02G010300.2|1085],[-|Glyma.02G010300.8|1122],[-|Glyma.18G150850.1|207],[-|Glyma.02G010300.9|835],[-|Glyma.02G010300.6|843],[-|Glyma.09G278400.6|2263],[-|Glyma.09G278400.5|1990],[-|Glyma.09G278400.4|2350],[-|Glyma.09G278400.3|2077],[-|G…
	TTCCACAGCTTTCTTGAACT	4.5	-1	1	20	179	198	Cleavage	Glyma.14G164100.1	PF00657	PTHR22835,PTHR22835:SF239		3.2.1.51		GO:0016788	AT3G26430.1		GDSL-like Lipase/Acylhydrolase superfamily protein	[+|Glyma.17G111800.1|335],[+|Glyma.13G159700.1|18],[-|Glyma.17G111800.1|402],[+|Glyma.01G075400.2|45],[-|Glyma.06G309800.2|455],[-|Glyma.02G010300.4|1156],[-|Glyma.02G010300.2|1085],[-|Glyma.02G010300.8|1122],[-|Glyma.18G150850.1|207],[-|Glyma.02G010300.9|835],[-|Glyma.02G010300.6|843],[-|Glyma.09G278400.6|2263],[-|Glyma.09G278400.5|1990],[-|Glyma.09G278400.4|2350],[-|Glyma.09G278400.3|2077],[-|G…
poolID478029 Increased	TGAAGCTGCCAGCATGATCT	3.5	-1	1	20	550	569	Cleavage	Glyma.05G239800.2	PF00249,PF00072	PTHR26402,PTHR26402:SF593			K14491	GO:0000160	AT4G16110.1	ARR2,RR2	response regulator 2	[+|Glyma.19G159800.6|38],[+|Glyma.19G159800.7|38],[+|Glyma.19G159800.1|38],[+|Glyma.10G030400.1|653],[+|Glyma.07G222000.1|300],[+|Glyma.02G143900.2|663],[+|Glyma.19G159800.5|38],[-|Glyma.15G091000.4|3110],[-|Glyma.15G091000.5|3623],[-|Glyma.15G091000.2|2974],[-|Glyma.13G221400.1|3348],[-|Glyma.13G221400.2|3286],[-|Glyma.13G221400.3|2416],[-|Glyma.05G143800.5|3510],[-|Glyma.05G143800.6|3422],[-|Gl…
	TGAAGCTGCCAGCATGATCT	3.5	-1	1	20	332	351	Cleavage	Glyma.16G119900.1	PF00383	PTHR11079,PTHR11079:SF90				GO:0008270	AT5G28050.2		Cytidine/deoxycytidylate deaminase family protein	[+|Glyma.19G159800.6|38],[+|Glyma.19G159800.7|38],[+|Glyma.19G159800.1|38],[+|Glyma.10G030400.1|653],[+|Glyma.07G222000.1|300],[+|Glyma.02G143900.2|663],[+|Glyma.19G159800.5|38],[-|Glyma.15G091000.4|3110],[-|Glyma.15G091000.5|3623],[-|Glyma.15G091000.2|2974],[-|Glyma.13G221400.1|3348],[-|Glyma.13G221400.2|3286],[-|Glyma.13G221400.3|2416],[-|Glyma.05G143800.5|3510],[-|Glyma.05G143800.6|3422],[-|Gl…
	TGAAGCTGCCAGCATGATCT	3.5	-1	1	20	908	927	Cleavage	Glyma.13G064200.1	PF01263	PTHR10091,PTHR10091:SF10	KOG1604	5.1.3.3	K01785	GO:0016853,GO:0005975	AT3G47800.1		Galactose mutarotase-like superfamily protein	[+|Glyma.19G159800.6|38],[+|Glyma.19G159800.7|38],[+|Glyma.19G159800.1|38],[+|Glyma.10G030400.1|653],[+|Glyma.07G222000.1|300],[+|Glyma.02G143900.2|663],[+|Glyma.19G159800.5|38],[-|Glyma.15G091000.4|3110],[-|Glyma.15G091000.5|3623],[-|Glyma.15G091000.2|2974],[-|Glyma.13G221400.1|3348],[-|Glyma.13G221400.2|3286],[-|Glyma.13G221400.3|2416],[-|Glyma.05G143800.5|3510],[-|Glyma.05G143800.6|3422],[-|Gl…
	TGAAGCTGCCAGCATGATCT	3.5	-1	1	20	1039	1058	Cleavage	Glyma.19G020700.1	PF01263	PTHR10091,PTHR10091:SF10	KOG1604	5.1.3.3	K01785	GO:0016853,GO:0005975	AT3G47800.1		Galactose mutarotase-like superfamily protein	[+|Glyma.19G159800.6|38],[+|Glyma.19G159800.7|38],[+|Glyma.19G159800.1|38],[+|Glyma.10G030400.1|653],[+|Glyma.07G222000.1|300],[+|Glyma.02G143900.2|663],[+|Glyma.19G159800.5|38],[-|Glyma.15G091000.4|3110],[-|Glyma.15G091000.5|3623],[-|Glyma.15G091000.2|2974],[-|Glyma.13G221400.1|3348],[-|Glyma.13G221400.2|3286],[-|Glyma.13G221400.3|2416],[-|Glyma.05G143800.5|3510],[-|Glyma.05G143800.6|3422],[-|Gl…
	TGAAGCTGCCAGCATGATCT	3.5	-1	1	20	364	383	Cleavage	Glyma.19G201400.2	PF13405,PF13499,PF07714	PTHR24349,PTHR24349:SF125	KOG0032	2.7.11.1		GO:0005509,GO:0006468,GO:0004672	AT3G10660.1	ATCPK2,CPK2	calmodulin-domain protein kinase cdpk isoform 2	[+|Glyma.19G159800.6|38],[+|Glyma.19G159800.7|38],[+|Glyma.19G159800.1|38],[+|Glyma.10G030400.1|653],[+|Glyma.07G222000.1|300],[+|Glyma.02G143900.2|663],[+|Glyma.19G159800.5|38],[-|Glyma.15G091000.4|3110],[-|Glyma.15G091000.5|3623],[-|Glyma.15G091000.2|2974],[-|Glyma.13G221400.1|3348],[-|Glyma.13G221400.2|3286],[-|Glyma.13G221400.3|2416],[-|Glyma.05G143800.5|3510],[-|Glyma.05G143800.6|3422],[-|Gl…
	TGAAGCTGCCAGCATGATCT	3.5	-1	1	20	382	401	Cleavage	Glyma.19G201400.1	PF13499,PF07714	PTHR24349,PTHR24349:SF125	KOG0032	2.7.11.1	K13412	GO:0006468,GO:0004672	AT3G10660.1	ATCPK2,CPK2	calmodulin-domain protein kinase cdpk isoform 2	[+|Glyma.19G159800.6|38],[+|Glyma.19G159800.7|38],[+|Glyma.19G159800.1|38],[+|Glyma.10G030400.1|653],[+|Glyma.07G222000.1|300],[+|Glyma.02G143900.2|663],[+|Glyma.19G159800.5|38],[-|Glyma.15G091000.4|3110],[-|Glyma.15G091000.5|3623],[-|Glyma.15G091000.2|2974],[-|Glyma.13G221400.1|3348],[-|Glyma.13G221400.2|3286],[-|Glyma.13G221400.3|2416],[-|Glyma.05G143800.5|3510],[-|Glyma.05G143800.6|3422],[-|Gl…
	TGAAGCTGCCAGCATGATCT	3.5	-1	1	20	503	522	Cleavage	Glyma.14G024300.1	PF04851,PF13959,PF00271	PTHR24031,PTHR24031:SF54		3.6.4.13	K14776	GO:0016787,GO:0005524,GO:0003677	AT5G54910.1		DEA(D/H)-box RNA helicase family protein	[+|Glyma.19G159800.6|38],[+|Glyma.19G159800.7|38],[+|Glyma.19G159800.1|38],[+|Glyma.10G030400.1|653],[+|Glyma.07G222000.1|300],[+|Glyma.02G143900.2|663],[+|Glyma.19G159800.5|38],[-|Glyma.15G091000.4|3110],[-|Glyma.15G091000.5|3623],[-|Glyma.15G091000.2|2974],[-|Glyma.13G221400.1|3348],[-|Glyma.13G221400.2|3286],[-|Glyma.13G221400.3|2416],[-|Glyma.05G143800.5|3510],[-|Glyma.05G143800.6|3422],[-|Gl…
	TGAAGCTGCCAGCATGATCT	3.5	-1	1	20	655	674	Cleavage	Glyma.14G024300.3	PF13959,PF00270,PF00271	PTHR24031,PTHR24031:SF54		3.6.4.13		GO:0005524,GO:0003676	AT5G54910.1		DEA(D/H)-box RNA helicase family protein	[+|Glyma.19G159800.6|38],[+|Glyma.19G159800.7|38],[+|Glyma.19G159800.1|38],[+|Glyma.10G030400.1|653],[+|Glyma.07G222000.1|300],[+|Glyma.02G143900.2|663],[+|Glyma.19G159800.5|38],[-|Glyma.15G091000.4|3110],[-|Glyma.15G091000.5|3623],[-|Glyma.15G091000.2|2974],[-|Glyma.13G221400.1|3348],[-|Glyma.13G221400.2|3286],[-|Glyma.13G221400.3|2416],[-|Glyma.05G143800.5|3510],[-|Glyma.05G143800.6|3422],[-|Gl…
	TGAAGCTGCCAGCATGATCT	3.5	-1	1	20	2832	2851	Cleavage	Glyma.02G201800.2	PF12854,PF13812,PF13041,PF01535,PF14432	PTHR24015,PTHR24015:SF638					AT3G46790.1	CRR2	Tetratricopeptide repeat (TPR)-like superfamily protein	[+|Glyma.19G159800.6|38],[+|Glyma.19G159800.7|38],[+|Glyma.19G159800.1|38],[+|Glyma.10G030400.1|653],[+|Glyma.07G222000.1|300],[+|Glyma.02G143900.2|663],[+|Glyma.19G159800.5|38],[-|Glyma.15G091000.4|3110],[-|Glyma.15G091000.5|3623],[-|Glyma.15G091000.2|2974],[-|Glyma.13G221400.1|3348],[-|Glyma.13G221400.2|3286],[-|Glyma.13G221400.3|2416],[-|Glyma.05G143800.5|3510],[-|Glyma.05G143800.6|3422],[-|Gl…
	TGAAGCTGCCAGCATGATCT	3.5	-1	1	20	516	535	Cleavage	Glyma.14G024300.4	PF13959,PF00271	PTHR24031,PTHR24031:SF54		3.6.4.13			AT5G54910.1		DEA(D/H)-box RNA helicase family protein	[+|Glyma.19G159800.6|38],[+|Glyma.19G159800.7|38],[+|Glyma.19G159800.1|38],[+|Glyma.10G030400.1|653],[+|Glyma.07G222000.1|300],[+|Glyma.02G143900.2|663],[+|Glyma.19G159800.5|38],[-|Glyma.15G091000.4|3110],[-|Glyma.15G091000.5|3623],[-|Glyma.15G091000.2|2974],[-|Glyma.13G221400.1|3348],[-|Glyma.13G221400.2|3286],[-|Glyma.13G221400.3|2416],[-|Glyma.05G143800.5|3510],[-|Glyma.05G143800.6|3422],[-|Gl…
	TGAAGCTGCCAGCATGATCT	3.5	-1	1	20	2875	2894	Cleavage	Glyma.02G201800.1	PF12854,PF13812,PF13041,PF01535,PF14432	PTHR24015,PTHR24015:SF638					AT3G46790.1	CRR2	Tetratricopeptide repeat (TPR)-like superfamily protein	[+|Glyma.19G159800.6|38],[+|Glyma.19G159800.7|38],[+|Glyma.19G159800.1|38],[+|Glyma.10G030400.1|653],[+|Glyma.07G222000.1|300],[+|Glyma.02G143900.2|663],[+|Glyma.19G159800.5|38],[-|Glyma.15G091000.4|3110],[-|Glyma.15G091000.5|3623],[-|Glyma.15G091000.2|2974],[-|Glyma.13G221400.1|3348],[-|Glyma.13G221400.2|3286],[-|Glyma.13G221400.3|2416],[-|Glyma.05G143800.5|3510],[-|Glyma.05G143800.6|3422],[-|Gl…
	TGAAGCTGCCAGCATGATCT	3.5	-1	1	20	2845	2864	Cleavage	Glyma.19G126500.1	PF13423,PF06337	PTHR24006,PTHR24006:SF520		3.4.19.12		GO:0004843	AT2G40930.1	ATUBP5,PDE323,UBP5	ubiquitin-specific protease 5	[+|Glyma.19G159800.6|38],[+|Glyma.19G159800.7|38],[+|Glyma.19G159800.1|38],[+|Glyma.10G030400.1|653],[+|Glyma.07G222000.1|300],[+|Glyma.02G143900.2|663],[+|Glyma.19G159800.5|38],[-|Glyma.15G091000.4|3110],[-|Glyma.15G091000.5|3623],[-|Glyma.15G091000.2|2974],[-|Glyma.13G221400.1|3348],[-|Glyma.13G221400.2|3286],[-|Glyma.13G221400.3|2416],[-|Glyma.05G143800.5|3510],[-|Glyma.05G143800.6|3422],[-|Gl…
	TGAAGCTGCCAGCATGATCT	3.5	-1	1	20	2961	2980	Cleavage	Glyma.19G126500.3	PF13423,PF06337	PTHR24006,PTHR24006:SF520		3.4.19.12	K11835	GO:0004843	AT2G40930.1	ATUBP5,PDE323,UBP5	ubiquitin-specific protease 5	[+|Glyma.19G159800.6|38],[+|Glyma.19G159800.7|38],[+|Glyma.19G159800.1|38],[+|Glyma.10G030400.1|653],[+|Glyma.07G222000.1|300],[+|Glyma.02G143900.2|663],[+|Glyma.19G159800.5|38],[-|Glyma.15G091000.4|3110],[-|Glyma.15G091000.5|3623],[-|Glyma.15G091000.2|2974],[-|Glyma.13G221400.1|3348],[-|Glyma.13G221400.2|3286],[-|Glyma.13G221400.3|2416],[-|Glyma.05G143800.5|3510],[-|Glyma.05G143800.6|3422],[-|Gl…
	TGAAGCTGCCAGCATGATCT	3.5	-1	1	20	653	672	Cleavage	Glyma.14G024300.5	PF13959,PF00271	PTHR24031,PTHR24031:SF54		3.6.4.13			AT5G54910.1		DEA(D/H)-box RNA helicase family protein	[+|Glyma.19G159800.6|38],[+|Glyma.19G159800.7|38],[+|Glyma.19G159800.1|38],[+|Glyma.10G030400.1|653],[+|Glyma.07G222000.1|300],[+|Glyma.02G143900.2|663],[+|Glyma.19G159800.5|38],[-|Glyma.15G091000.4|3110],[-|Glyma.15G091000.5|3623],[-|Glyma.15G091000.2|2974],[-|Glyma.13G221400.1|3348],[-|Glyma.13G221400.2|3286],[-|Glyma.13G221400.3|2416],[-|Glyma.05G143800.5|3510],[-|Glyma.05G143800.6|3422],[-|Gl…
	TGAAGCTGCCAGCATGATCT	3.5	-1	1	20	3286	3305	Cleavage	Glyma.19G126500.2	PF13423,PF06337	PTHR24006,PTHR24006:SF520		3.4.19.12	K11835	GO:0004843	AT2G40930.1	ATUBP5,PDE323,UBP5	ubiquitin-specific protease 5	[+|Glyma.19G159800.6|38],[+|Glyma.19G159800.7|38],[+|Glyma.19G159800.1|38],[+|Glyma.10G030400.1|653],[+|Glyma.07G222000.1|300],[+|Glyma.02G143900.2|663],[+|Glyma.19G159800.5|38],[-|Glyma.15G091000.4|3110],[-|Glyma.15G091000.5|3623],[-|Glyma.15G091000.2|2974],[-|Glyma.13G221400.1|3348],[-|Glyma.13G221400.2|3286],[-|Glyma.13G221400.3|2416],[-|Glyma.05G143800.5|3510],[-|Glyma.05G143800.6|3422],[-|Gl…
	TGAAGCTGCCAGCATGATCT	3.5	-1	1	20	44	63	Translation	Glyma.06G303300.1	PF03168	PTHR31852,PTHR31852:SF50					AT3G54200.1		Late embryogenesis abundant (LEA) hydroxyproline-rich glycoprotein family	[+|Glyma.19G159800.6|38],[+|Glyma.19G159800.7|38],[+|Glyma.19G159800.1|38],[+|Glyma.10G030400.1|653],[+|Glyma.07G222000.1|300],[+|Glyma.02G143900.2|663],[+|Glyma.19G159800.5|38],[-|Glyma.15G091000.4|3110],[-|Glyma.15G091000.5|3623],[-|Glyma.15G091000.2|2974],[-|Glyma.13G221400.1|3348],[-|Glyma.13G221400.2|3286],[-|Glyma.13G221400.3|2416],[-|Glyma.05G143800.5|3510],[-|Glyma.05G143800.6|3422],[-|Gl…
	TGAAGCTGCCAGCATGATCT	3.5	-1	1	20	737	756	Cleavage	Glyma.10G160100.1	PF04504	PTHR31662,PTHR31662:SF6					AT3G04930.1		DNA-binding storekeeper protein-related transcriptional regulator	[+|Glyma.19G159800.6|38],[+|Glyma.19G159800.7|38],[+|Glyma.19G159800.1|38],[+|Glyma.10G030400.1|653],[+|Glyma.07G222000.1|300],[+|Glyma.02G143900.2|663],[+|Glyma.19G159800.5|38],[-|Glyma.15G091000.4|3110],[-|Glyma.15G091000.5|3623],[-|Glyma.15G091000.2|2974],[-|Glyma.13G221400.1|3348],[-|Glyma.13G221400.2|3286],[-|Glyma.13G221400.3|2416],[-|Glyma.05G143800.5|3510],[-|Glyma.05G143800.6|3422],[-|Gl…
	TGAAGCTGCCAGCATGATCT	3.5	-1	1	20	702	721	Cleavage	Glyma.20G228300.1	PF04504	PTHR31662,PTHR31662:SF6					AT3G04930.1		DNA-binding storekeeper protein-related transcriptional regulator	[+|Glyma.19G159800.6|38],[+|Glyma.19G159800.7|38],[+|Glyma.19G159800.1|38],[+|Glyma.10G030400.1|653],[+|Glyma.07G222000.1|300],[+|Glyma.02G143900.2|663],[+|Glyma.19G159800.5|38],[-|Glyma.15G091000.4|3110],[-|Glyma.15G091000.5|3623],[-|Glyma.15G091000.2|2974],[-|Glyma.13G221400.1|3348],[-|Glyma.13G221400.2|3286],[-|Glyma.13G221400.3|2416],[-|Glyma.05G143800.5|3510],[-|Glyma.05G143800.6|3422],[-|Gl…
	TGAAGCTGCCAGCATGATCT	3.5	-1	1	20	1068	1087	Cleavage	Glyma.19G154500.1	PF00782,PF03919,PF01331	PTHR10367,PTHR10367:SF0	KOG2386	2.1.1.56	K13917	GO:0008138,GO:0006470,GO:0004484,GO:0006397,GO:0006370	AT3G09100.2		mRNA capping enzyme family protein	[+|Glyma.19G159800.6|38],[+|Glyma.19G159800.7|38],[+|Glyma.19G159800.1|38],[+|Glyma.10G030400.1|653],[+|Glyma.07G222000.1|300],[+|Glyma.02G143900.2|663],[+|Glyma.19G159800.5|38],[-|Glyma.15G091000.4|3110],[-|Glyma.15G091000.5|3623],[-|Glyma.15G091000.2|2974],[-|Glyma.13G221400.1|3348],[-|Glyma.13G221400.2|3286],[-|Glyma.13G221400.3|2416],[-|Glyma.05G143800.5|3510],[-|Glyma.05G143800.6|3422],[-|Gl…
	TGAAGCTGCCAGCATGATCT	3.5	-1	1	20	2137	2156	Cleavage	Glyma.17G211300.1		PTHR31182,PTHR31182:SF5					AT3G11760.1			[+|Glyma.19G159800.6|38],[+|Glyma.19G159800.7|38],[+|Glyma.19G159800.1|38],[+|Glyma.10G030400.1|653],[+|Glyma.07G222000.1|300],[+|Glyma.02G143900.2|663],[+|Glyma.19G159800.5|38],[-|Glyma.15G091000.4|3110],[-|Glyma.15G091000.5|3623],[-|Glyma.15G091000.2|2974],[-|Glyma.13G221400.1|3348],[-|Glyma.13G221400.2|3286],[-|Glyma.13G221400.3|2416],[-|Glyma.05G143800.5|3510],[-|Glyma.05G143800.6|3422],[-|Gl…
	TGAAGCTGCCAGCATGATCT	3.5	-1	1	20	2025	2044	Translation	Glyma.13G122200.1	PF04109	PTHR13038,PTHR13038:SF10			K17907		AT2G31260.1	APG9,ATAPG9	autophagy 9 (APG9)	[+|Glyma.19G159800.6|38],[+|Glyma.19G159800.7|38],[+|Glyma.19G159800.1|38],[+|Glyma.10G030400.1|653],[+|Glyma.07G222000.1|300],[+|Glyma.02G143900.2|663],[+|Glyma.19G159800.5|38],[-|Glyma.15G091000.4|3110],[-|Glyma.15G091000.5|3623],[-|Glyma.15G091000.2|2974],[-|Glyma.13G221400.1|3348],[-|Glyma.13G221400.2|3286],[-|Glyma.13G221400.3|2416],[-|Glyma.05G143800.5|3510],[-|Glyma.05G143800.6|3422],[-|Gl…
	TGAAGCTGCCAGCATGATCT	3.5	-1	1	20	2130	2149	Translation	Glyma.13G122200.3	PF04109	PTHR13038,PTHR13038:SF10			K17907		AT2G31260.1	APG9,ATAPG9	autophagy 9 (APG9)	[+|Glyma.19G159800.6|38],[+|Glyma.19G159800.7|38],[+|Glyma.19G159800.1|38],[+|Glyma.10G030400.1|653],[+|Glyma.07G222000.1|300],[+|Glyma.02G143900.2|663],[+|Glyma.19G159800.5|38],[-|Glyma.15G091000.4|3110],[-|Glyma.15G091000.5|3623],[-|Glyma.15G091000.2|2974],[-|Glyma.13G221400.1|3348],[-|Glyma.13G221400.2|3286],[-|Glyma.13G221400.3|2416],[-|Glyma.05G143800.5|3510],[-|Glyma.05G143800.6|3422],[-|Gl…
	TGAAGCTGCCAGCATGATCT	3.5	-1	1	20	2761	2780	Translation	Glyma.13G122200.2	PF04109	PTHR13038,PTHR13038:SF10			K17907		AT2G31260.1	APG9,ATAPG9	autophagy 9 (APG9)	[+|Glyma.19G159800.6|38],[+|Glyma.19G159800.7|38],[+|Glyma.19G159800.1|38],[+|Glyma.10G030400.1|653],[+|Glyma.07G222000.1|300],[+|Glyma.02G143900.2|663],[+|Glyma.19G159800.5|38],[-|Glyma.15G091000.4|3110],[-|Glyma.15G091000.5|3623],[-|Glyma.15G091000.2|2974],[-|Glyma.13G221400.1|3348],[-|Glyma.13G221400.2|3286],[-|Glyma.13G221400.3|2416],[-|Glyma.05G143800.5|3510],[-|Glyma.05G143800.6|3422],[-|Gl…
	TGAAGCTGCCAGCATGATCT	3.5	-1	1	20	60	79	Translation	Glyma.08G044550.1										[+|Glyma.19G159800.6|38],[+|Glyma.19G159800.7|38],[+|Glyma.19G159800.1|38],[+|Glyma.10G030400.1|653],[+|Glyma.07G222000.1|300],[+|Glyma.02G143900.2|663],[+|Glyma.19G159800.5|38],[-|Glyma.15G091000.4|3110],[-|Glyma.15G091000.5|3623],[-|Glyma.15G091000.2|2974],[-|Glyma.13G221400.1|3348],[-|Glyma.13G221400.2|3286],[-|Glyma.13G221400.3|2416],[-|Glyma.05G143800.5|3510],[-|Glyma.05G143800.6|3422],[-|Gl…
	TGAAGCTGCCAGCATGATCT	3.5	-1	1	20	266	285	Cleavage	Glyma.03G204100.2	PF13405,PF13499,PF07714	PTHR24349,PTHR24349:SF125	KOG0032	2.7.11.1		GO:0005509,GO:0006468,GO:0004672	AT3G10660.1	ATCPK2,CPK2	calmodulin-domain protein kinase cdpk isoform 2	[+|Glyma.19G159800.6|38],[+|Glyma.19G159800.7|38],[+|Glyma.19G159800.1|38],[+|Glyma.10G030400.1|653],[+|Glyma.07G222000.1|300],[+|Glyma.02G143900.2|663],[+|Glyma.19G159800.5|38],[-|Glyma.15G091000.4|3110],[-|Glyma.15G091000.5|3623],[-|Glyma.15G091000.2|2974],[-|Glyma.13G221400.1|3348],[-|Glyma.13G221400.2|3286],[-|Glyma.13G221400.3|2416],[-|Glyma.05G143800.5|3510],[-|Glyma.05G143800.6|3422],[-|Gl…
	TGAAGCTGCCAGCATGATCT	3.5	-1	1	20	500	519	Cleavage	Glyma.03G204100.1	PF13499,PF07714	PTHR24349,PTHR24349:SF125	KOG0032	2.7.11.1	K13412	GO:0006468,GO:0004672	AT3G10660.1	ATCPK2,CPK2	calmodulin-domain protein kinase cdpk isoform 2	[+|Glyma.19G159800.6|38],[+|Glyma.19G159800.7|38],[+|Glyma.19G159800.1|38],[+|Glyma.10G030400.1|653],[+|Glyma.07G222000.1|300],[+|Glyma.02G143900.2|663],[+|Glyma.19G159800.5|38],[-|Glyma.15G091000.4|3110],[-|Glyma.15G091000.5|3623],[-|Glyma.15G091000.2|2974],[-|Glyma.13G221400.1|3348],[-|Glyma.13G221400.2|3286],[-|Glyma.13G221400.3|2416],[-|Glyma.05G143800.5|3510],[-|Glyma.05G143800.6|3422],[-|Gl…
	TGAAGCTGCCAGCATGATCT	3.5	-1	1	20	533	552	Cleavage	Glyma.08G325300.1	PF00168	PTHR31208,PTHR31208:SF2		3.1.4.4		GO:0005515	AT5G55530.2		Calcium-dependent lipid-binding (CaLB domain) family protein	[+|Glyma.19G159800.6|38],[+|Glyma.19G159800.7|38],[+|Glyma.19G159800.1|38],[+|Glyma.10G030400.1|653],[+|Glyma.07G222000.1|300],[+|Glyma.02G143900.2|663],[+|Glyma.19G159800.5|38],[-|Glyma.15G091000.4|3110],[-|Glyma.15G091000.5|3623],[-|Glyma.15G091000.2|2974],[-|Glyma.13G221400.1|3348],[-|Glyma.13G221400.2|3286],[-|Glyma.13G221400.3|2416],[-|Glyma.05G143800.5|3510],[-|Glyma.05G143800.6|3422],[-|Gl…
	TGAAGCTGCCAGCATGATCT	3.5	-1	1	20	466	485	Cleavage	Glyma.12G150500.1	PF12481	PTHR11772,PTHR11772:SF14					AT4G27450.1		Aluminium induced protein with YGL and LRDR motifs	[+|Glyma.19G159800.6|38],[+|Glyma.19G159800.7|38],[+|Glyma.19G159800.1|38],[+|Glyma.10G030400.1|653],[+|Glyma.07G222000.1|300],[+|Glyma.02G143900.2|663],[+|Glyma.19G159800.5|38],[-|Glyma.15G091000.4|3110],[-|Glyma.15G091000.5|3623],[-|Glyma.15G091000.2|2974],[-|Glyma.13G221400.1|3348],[-|Glyma.13G221400.2|3286],[-|Glyma.13G221400.3|2416],[-|Glyma.05G143800.5|3510],[-|Glyma.05G143800.6|3422],[-|Gl…
	TGAAGCTGCCAGCATGATCT	3.5	-1	1	20	1075	1094	Cleavage	Glyma.15G225200.1	PF00931	PTHR23155,PTHR23155:SF562	KOG4658			GO:0043531	AT3G14460.1		LRR and NB-ARC domains-containing disease resistance protein	[+|Glyma.19G159800.6|38],[+|Glyma.19G159800.7|38],[+|Glyma.19G159800.1|38],[+|Glyma.10G030400.1|653],[+|Glyma.07G222000.1|300],[+|Glyma.02G143900.2|663],[+|Glyma.19G159800.5|38],[-|Glyma.15G091000.4|3110],[-|Glyma.15G091000.5|3623],[-|Glyma.15G091000.2|2974],[-|Glyma.13G221400.1|3348],[-|Glyma.13G221400.2|3286],[-|Glyma.13G221400.3|2416],[-|Glyma.05G143800.5|3510],[-|Glyma.05G143800.6|3422],[-|Gl…
	TGAAGCTGCCAGCATGATCT	3.5	-1	1	20	270	289	Cleavage	Glyma.14G052600.1										[+|Glyma.19G159800.6|38],[+|Glyma.19G159800.7|38],[+|Glyma.19G159800.1|38],[+|Glyma.10G030400.1|653],[+|Glyma.07G222000.1|300],[+|Glyma.02G143900.2|663],[+|Glyma.19G159800.5|38],[-|Glyma.15G091000.4|3110],[-|Glyma.15G091000.5|3623],[-|Glyma.15G091000.2|2974],[-|Glyma.13G221400.1|3348],[-|Glyma.13G221400.2|3286],[-|Glyma.13G221400.3|2416],[-|Glyma.05G143800.5|3510],[-|Glyma.05G143800.6|3422],[-|Gl…
	TGAAGCTGCCAGCATGATCT	3.5	-1	1	20	270	289	Cleavage	Glyma.14G052600.3										[+|Glyma.19G159800.6|38],[+|Glyma.19G159800.7|38],[+|Glyma.19G159800.1|38],[+|Glyma.10G030400.1|653],[+|Glyma.07G222000.1|300],[+|Glyma.02G143900.2|663],[+|Glyma.19G159800.5|38],[-|Glyma.15G091000.4|3110],[-|Glyma.15G091000.5|3623],[-|Glyma.15G091000.2|2974],[-|Glyma.13G221400.1|3348],[-|Glyma.13G221400.2|3286],[-|Glyma.13G221400.3|2416],[-|Glyma.05G143800.5|3510],[-|Glyma.05G143800.6|3422],[-|Gl…
	TGAAGCTGCCAGCATGATCT	3.5	-1	1	20	457	476	Translation	Glyma.01G149500.1		PTHR36890,PTHR36890:SF1								[+|Glyma.19G159800.6|38],[+|Glyma.19G159800.7|38],[+|Glyma.19G159800.1|38],[+|Glyma.10G030400.1|653],[+|Glyma.07G222000.1|300],[+|Glyma.02G143900.2|663],[+|Glyma.19G159800.5|38],[-|Glyma.15G091000.4|3110],[-|Glyma.15G091000.5|3623],[-|Glyma.15G091000.2|2974],[-|Glyma.13G221400.1|3348],[-|Glyma.13G221400.2|3286],[-|Glyma.13G221400.3|2416],[-|Glyma.05G143800.5|3510],[-|Glyma.05G143800.6|3422],[-|Gl…
	TGAAGCTGCCAGCATGATCT	3.5	-1	1	20	2172	2191	Cleavage	Glyma.04G100700.1	PF03141	PTHR10108,PTHR10108:SF899		2.1.1.157		GO:0008168	AT1G78240.2	OSU1,QUA2,TSD2	S-adenosyl-L-methionine-dependent methyltransferases superfamily protein	[+|Glyma.19G159800.6|38],[+|Glyma.19G159800.7|38],[+|Glyma.19G159800.1|38],[+|Glyma.10G030400.1|653],[+|Glyma.07G222000.1|300],[+|Glyma.02G143900.2|663],[+|Glyma.19G159800.5|38],[-|Glyma.15G091000.4|3110],[-|Glyma.15G091000.5|3623],[-|Glyma.15G091000.2|2974],[-|Glyma.13G221400.1|3348],[-|Glyma.13G221400.2|3286],[-|Glyma.13G221400.3|2416],[-|Glyma.05G143800.5|3510],[-|Glyma.05G143800.6|3422],[-|Gl…
	TGAAGCTGCCAGCATGATCT	4	-1	1	20	418	437	Cleavage	Glyma.15G144100.1	PF14383,PF14309	PTHR21726,PTHR21726:SF29					AT3G58650.1			[+|Glyma.19G159800.6|38],[+|Glyma.19G159800.7|38],[+|Glyma.19G159800.1|38],[+|Glyma.10G030400.1|653],[+|Glyma.07G222000.1|300],[+|Glyma.02G143900.2|663],[+|Glyma.19G159800.5|38],[-|Glyma.15G091000.4|3110],[-|Glyma.15G091000.5|3623],[-|Glyma.15G091000.2|2974],[-|Glyma.13G221400.1|3348],[-|Glyma.13G221400.2|3286],[-|Glyma.13G221400.3|2416],[-|Glyma.05G143800.5|3510],[-|Glyma.05G143800.6|3422],[-|Gl…
	TGAAGCTGCCAGCATGATCT	4	-1	1	20	445	464	Cleavage	Glyma.15G144100.3	PF14383,PF14309	PTHR21726,PTHR21726:SF29					AT3G58650.1			[+|Glyma.19G159800.6|38],[+|Glyma.19G159800.7|38],[+|Glyma.19G159800.1|38],[+|Glyma.10G030400.1|653],[+|Glyma.07G222000.1|300],[+|Glyma.02G143900.2|663],[+|Glyma.19G159800.5|38],[-|Glyma.15G091000.4|3110],[-|Glyma.15G091000.5|3623],[-|Glyma.15G091000.2|2974],[-|Glyma.13G221400.1|3348],[-|Glyma.13G221400.2|3286],[-|Glyma.13G221400.3|2416],[-|Glyma.05G143800.5|3510],[-|Glyma.05G143800.6|3422],[-|Gl…
	TGAAGCTGCCAGCATGATCT	4	-1	1	20	445	464	Cleavage	Glyma.15G144100.2	PF14383,PF14309	PTHR21726,PTHR21726:SF29					AT3G58650.1			[+|Glyma.19G159800.6|38],[+|Glyma.19G159800.7|38],[+|Glyma.19G159800.1|38],[+|Glyma.10G030400.1|653],[+|Glyma.07G222000.1|300],[+|Glyma.02G143900.2|663],[+|Glyma.19G159800.5|38],[-|Glyma.15G091000.4|3110],[-|Glyma.15G091000.5|3623],[-|Glyma.15G091000.2|2974],[-|Glyma.13G221400.1|3348],[-|Glyma.13G221400.2|3286],[-|Glyma.13G221400.3|2416],[-|Glyma.05G143800.5|3510],[-|Glyma.05G143800.6|3422],[-|Gl…
	TGAAGCTGCCAGCATGATCT	4	-1	1	20	1470	1489	Cleavage	Glyma.15G144100.5	PF14383,PF14309	PTHR21726,PTHR21726:SF29					AT3G58650.1			[+|Glyma.19G159800.6|38],[+|Glyma.19G159800.7|38],[+|Glyma.19G159800.1|38],[+|Glyma.10G030400.1|653],[+|Glyma.07G222000.1|300],[+|Glyma.02G143900.2|663],[+|Glyma.19G159800.5|38],[-|Glyma.15G091000.4|3110],[-|Glyma.15G091000.5|3623],[-|Glyma.15G091000.2|2974],[-|Glyma.13G221400.1|3348],[-|Glyma.13G221400.2|3286],[-|Glyma.13G221400.3|2416],[-|Glyma.05G143800.5|3510],[-|Glyma.05G143800.6|3422],[-|Gl…
	TGAAGCTGCCAGCATGATCT	4	-1	1	20	2629	2648	Cleavage	Glyma.11G009500.3	PF00675,PF05193	PTHR11851,PTHR11851:SF152	KOG0959	3.4.21.102			AT5G42390.1		Insulinase (Peptidase family M16) family protein	[+|Glyma.19G159800.6|38],[+|Glyma.19G159800.7|38],[+|Glyma.19G159800.1|38],[+|Glyma.10G030400.1|653],[+|Glyma.07G222000.1|300],[+|Glyma.02G143900.2|663],[+|Glyma.19G159800.5|38],[-|Glyma.15G091000.4|3110],[-|Glyma.15G091000.5|3623],[-|Glyma.15G091000.2|2974],[-|Glyma.13G221400.1|3348],[-|Glyma.13G221400.2|3286],[-|Glyma.13G221400.3|2416],[-|Glyma.05G143800.5|3510],[-|Glyma.05G143800.6|3422],[-|Gl…
	TGAAGCTGCCAGCATGATCT	4	-1	1	20	2620	2639	Cleavage	Glyma.11G009500.2	PF00675,PF05193	PTHR11851,PTHR11851:SF152	KOG0959	3.4.21.102			AT5G42390.1		Insulinase (Peptidase family M16) family protein	[+|Glyma.19G159800.6|38],[+|Glyma.19G159800.7|38],[+|Glyma.19G159800.1|38],[+|Glyma.10G030400.1|653],[+|Glyma.07G222000.1|300],[+|Glyma.02G143900.2|663],[+|Glyma.19G159800.5|38],[-|Glyma.15G091000.4|3110],[-|Glyma.15G091000.5|3623],[-|Glyma.15G091000.2|2974],[-|Glyma.13G221400.1|3348],[-|Glyma.13G221400.2|3286],[-|Glyma.13G221400.3|2416],[-|Glyma.05G143800.5|3510],[-|Glyma.05G143800.6|3422],[-|Gl…
	TGAAGCTGCCAGCATGATCT	4	-1	1	20	2626	2645	Cleavage	Glyma.11G009500.1	PF00675,PF05193	PTHR11851,PTHR11851:SF152	KOG0959	3.4.21.102			AT5G42390.1		Insulinase (Peptidase family M16) family protein	[+|Glyma.19G159800.6|38],[+|Glyma.19G159800.7|38],[+|Glyma.19G159800.1|38],[+|Glyma.10G030400.1|653],[+|Glyma.07G222000.1|300],[+|Glyma.02G143900.2|663],[+|Glyma.19G159800.5|38],[-|Glyma.15G091000.4|3110],[-|Glyma.15G091000.5|3623],[-|Glyma.15G091000.2|2974],[-|Glyma.13G221400.1|3348],[-|Glyma.13G221400.2|3286],[-|Glyma.13G221400.3|2416],[-|Glyma.05G143800.5|3510],[-|Glyma.05G143800.6|3422],[-|Gl…
	TGAAGCTGCCAGCATGATCT	4	-1	1	20	496	515	Cleavage	Glyma.01G227100.1	PF00226,PF13414	PTHR24078,PTHR24078:SF187	KOG0550		K09527		AT5G12430.1		Heat shock protein DnaJ with tetratricopeptide repeat	[+|Glyma.19G159800.6|38],[+|Glyma.19G159800.7|38],[+|Glyma.19G159800.1|38],[+|Glyma.10G030400.1|653],[+|Glyma.07G222000.1|300],[+|Glyma.02G143900.2|663],[+|Glyma.19G159800.5|38],[-|Glyma.15G091000.4|3110],[-|Glyma.15G091000.5|3623],[-|Glyma.15G091000.2|2974],[-|Glyma.13G221400.1|3348],[-|Glyma.13G221400.2|3286],[-|Glyma.13G221400.3|2416],[-|Glyma.05G143800.5|3510],[-|Glyma.05G143800.6|3422],[-|Gl…
	TGAAGCTGCCAGCATGATCT	4	-1	1	20	496	515	Cleavage	Glyma.01G227100.2	PF13414	PTHR22904,PTHR22904:SF339					AT5G12430.1		Heat shock protein DnaJ with tetratricopeptide repeat	[+|Glyma.19G159800.6|38],[+|Glyma.19G159800.7|38],[+|Glyma.19G159800.1|38],[+|Glyma.10G030400.1|653],[+|Glyma.07G222000.1|300],[+|Glyma.02G143900.2|663],[+|Glyma.19G159800.5|38],[-|Glyma.15G091000.4|3110],[-|Glyma.15G091000.5|3623],[-|Glyma.15G091000.2|2974],[-|Glyma.13G221400.1|3348],[-|Glyma.13G221400.2|3286],[-|Glyma.13G221400.3|2416],[-|Glyma.05G143800.5|3510],[-|Glyma.05G143800.6|3422],[-|Gl…
	TGAAGCTGCCAGCATGATCT	4	-1	1	20	449	468	Cleavage	Glyma.09G012800.1		PTHR34947,PTHR34947:SF3					AT3G13130.1			[+|Glyma.19G159800.6|38],[+|Glyma.19G159800.7|38],[+|Glyma.19G159800.1|38],[+|Glyma.10G030400.1|653],[+|Glyma.07G222000.1|300],[+|Glyma.02G143900.2|663],[+|Glyma.19G159800.5|38],[-|Glyma.15G091000.4|3110],[-|Glyma.15G091000.5|3623],[-|Glyma.15G091000.2|2974],[-|Glyma.13G221400.1|3348],[-|Glyma.13G221400.2|3286],[-|Glyma.13G221400.3|2416],[-|Glyma.05G143800.5|3510],[-|Glyma.05G143800.6|3422],[-|Gl…
	TGAAGCTGCCAGCATGATCT	4	-1	1	20	1115	1134	Cleavage	Glyma.11G153169.1	PF00830	PTHR13528	KOG3278		K02902	GO:0006412,GO:0005840,GO:0005622,GO:0003735	AT4G31460.1		Ribosomal L28 family	[+|Glyma.19G159800.6|38],[+|Glyma.19G159800.7|38],[+|Glyma.19G159800.1|38],[+|Glyma.10G030400.1|653],[+|Glyma.07G222000.1|300],[+|Glyma.02G143900.2|663],[+|Glyma.19G159800.5|38],[-|Glyma.15G091000.4|3110],[-|Glyma.15G091000.5|3623],[-|Glyma.15G091000.2|2974],[-|Glyma.13G221400.1|3348],[-|Glyma.13G221400.2|3286],[-|Glyma.13G221400.3|2416],[-|Glyma.05G143800.5|3510],[-|Glyma.05G143800.6|3422],[-|Gl…
	TGAAGCTGCCAGCATGATCT	4	-1	1	20	915	934	Cleavage	Glyma.11G193900.1	PF00450	PTHR11802,PTHR11802:SF95	KOG1282	3.4.16.5	K16298	GO:0006508,GO:0004185	AT3G10410.1	CPY,SCPL49	SERINE CARBOXYPEPTIDASE-LIKE 49	[+|Glyma.19G159800.6|38],[+|Glyma.19G159800.7|38],[+|Glyma.19G159800.1|38],[+|Glyma.10G030400.1|653],[+|Glyma.07G222000.1|300],[+|Glyma.02G143900.2|663],[+|Glyma.19G159800.5|38],[-|Glyma.15G091000.4|3110],[-|Glyma.15G091000.5|3623],[-|Glyma.15G091000.2|2974],[-|Glyma.13G221400.1|3348],[-|Glyma.13G221400.2|3286],[-|Glyma.13G221400.3|2416],[-|Glyma.05G143800.5|3510],[-|Glyma.05G143800.6|3422],[-|Gl…
	TGAAGCTGCCAGCATGATCT	4	-1	1	20	929	948	Cleavage	Glyma.13G062000.1	PF02365	PTHR31744,PTHR31744:SF8				GO:0006355,GO:0003677	AT5G61430.1	ANAC100,ATNAC5,NAC100	NAC domain containing protein 100	[+|Glyma.19G159800.6|38],[+|Glyma.19G159800.7|38],[+|Glyma.19G159800.1|38],[+|Glyma.10G030400.1|653],[+|Glyma.07G222000.1|300],[+|Glyma.02G143900.2|663],[+|Glyma.19G159800.5|38],[-|Glyma.15G091000.4|3110],[-|Glyma.15G091000.5|3623],[-|Glyma.15G091000.2|2974],[-|Glyma.13G221400.1|3348],[-|Glyma.13G221400.2|3286],[-|Glyma.13G221400.3|2416],[-|Glyma.05G143800.5|3510],[-|Glyma.05G143800.6|3422],[-|Gl…
	TGAAGCTGCCAGCATGATCT	4	-1	1	20	569	588	Cleavage	Glyma.14G063400.1	PF00249	PTHR10641,PTHR10641:SF524	KOG0048		K09422		AT3G55730.1	AtMYB109,MYB109	myb domain protein 109	[+|Glyma.19G159800.6|38],[+|Glyma.19G159800.7|38],[+|Glyma.19G159800.1|38],[+|Glyma.10G030400.1|653],[+|Glyma.07G222000.1|300],[+|Glyma.02G143900.2|663],[+|Glyma.19G159800.5|38],[-|Glyma.15G091000.4|3110],[-|Glyma.15G091000.5|3623],[-|Glyma.15G091000.2|2974],[-|Glyma.13G221400.1|3348],[-|Glyma.13G221400.2|3286],[-|Glyma.13G221400.3|2416],[-|Glyma.05G143800.5|3510],[-|Glyma.05G143800.6|3422],[-|Gl…
	TGAAGCTGCCAGCATGATCT	4	-1	1	20	849	868	Translation	Glyma.01G033000.1		PTHR11017,PTHR11017:SF155					AT5G45060.1		Disease resistance protein (TIR-NBS-LRR class) family	[+|Glyma.19G159800.6|38],[+|Glyma.19G159800.7|38],[+|Glyma.19G159800.1|38],[+|Glyma.10G030400.1|653],[+|Glyma.07G222000.1|300],[+|Glyma.02G143900.2|663],[+|Glyma.19G159800.5|38],[-|Glyma.15G091000.4|3110],[-|Glyma.15G091000.5|3623],[-|Glyma.15G091000.2|2974],[-|Glyma.13G221400.1|3348],[-|Glyma.13G221400.2|3286],[-|Glyma.13G221400.3|2416],[-|Glyma.05G143800.5|3510],[-|Glyma.05G143800.6|3422],[-|Gl…
	TGAAGCTGCCAGCATGATCT	4	-1	1	20	618	637	Cleavage	Glyma.15G240700.1	PF06293	PTHR24055,PTHR24055:SF200	KOG0660	2.7.11.24	K04371	GO:0016773,GO:0016020,GO:0005524	AT3G14720.1	ATMPK19,MPK19	MAP kinase 19	[+|Glyma.19G159800.6|38],[+|Glyma.19G159800.7|38],[+|Glyma.19G159800.1|38],[+|Glyma.10G030400.1|653],[+|Glyma.07G222000.1|300],[+|Glyma.02G143900.2|663],[+|Glyma.19G159800.5|38],[-|Glyma.15G091000.4|3110],[-|Glyma.15G091000.5|3623],[-|Glyma.15G091000.2|2974],[-|Glyma.13G221400.1|3348],[-|Glyma.13G221400.2|3286],[-|Glyma.13G221400.3|2416],[-|Glyma.05G143800.5|3510],[-|Glyma.05G143800.6|3422],[-|Gl…
	TGAAGCTGCCAGCATGATCT	4	-1	1	20	1486	1505	Cleavage	Glyma.12G120300.1	PF00441,PF02770,PF01756	PTHR10909,PTHR10909:SF11		1.3.3.6	K00232	GO:0055114,GO:0016627,GO:0003995,GO:0006635,GO:0005777,GO:0003997	AT1G06290.1	ACX3,ATACX3	acyl-CoA oxidase 3	[+|Glyma.19G159800.6|38],[+|Glyma.19G159800.7|38],[+|Glyma.19G159800.1|38],[+|Glyma.10G030400.1|653],[+|Glyma.07G222000.1|300],[+|Glyma.02G143900.2|663],[+|Glyma.19G159800.5|38],[-|Glyma.15G091000.4|3110],[-|Glyma.15G091000.5|3623],[-|Glyma.15G091000.2|2974],[-|Glyma.13G221400.1|3348],[-|Glyma.13G221400.2|3286],[-|Glyma.13G221400.3|2416],[-|Glyma.05G143800.5|3510],[-|Glyma.05G143800.6|3422],[-|Gl…
	TGAAGCTGCCAGCATGATCT	4	-1	1	20	2303	2322	Cleavage	Glyma.11G072700.2		PTHR34284					AT3G51050.1		FG-GAP repeat-containing protein	[+|Glyma.19G159800.6|38],[+|Glyma.19G159800.7|38],[+|Glyma.19G159800.1|38],[+|Glyma.10G030400.1|653],[+|Glyma.07G222000.1|300],[+|Glyma.02G143900.2|663],[+|Glyma.19G159800.5|38],[-|Glyma.15G091000.4|3110],[-|Glyma.15G091000.5|3623],[-|Glyma.15G091000.2|2974],[-|Glyma.13G221400.1|3348],[-|Glyma.13G221400.2|3286],[-|Glyma.13G221400.3|2416],[-|Glyma.05G143800.5|3510],[-|Glyma.05G143800.6|3422],[-|Gl…
	TGAAGCTGCCAGCATGATCT	4	-1	1	20	2356	2375	Cleavage	Glyma.11G072700.3		PTHR34284					AT3G51050.1		FG-GAP repeat-containing protein	[+|Glyma.19G159800.6|38],[+|Glyma.19G159800.7|38],[+|Glyma.19G159800.1|38],[+|Glyma.10G030400.1|653],[+|Glyma.07G222000.1|300],[+|Glyma.02G143900.2|663],[+|Glyma.19G159800.5|38],[-|Glyma.15G091000.4|3110],[-|Glyma.15G091000.5|3623],[-|Glyma.15G091000.2|2974],[-|Glyma.13G221400.1|3348],[-|Glyma.13G221400.2|3286],[-|Glyma.13G221400.3|2416],[-|Glyma.05G143800.5|3510],[-|Glyma.05G143800.6|3422],[-|Gl…
	TGAAGCTGCCAGCATGATCT	4	-1	1	20	1596	1615	Cleavage	Glyma.06G285400.1	PF00441,PF02770,PF01756	PTHR10909,PTHR10909:SF11		1.3.3.6	K00232	GO:0055114,GO:0016627,GO:0003995,GO:0006635,GO:0005777,GO:0003997	AT1G06290.1	ACX3,ATACX3	acyl-CoA oxidase 3	[+|Glyma.19G159800.6|38],[+|Glyma.19G159800.7|38],[+|Glyma.19G159800.1|38],[+|Glyma.10G030400.1|653],[+|Glyma.07G222000.1|300],[+|Glyma.02G143900.2|663],[+|Glyma.19G159800.5|38],[-|Glyma.15G091000.4|3110],[-|Glyma.15G091000.5|3623],[-|Glyma.15G091000.2|2974],[-|Glyma.13G221400.1|3348],[-|Glyma.13G221400.2|3286],[-|Glyma.13G221400.3|2416],[-|Glyma.05G143800.5|3510],[-|Glyma.05G143800.6|3422],[-|Gl…
	TGAAGCTGCCAGCATGATCT	4	-1	1	20	2373	2392	Cleavage	Glyma.11G072700.1		PTHR34284,PTHR34284:SF1					AT3G51050.1		FG-GAP repeat-containing protein	[+|Glyma.19G159800.6|38],[+|Glyma.19G159800.7|38],[+|Glyma.19G159800.1|38],[+|Glyma.10G030400.1|653],[+|Glyma.07G222000.1|300],[+|Glyma.02G143900.2|663],[+|Glyma.19G159800.5|38],[-|Glyma.15G091000.4|3110],[-|Glyma.15G091000.5|3623],[-|Glyma.15G091000.2|2974],[-|Glyma.13G221400.1|3348],[-|Glyma.13G221400.2|3286],[-|Glyma.13G221400.3|2416],[-|Glyma.05G143800.5|3510],[-|Glyma.05G143800.6|3422],[-|Gl…
	TGAAGCTGCCAGCATGATCT	4	-1	1	20	95	114	Cleavage	Glyma.18G197900.1		PTHR21726,PTHR21726:SF35					AT1G67040.1			[+|Glyma.19G159800.6|38],[+|Glyma.19G159800.7|38],[+|Glyma.19G159800.1|38],[+|Glyma.10G030400.1|653],[+|Glyma.07G222000.1|300],[+|Glyma.02G143900.2|663],[+|Glyma.19G159800.5|38],[-|Glyma.15G091000.4|3110],[-|Glyma.15G091000.5|3623],[-|Glyma.15G091000.2|2974],[-|Glyma.13G221400.1|3348],[-|Glyma.13G221400.2|3286],[-|Glyma.13G221400.3|2416],[-|Glyma.05G143800.5|3510],[-|Glyma.05G143800.6|3422],[-|Gl…
	TGAAGCTGCCAGCATGATCT	4	-1	1	20	173	192	Cleavage	Glyma.17G043000.1	PF00854	PTHR11654,PTHR11654:SF170	KOG1237		K14638	GO:0016020,GO:0006810,GO:0005215	AT1G59740.1		Major facilitator superfamily protein	[+|Glyma.19G159800.6|38],[+|Glyma.19G159800.7|38],[+|Glyma.19G159800.1|38],[+|Glyma.10G030400.1|653],[+|Glyma.07G222000.1|300],[+|Glyma.02G143900.2|663],[+|Glyma.19G159800.5|38],[-|Glyma.15G091000.4|3110],[-|Glyma.15G091000.5|3623],[-|Glyma.15G091000.2|2974],[-|Glyma.13G221400.1|3348],[-|Glyma.13G221400.2|3286],[-|Glyma.13G221400.3|2416],[-|Glyma.05G143800.5|3510],[-|Glyma.05G143800.6|3422],[-|Gl…
	TGAAGCTGCCAGCATGATCT	4	-1	1	20	1967	1986	Cleavage	Glyma.13G116800.2	PF01663	PTHR23071,PTHR23071:SF1			K05288	GO:0003824	AT5G17250.1		Alkaline-phosphatase-like family protein	[+|Glyma.19G159800.6|38],[+|Glyma.19G159800.7|38],[+|Glyma.19G159800.1|38],[+|Glyma.10G030400.1|653],[+|Glyma.07G222000.1|300],[+|Glyma.02G143900.2|663],[+|Glyma.19G159800.5|38],[-|Glyma.15G091000.4|3110],[-|Glyma.15G091000.5|3623],[-|Glyma.15G091000.2|2974],[-|Glyma.13G221400.1|3348],[-|Glyma.13G221400.2|3286],[-|Glyma.13G221400.3|2416],[-|Glyma.05G143800.5|3510],[-|Glyma.05G143800.6|3422],[-|Gl…
	TGAAGCTGCCAGCATGATCT	4	-1	1	20	2453	2472	Cleavage	Glyma.15G155400.1	PF02469	PTHR32382,PTHR32382:SF0					AT3G46550.1	SOS5	Fasciclin-like arabinogalactan family protein	[+|Glyma.19G159800.6|38],[+|Glyma.19G159800.7|38],[+|Glyma.19G159800.1|38],[+|Glyma.10G030400.1|653],[+|Glyma.07G222000.1|300],[+|Glyma.02G143900.2|663],[+|Glyma.19G159800.5|38],[-|Glyma.15G091000.4|3110],[-|Glyma.15G091000.5|3623],[-|Glyma.15G091000.2|2974],[-|Glyma.13G221400.1|3348],[-|Glyma.13G221400.2|3286],[-|Glyma.13G221400.3|2416],[-|Glyma.05G143800.5|3510],[-|Glyma.05G143800.6|3422],[-|Gl…
	TGAAGCTGCCAGCATGATCT	4	-1	1	20	3798	3817	Translation	Glyma.01G033300.3	PF13676,PF00931	PTHR11017,PTHR11017:SF155	KOG4658			GO:0007165,GO:0005515,GO:0043531	AT5G17680.1		disease resistance protein (TIR-NBS-LRR class), putative	[+|Glyma.19G159800.6|38],[+|Glyma.19G159800.7|38],[+|Glyma.19G159800.1|38],[+|Glyma.10G030400.1|653],[+|Glyma.07G222000.1|300],[+|Glyma.02G143900.2|663],[+|Glyma.19G159800.5|38],[-|Glyma.15G091000.4|3110],[-|Glyma.15G091000.5|3623],[-|Glyma.15G091000.2|2974],[-|Glyma.13G221400.1|3348],[-|Glyma.13G221400.2|3286],[-|Glyma.13G221400.3|2416],[-|Glyma.05G143800.5|3510],[-|Glyma.05G143800.6|3422],[-|Gl…
	TGAAGCTGCCAGCATGATCT	4	-1	1	20	4078	4097	Translation	Glyma.01G033200.1	PF13676,PF00931	PTHR11017,PTHR11017:SF155				GO:0007165,GO:0005515,GO:0043531	AT1G69550.1		disease resistance protein (TIR-NBS-LRR class)	[+|Glyma.19G159800.6|38],[+|Glyma.19G159800.7|38],[+|Glyma.19G159800.1|38],[+|Glyma.10G030400.1|653],[+|Glyma.07G222000.1|300],[+|Glyma.02G143900.2|663],[+|Glyma.19G159800.5|38],[-|Glyma.15G091000.4|3110],[-|Glyma.15G091000.5|3623],[-|Glyma.15G091000.2|2974],[-|Glyma.13G221400.1|3348],[-|Glyma.13G221400.2|3286],[-|Glyma.13G221400.3|2416],[-|Glyma.05G143800.5|3510],[-|Glyma.05G143800.6|3422],[-|Gl…
	TGAAGCTGCCAGCATGATCT	4	-1	1	20	453	472	Cleavage	Glyma.06G293700.2	PF00335	PTHR19282,PTHR19282:SF158				GO:0016021	AT2G20740.1		Tetraspanin family protein	[+|Glyma.19G159800.6|38],[+|Glyma.19G159800.7|38],[+|Glyma.19G159800.1|38],[+|Glyma.10G030400.1|653],[+|Glyma.07G222000.1|300],[+|Glyma.02G143900.2|663],[+|Glyma.19G159800.5|38],[-|Glyma.15G091000.4|3110],[-|Glyma.15G091000.5|3623],[-|Glyma.15G091000.2|2974],[-|Glyma.13G221400.1|3348],[-|Glyma.13G221400.2|3286],[-|Glyma.13G221400.3|2416],[-|Glyma.05G143800.5|3510],[-|Glyma.05G143800.6|3422],[-|Gl…
	TGAAGCTGCCAGCATGATCT	4	-1	1	20	456	475	Cleavage	Glyma.06G293700.1	PF00335	PTHR19282,PTHR19282:SF158				GO:0016021	AT2G20740.1		Tetraspanin family protein	[+|Glyma.19G159800.6|38],[+|Glyma.19G159800.7|38],[+|Glyma.19G159800.1|38],[+|Glyma.10G030400.1|653],[+|Glyma.07G222000.1|300],[+|Glyma.02G143900.2|663],[+|Glyma.19G159800.5|38],[-|Glyma.15G091000.4|3110],[-|Glyma.15G091000.5|3623],[-|Glyma.15G091000.2|2974],[-|Glyma.13G221400.1|3348],[-|Glyma.13G221400.2|3286],[-|Glyma.13G221400.3|2416],[-|Glyma.05G143800.5|3510],[-|Glyma.05G143800.6|3422],[-|Gl…
	TGAAGCTGCCAGCATGATCT	4	-1	1	20	516	536	Translation	Glyma.11G242900.1	PF07651	PTHR22951,PTHR22951:SF18				GO:0005543	AT4G40080.1		ENTH/ANTH/VHS superfamily protein	[+|Glyma.19G159800.6|38],[+|Glyma.19G159800.7|38],[+|Glyma.19G159800.1|38],[+|Glyma.10G030400.1|653],[+|Glyma.07G222000.1|300],[+|Glyma.02G143900.2|663],[+|Glyma.19G159800.5|38],[-|Glyma.15G091000.4|3110],[-|Glyma.15G091000.5|3623],[-|Glyma.15G091000.2|2974],[-|Glyma.13G221400.1|3348],[-|Glyma.13G221400.2|3286],[-|Glyma.13G221400.3|2416],[-|Glyma.05G143800.5|3510],[-|Glyma.05G143800.6|3422],[-|Gl…
	TGAAGCTGCCAGCATGATCT	4	-1	1	20	1595	1614	Cleavage	Glyma.10G248100.1	PF03468	PTHR21596,PTHR21596:SF11				GO:0031047	AT3G22430.1			[+|Glyma.19G159800.6|38],[+|Glyma.19G159800.7|38],[+|Glyma.19G159800.1|38],[+|Glyma.10G030400.1|653],[+|Glyma.07G222000.1|300],[+|Glyma.02G143900.2|663],[+|Glyma.19G159800.5|38],[-|Glyma.15G091000.4|3110],[-|Glyma.15G091000.5|3623],[-|Glyma.15G091000.2|2974],[-|Glyma.13G221400.1|3348],[-|Glyma.13G221400.2|3286],[-|Glyma.13G221400.3|2416],[-|Glyma.05G143800.5|3510],[-|Glyma.05G143800.6|3422],[-|Gl…
	TGAAGCTGCCAGCATGATCT	4	-1	1	20	687	706	Cleavage	Glyma.02G157800.3	PF08711	PTHR15141,PTHR15141:SF40				GO:0006351,GO:0005634,GO:0003677	AT5G05140.1		Transcription elongation factor (TFIIS) family protein	[+|Glyma.19G159800.6|38],[+|Glyma.19G159800.7|38],[+|Glyma.19G159800.1|38],[+|Glyma.10G030400.1|653],[+|Glyma.07G222000.1|300],[+|Glyma.02G143900.2|663],[+|Glyma.19G159800.5|38],[-|Glyma.15G091000.4|3110],[-|Glyma.15G091000.5|3623],[-|Glyma.15G091000.2|2974],[-|Glyma.13G221400.1|3348],[-|Glyma.13G221400.2|3286],[-|Glyma.13G221400.3|2416],[-|Glyma.05G143800.5|3510],[-|Glyma.05G143800.6|3422],[-|Gl…
	TGAAGCTGCCAGCATGATCT	4	-1	1	20	761	780	Cleavage	Glyma.02G157800.2	PF08711	PTHR15141,PTHR15141:SF40				GO:0006351,GO:0005634,GO:0003677	AT5G05140.1		Transcription elongation factor (TFIIS) family protein	[+|Glyma.19G159800.6|38],[+|Glyma.19G159800.7|38],[+|Glyma.19G159800.1|38],[+|Glyma.10G030400.1|653],[+|Glyma.07G222000.1|300],[+|Glyma.02G143900.2|663],[+|Glyma.19G159800.5|38],[-|Glyma.15G091000.4|3110],[-|Glyma.15G091000.5|3623],[-|Glyma.15G091000.2|2974],[-|Glyma.13G221400.1|3348],[-|Glyma.13G221400.2|3286],[-|Glyma.13G221400.3|2416],[-|Glyma.05G143800.5|3510],[-|Glyma.05G143800.6|3422],[-|Gl…
	TGAAGCTGCCAGCATGATCT	4	-1	1	20	811	830	Cleavage	Glyma.02G157800.1	PF08711	PTHR15141,PTHR15141:SF40				GO:0006351,GO:0005634,GO:0003677	AT5G05140.1		Transcription elongation factor (TFIIS) family protein	[+|Glyma.19G159800.6|38],[+|Glyma.19G159800.7|38],[+|Glyma.19G159800.1|38],[+|Glyma.10G030400.1|653],[+|Glyma.07G222000.1|300],[+|Glyma.02G143900.2|663],[+|Glyma.19G159800.5|38],[-|Glyma.15G091000.4|3110],[-|Glyma.15G091000.5|3623],[-|Glyma.15G091000.2|2974],[-|Glyma.13G221400.1|3348],[-|Glyma.13G221400.2|3286],[-|Glyma.13G221400.3|2416],[-|Glyma.05G143800.5|3510],[-|Glyma.05G143800.6|3422],[-|Gl…
	TGAAGCTGCCAGCATGATCT	4	-1	1	20	2445	2464	Translation	Glyma.08G324500.1	PF03009	PTHR23344,PTHR23344:SF8	KOG2258	3.1.4.46		GO:0008081,GO:0006629,GO:0008889	AT5G55480.1	SVL1	SHV3-like 1	[+|Glyma.19G159800.6|38],[+|Glyma.19G159800.7|38],[+|Glyma.19G159800.1|38],[+|Glyma.10G030400.1|653],[+|Glyma.07G222000.1|300],[+|Glyma.02G143900.2|663],[+|Glyma.19G159800.5|38],[-|Glyma.15G091000.4|3110],[-|Glyma.15G091000.5|3623],[-|Glyma.15G091000.2|2974],[-|Glyma.13G221400.1|3348],[-|Glyma.13G221400.2|3286],[-|Glyma.13G221400.3|2416],[-|Glyma.05G143800.5|3510],[-|Glyma.05G143800.6|3422],[-|Gl…
	TGAAGCTGCCAGCATGATCT	4	-1	1	20	3852	3871	Translation	Glyma.08G324500.3	PF03009	PTHR23344,PTHR23344:SF8	KOG2258	3.1.4.46		GO:0008081,GO:0006629,GO:0008889	AT5G55480.1	SVL1	SHV3-like 1	[+|Glyma.19G159800.6|38],[+|Glyma.19G159800.7|38],[+|Glyma.19G159800.1|38],[+|Glyma.10G030400.1|653],[+|Glyma.07G222000.1|300],[+|Glyma.02G143900.2|663],[+|Glyma.19G159800.5|38],[-|Glyma.15G091000.4|3110],[-|Glyma.15G091000.5|3623],[-|Glyma.15G091000.2|2974],[-|Glyma.13G221400.1|3348],[-|Glyma.13G221400.2|3286],[-|Glyma.13G221400.3|2416],[-|Glyma.05G143800.5|3510],[-|Glyma.05G143800.6|3422],[-|Gl…
	TGAAGCTGCCAGCATGATCT	4	-1	1	20	963	982	Cleavage	Glyma.19G164650.1	PF11708	PTHR12942,PTHR12942:SF2					AT4G37120.1	SMP2	Pre-mRNA splicing Prp18-interacting factor	[+|Glyma.19G159800.6|38],[+|Glyma.19G159800.7|38],[+|Glyma.19G159800.1|38],[+|Glyma.10G030400.1|653],[+|Glyma.07G222000.1|300],[+|Glyma.02G143900.2|663],[+|Glyma.19G159800.5|38],[-|Glyma.15G091000.4|3110],[-|Glyma.15G091000.5|3623],[-|Glyma.15G091000.2|2974],[-|Glyma.13G221400.1|3348],[-|Glyma.13G221400.2|3286],[-|Glyma.13G221400.3|2416],[-|Glyma.05G143800.5|3510],[-|Glyma.05G143800.6|3422],[-|Gl…
	TGAAGCTGCCAGCATGATCT	4	-1	1	20	896	915	Cleavage	Glyma.02G143600.2	PF00909	PTHR11730,PTHR11730:SF52	KOG0682		K03320	GO:0016020,GO:0015696,GO:0008519,GO:0072488	AT2G38290.1	AMT2,AMT2;1,ATAMT2	ammonium transporter 2	[+|Glyma.19G159800.6|38],[+|Glyma.19G159800.7|38],[+|Glyma.19G159800.1|38],[+|Glyma.10G030400.1|653],[+|Glyma.07G222000.1|300],[+|Glyma.02G143900.2|663],[+|Glyma.19G159800.5|38],[-|Glyma.15G091000.4|3110],[-|Glyma.15G091000.5|3623],[-|Glyma.15G091000.2|2974],[-|Glyma.13G221400.1|3348],[-|Glyma.13G221400.2|3286],[-|Glyma.13G221400.3|2416],[-|Glyma.05G143800.5|3510],[-|Glyma.05G143800.6|3422],[-|Gl…
	TGAAGCTGCCAGCATGATCT	4	-1	1	20	896	915	Cleavage	Glyma.02G143600.1	PF00909	PTHR11730,PTHR11730:SF52	KOG0682		K03320	GO:0016020,GO:0015696,GO:0008519,GO:0072488	AT2G38290.1	AMT2,AMT2;1,ATAMT2	ammonium transporter 2	[+|Glyma.19G159800.6|38],[+|Glyma.19G159800.7|38],[+|Glyma.19G159800.1|38],[+|Glyma.10G030400.1|653],[+|Glyma.07G222000.1|300],[+|Glyma.02G143900.2|663],[+|Glyma.19G159800.5|38],[-|Glyma.15G091000.4|3110],[-|Glyma.15G091000.5|3623],[-|Glyma.15G091000.2|2974],[-|Glyma.13G221400.1|3348],[-|Glyma.13G221400.2|3286],[-|Glyma.13G221400.3|2416],[-|Glyma.05G143800.5|3510],[-|Glyma.05G143800.6|3422],[-|Gl…
	TGAAGCTGCCAGCATGATCT	4	-1	1	20	361	380	Cleavage	Glyma.17G003900.2	PF01501	PTHR32116,PTHR32116:SF7		2.4.1.43	K13648	GO:0016757,GO:0047262	AT5G47780.1	GAUT4	galacturonosyltransferase 4	[+|Glyma.19G159800.6|38],[+|Glyma.19G159800.7|38],[+|Glyma.19G159800.1|38],[+|Glyma.10G030400.1|653],[+|Glyma.07G222000.1|300],[+|Glyma.02G143900.2|663],[+|Glyma.19G159800.5|38],[-|Glyma.15G091000.4|3110],[-|Glyma.15G091000.5|3623],[-|Glyma.15G091000.2|2974],[-|Glyma.13G221400.1|3348],[-|Glyma.13G221400.2|3286],[-|Glyma.13G221400.3|2416],[-|Glyma.05G143800.5|3510],[-|Glyma.05G143800.6|3422],[-|Gl…
	TGAAGCTGCCAGCATGATCT	4	-1	1	20	443	462	Cleavage	Glyma.17G003900.1	PF01501	PTHR32116,PTHR32116:SF7		2.4.1.43	K13648	GO:0016757,GO:0047262	AT5G47780.1	GAUT4	galacturonosyltransferase 4	[+|Glyma.19G159800.6|38],[+|Glyma.19G159800.7|38],[+|Glyma.19G159800.1|38],[+|Glyma.10G030400.1|653],[+|Glyma.07G222000.1|300],[+|Glyma.02G143900.2|663],[+|Glyma.19G159800.5|38],[-|Glyma.15G091000.4|3110],[-|Glyma.15G091000.5|3623],[-|Glyma.15G091000.2|2974],[-|Glyma.13G221400.1|3348],[-|Glyma.13G221400.2|3286],[-|Glyma.13G221400.3|2416],[-|Glyma.05G143800.5|3510],[-|Glyma.05G143800.6|3422],[-|Gl…
	TGAAGCTGCCAGCATGATCT	4	-1	1	20	406	425	Cleavage	Glyma.07G269900.1	PF01501	PTHR32116,PTHR32116:SF7		2.4.1.43	K13648	GO:0016757,GO:0047262	AT5G47780.1	GAUT4	galacturonosyltransferase 4	[+|Glyma.19G159800.6|38],[+|Glyma.19G159800.7|38],[+|Glyma.19G159800.1|38],[+|Glyma.10G030400.1|653],[+|Glyma.07G222000.1|300],[+|Glyma.02G143900.2|663],[+|Glyma.19G159800.5|38],[-|Glyma.15G091000.4|3110],[-|Glyma.15G091000.5|3623],[-|Glyma.15G091000.2|2974],[-|Glyma.13G221400.1|3348],[-|Glyma.13G221400.2|3286],[-|Glyma.13G221400.3|2416],[-|Glyma.05G143800.5|3510],[-|Glyma.05G143800.6|3422],[-|Gl…
	TGAAGCTGCCAGCATGATCT	4.5	-1	1	20	2430	2449	Cleavage	Glyma.03G259000.2	PF08544,PF00288,PF07959	PTHR32463,PTHR32463:SF0		2.7.7.30,2.7.1.52		GO:0005524,GO:0016772	AT1G01220.1	AtFKGP,FKGP	L-fucokinase/GDP-L-fucose pyrophosphorylase	[+|Glyma.19G159800.6|38],[+|Glyma.19G159800.7|38],[+|Glyma.19G159800.1|38],[+|Glyma.10G030400.1|653],[+|Glyma.07G222000.1|300],[+|Glyma.02G143900.2|663],[+|Glyma.19G159800.5|38],[-|Glyma.15G091000.4|3110],[-|Glyma.15G091000.5|3623],[-|Glyma.15G091000.2|2974],[-|Glyma.13G221400.1|3348],[-|Glyma.13G221400.2|3286],[-|Glyma.13G221400.3|2416],[-|Glyma.05G143800.5|3510],[-|Glyma.05G143800.6|3422],[-|Gl…
	TGAAGCTGCCAGCATGATCT	4.5	-1	1	20	3159	3178	Cleavage	Glyma.03G259000.1	PF08544,PF00288,PF07959	PTHR32463,PTHR32463:SF0		2.7.7.30,2.7.1.52	K05305	GO:0005524,GO:0016772	AT1G01220.1	AtFKGP,FKGP	L-fucokinase/GDP-L-fucose pyrophosphorylase	[+|Glyma.19G159800.6|38],[+|Glyma.19G159800.7|38],[+|Glyma.19G159800.1|38],[+|Glyma.10G030400.1|653],[+|Glyma.07G222000.1|300],[+|Glyma.02G143900.2|663],[+|Glyma.19G159800.5|38],[-|Glyma.15G091000.4|3110],[-|Glyma.15G091000.5|3623],[-|Glyma.15G091000.2|2974],[-|Glyma.13G221400.1|3348],[-|Glyma.13G221400.2|3286],[-|Glyma.13G221400.3|2416],[-|Glyma.05G143800.5|3510],[-|Glyma.05G143800.6|3422],[-|Gl…
	TGAAGCTGCCAGCATGATCT	4.5	-1	1	20	118	138	Cleavage	Glyma.08G225950.1										[+|Glyma.19G159800.6|38],[+|Glyma.19G159800.7|38],[+|Glyma.19G159800.1|38],[+|Glyma.10G030400.1|653],[+|Glyma.07G222000.1|300],[+|Glyma.02G143900.2|663],[+|Glyma.19G159800.5|38],[-|Glyma.15G091000.4|3110],[-|Glyma.15G091000.5|3623],[-|Glyma.15G091000.2|2974],[-|Glyma.13G221400.1|3348],[-|Glyma.13G221400.2|3286],[-|Glyma.13G221400.3|2416],[-|Glyma.05G143800.5|3510],[-|Glyma.05G143800.6|3422],[-|Gl…
	TGAAGCTGCCAGCATGATCT	4.5	-1	1	20	445	464	Cleavage	Glyma.09G039000.4	PF14383,PF14309	PTHR21726,PTHR21726:SF29					AT3G58650.1			[+|Glyma.19G159800.6|38],[+|Glyma.19G159800.7|38],[+|Glyma.19G159800.1|38],[+|Glyma.10G030400.1|653],[+|Glyma.07G222000.1|300],[+|Glyma.02G143900.2|663],[+|Glyma.19G159800.5|38],[-|Glyma.15G091000.4|3110],[-|Glyma.15G091000.5|3623],[-|Glyma.15G091000.2|2974],[-|Glyma.13G221400.1|3348],[-|Glyma.13G221400.2|3286],[-|Glyma.13G221400.3|2416],[-|Glyma.05G143800.5|3510],[-|Glyma.05G143800.6|3422],[-|Gl…
	TGAAGCTGCCAGCATGATCT	4.5	-1	1	20	455	474	Cleavage	Glyma.09G039000.1	PF14383,PF14309	PTHR21726,PTHR21726:SF29					AT3G58650.1			[+|Glyma.19G159800.6|38],[+|Glyma.19G159800.7|38],[+|Glyma.19G159800.1|38],[+|Glyma.10G030400.1|653],[+|Glyma.07G222000.1|300],[+|Glyma.02G143900.2|663],[+|Glyma.19G159800.5|38],[-|Glyma.15G091000.4|3110],[-|Glyma.15G091000.5|3623],[-|Glyma.15G091000.2|2974],[-|Glyma.13G221400.1|3348],[-|Glyma.13G221400.2|3286],[-|Glyma.13G221400.3|2416],[-|Glyma.05G143800.5|3510],[-|Glyma.05G143800.6|3422],[-|Gl…
	TGAAGCTGCCAGCATGATCT	4.5	-1	1	20	1302	1321	Cleavage	Glyma.09G039000.7	PF14383,PF14309	PTHR21726,PTHR21726:SF29					AT3G58650.1			[+|Glyma.19G159800.6|38],[+|Glyma.19G159800.7|38],[+|Glyma.19G159800.1|38],[+|Glyma.10G030400.1|653],[+|Glyma.07G222000.1|300],[+|Glyma.02G143900.2|663],[+|Glyma.19G159800.5|38],[-|Glyma.15G091000.4|3110],[-|Glyma.15G091000.5|3623],[-|Glyma.15G091000.2|2974],[-|Glyma.13G221400.1|3348],[-|Glyma.13G221400.2|3286],[-|Glyma.13G221400.3|2416],[-|Glyma.05G143800.5|3510],[-|Glyma.05G143800.6|3422],[-|Gl…
	TGAAGCTGCCAGCATGATCT	4.5	-1	1	20	2657	2676	Cleavage	Glyma.01G233300.3	PF00675,PF05193	PTHR11851,PTHR11851:SF152	KOG0959	3.4.21.102			AT5G42390.1		Insulinase (Peptidase family M16) family protein	[+|Glyma.19G159800.6|38],[+|Glyma.19G159800.7|38],[+|Glyma.19G159800.1|38],[+|Glyma.10G030400.1|653],[+|Glyma.07G222000.1|300],[+|Glyma.02G143900.2|663],[+|Glyma.19G159800.5|38],[-|Glyma.15G091000.4|3110],[-|Glyma.15G091000.5|3623],[-|Glyma.15G091000.2|2974],[-|Glyma.13G221400.1|3348],[-|Glyma.13G221400.2|3286],[-|Glyma.13G221400.3|2416],[-|Glyma.05G143800.5|3510],[-|Glyma.05G143800.6|3422],[-|Gl…
	TGAAGCTGCCAGCATGATCT	4.5	-1	1	20	2654	2673	Cleavage	Glyma.01G233300.1	PF00675,PF05193	PTHR11851,PTHR11851:SF152	KOG0959	3.4.21.102			AT5G42390.1		Insulinase (Peptidase family M16) family protein	[+|Glyma.19G159800.6|38],[+|Glyma.19G159800.7|38],[+|Glyma.19G159800.1|38],[+|Glyma.10G030400.1|653],[+|Glyma.07G222000.1|300],[+|Glyma.02G143900.2|663],[+|Glyma.19G159800.5|38],[-|Glyma.15G091000.4|3110],[-|Glyma.15G091000.5|3623],[-|Glyma.15G091000.2|2974],[-|Glyma.13G221400.1|3348],[-|Glyma.13G221400.2|3286],[-|Glyma.13G221400.3|2416],[-|Glyma.05G143800.5|3510],[-|Glyma.05G143800.6|3422],[-|Gl…
	TGAAGCTGCCAGCATGATCT	4.5	-1	1	20	3256	3275	Cleavage	Glyma.01G233300.4	PF00675,PF05193	PTHR11851,PTHR11851:SF152	KOG0959	3.4.21.102			AT5G42390.1		Insulinase (Peptidase family M16) family protein	[+|Glyma.19G159800.6|38],[+|Glyma.19G159800.7|38],[+|Glyma.19G159800.1|38],[+|Glyma.10G030400.1|653],[+|Glyma.07G222000.1|300],[+|Glyma.02G143900.2|663],[+|Glyma.19G159800.5|38],[-|Glyma.15G091000.4|3110],[-|Glyma.15G091000.5|3623],[-|Glyma.15G091000.2|2974],[-|Glyma.13G221400.1|3348],[-|Glyma.13G221400.2|3286],[-|Glyma.13G221400.3|2416],[-|Glyma.05G143800.5|3510],[-|Glyma.05G143800.6|3422],[-|Gl…
	TGAAGCTGCCAGCATGATCT	4.5	-1	1	20	499	518	Cleavage	Glyma.16G194700.2	PF03171	PTHR10209,PTHR10209:SF122		1.14.11.20		GO:0055114,GO:0016491	AT2G30840.1		2-oxoglutarate (2OG) and Fe(II)-dependent oxygenase superfamily protein	[+|Glyma.19G159800.6|38],[+|Glyma.19G159800.7|38],[+|Glyma.19G159800.1|38],[+|Glyma.10G030400.1|653],[+|Glyma.07G222000.1|300],[+|Glyma.02G143900.2|663],[+|Glyma.19G159800.5|38],[-|Glyma.15G091000.4|3110],[-|Glyma.15G091000.5|3623],[-|Glyma.15G091000.2|2974],[-|Glyma.13G221400.1|3348],[-|Glyma.13G221400.2|3286],[-|Glyma.13G221400.3|2416],[-|Glyma.05G143800.5|3510],[-|Glyma.05G143800.6|3422],[-|Gl…
	TGAAGCTGCCAGCATGATCT	4.5	-1	1	20	575	594	Cleavage	Glyma.16G194700.1	PF03171	PTHR10209,PTHR10209:SF122		1.14.11.20		GO:0055114,GO:0016491	AT2G30840.1		2-oxoglutarate (2OG) and Fe(II)-dependent oxygenase superfamily protein	[+|Glyma.19G159800.6|38],[+|Glyma.19G159800.7|38],[+|Glyma.19G159800.1|38],[+|Glyma.10G030400.1|653],[+|Glyma.07G222000.1|300],[+|Glyma.02G143900.2|663],[+|Glyma.19G159800.5|38],[-|Glyma.15G091000.4|3110],[-|Glyma.15G091000.5|3623],[-|Glyma.15G091000.2|2974],[-|Glyma.13G221400.1|3348],[-|Glyma.13G221400.2|3286],[-|Glyma.13G221400.3|2416],[-|Glyma.05G143800.5|3510],[-|Glyma.05G143800.6|3422],[-|Gl…
	TGAAGCTGCCAGCATGATCT	4.5	-1	1	20	746	765	Translation	Glyma.06G283100.1	PF08246,PF00112	PTHR12411,PTHR12411:SF297	KOG1543	3.4.22.33		GO:0008234,GO:0006508	AT5G45890.1	SAG12	senescence-associated gene 12	[+|Glyma.19G159800.6|38],[+|Glyma.19G159800.7|38],[+|Glyma.19G159800.1|38],[+|Glyma.10G030400.1|653],[+|Glyma.07G222000.1|300],[+|Glyma.02G143900.2|663],[+|Glyma.19G159800.5|38],[-|Glyma.15G091000.4|3110],[-|Glyma.15G091000.5|3623],[-|Glyma.15G091000.2|2974],[-|Glyma.13G221400.1|3348],[-|Glyma.13G221400.2|3286],[-|Glyma.13G221400.3|2416],[-|Glyma.05G143800.5|3510],[-|Glyma.05G143800.6|3422],[-|Gl…
	TGAAGCTGCCAGCATGATCT	4.5	-1	1	20	884	903	Cleavage	Glyma.17G136500.1	PF01554	PTHR11206,PTHR11206:SF93	KOG1347		K03327	GO:0055085,GO:0016020,GO:0015297,GO:0015238,GO:0006855	AT4G22790.1		MATE efflux family protein	[+|Glyma.19G159800.6|38],[+|Glyma.19G159800.7|38],[+|Glyma.19G159800.1|38],[+|Glyma.10G030400.1|653],[+|Glyma.07G222000.1|300],[+|Glyma.02G143900.2|663],[+|Glyma.19G159800.5|38],[-|Glyma.15G091000.4|3110],[-|Glyma.15G091000.5|3623],[-|Glyma.15G091000.2|2974],[-|Glyma.13G221400.1|3348],[-|Glyma.13G221400.2|3286],[-|Glyma.13G221400.3|2416],[-|Glyma.05G143800.5|3510],[-|Glyma.05G143800.6|3422],[-|Gl…
	TGAAGCTGCCAGCATGATCT	4.5	-1	1	20	1080	1099	Cleavage	Glyma.15G155400.1	PF02469	PTHR32382,PTHR32382:SF0					AT3G46550.1	SOS5	Fasciclin-like arabinogalactan family protein	[+|Glyma.19G159800.6|38],[+|Glyma.19G159800.7|38],[+|Glyma.19G159800.1|38],[+|Glyma.10G030400.1|653],[+|Glyma.07G222000.1|300],[+|Glyma.02G143900.2|663],[+|Glyma.19G159800.5|38],[-|Glyma.15G091000.4|3110],[-|Glyma.15G091000.5|3623],[-|Glyma.15G091000.2|2974],[-|Glyma.13G221400.1|3348],[-|Glyma.13G221400.2|3286],[-|Glyma.13G221400.3|2416],[-|Glyma.05G143800.5|3510],[-|Glyma.05G143800.6|3422],[-|Gl…
	TGAAGCTGCCAGCATGATCT	4.5	-1	1	20	305	324	Cleavage	Glyma.09G048100.3	PF02469	PTHR32382,PTHR32382:SF0					AT3G46550.1	SOS5	Fasciclin-like arabinogalactan family protein	[+|Glyma.19G159800.6|38],[+|Glyma.19G159800.7|38],[+|Glyma.19G159800.1|38],[+|Glyma.10G030400.1|653],[+|Glyma.07G222000.1|300],[+|Glyma.02G143900.2|663],[+|Glyma.19G159800.5|38],[-|Glyma.15G091000.4|3110],[-|Glyma.15G091000.5|3623],[-|Glyma.15G091000.2|2974],[-|Glyma.13G221400.1|3348],[-|Glyma.13G221400.2|3286],[-|Glyma.13G221400.3|2416],[-|Glyma.05G143800.5|3510],[-|Glyma.05G143800.6|3422],[-|Gl…
	TGAAGCTGCCAGCATGATCT	4.5	-1	1	20	548	567	Cleavage	Glyma.03G231900.2	PF12874	PTHR23067	KOG4727		K12848		AT3G05760.1		C2H2 and C2HC zinc fingers superfamily protein	[+|Glyma.19G159800.6|38],[+|Glyma.19G159800.7|38],[+|Glyma.19G159800.1|38],[+|Glyma.10G030400.1|653],[+|Glyma.07G222000.1|300],[+|Glyma.02G143900.2|663],[+|Glyma.19G159800.5|38],[-|Glyma.15G091000.4|3110],[-|Glyma.15G091000.5|3623],[-|Glyma.15G091000.2|2974],[-|Glyma.13G221400.1|3348],[-|Glyma.13G221400.2|3286],[-|Glyma.13G221400.3|2416],[-|Glyma.05G143800.5|3510],[-|Glyma.05G143800.6|3422],[-|Gl…
	TGAAGCTGCCAGCATGATCT	4.5	-1	1	20	503	522	Cleavage	Glyma.19G228900.1	PF12874	PTHR23067	KOG4727		K12848		AT3G05760.1		C2H2 and C2HC zinc fingers superfamily protein	[+|Glyma.19G159800.6|38],[+|Glyma.19G159800.7|38],[+|Glyma.19G159800.1|38],[+|Glyma.10G030400.1|653],[+|Glyma.07G222000.1|300],[+|Glyma.02G143900.2|663],[+|Glyma.19G159800.5|38],[-|Glyma.15G091000.4|3110],[-|Glyma.15G091000.5|3623],[-|Glyma.15G091000.2|2974],[-|Glyma.13G221400.1|3348],[-|Glyma.13G221400.2|3286],[-|Glyma.13G221400.3|2416],[-|Glyma.05G143800.5|3510],[-|Glyma.05G143800.6|3422],[-|Gl…
	TGAAGCTGCCAGCATGATCT	4.5	-1	1	20	838	857	Cleavage	Glyma.15G272450.1										[+|Glyma.19G159800.6|38],[+|Glyma.19G159800.7|38],[+|Glyma.19G159800.1|38],[+|Glyma.10G030400.1|653],[+|Glyma.07G222000.1|300],[+|Glyma.02G143900.2|663],[+|Glyma.19G159800.5|38],[-|Glyma.15G091000.4|3110],[-|Glyma.15G091000.5|3623],[-|Glyma.15G091000.2|2974],[-|Glyma.13G221400.1|3348],[-|Glyma.13G221400.2|3286],[-|Glyma.13G221400.3|2416],[-|Glyma.05G143800.5|3510],[-|Glyma.05G143800.6|3422],[-|Gl…
	TGAAGCTGCCAGCATGATCT	4.5	-1	1	20	544	563	Cleavage	Glyma.14G191601.1		PTHR10133,PTHR10133:SF34		2.7.7.7			AT3G20540.2	POLGAMMA1	polymerase gamma 1	[+|Glyma.19G159800.6|38],[+|Glyma.19G159800.7|38],[+|Glyma.19G159800.1|38],[+|Glyma.10G030400.1|653],[+|Glyma.07G222000.1|300],[+|Glyma.02G143900.2|663],[+|Glyma.19G159800.5|38],[-|Glyma.15G091000.4|3110],[-|Glyma.15G091000.5|3623],[-|Glyma.15G091000.2|2974],[-|Glyma.13G221400.1|3348],[-|Glyma.13G221400.2|3286],[-|Glyma.13G221400.3|2416],[-|Glyma.05G143800.5|3510],[-|Glyma.05G143800.6|3422],[-|Gl…
	TGAAGCTGCCAGCATGATCT	4.5	-1	1	20	1388	1408	Cleavage	Glyma.03G262700.3	PF08263,PF13855	PTHR27001,PTHR27001:SF81		2.7.11.1		GO:0005515	AT1G53730.1	SRF6	STRUBBELIG-receptor family 6	[+|Glyma.19G159800.6|38],[+|Glyma.19G159800.7|38],[+|Glyma.19G159800.1|38],[+|Glyma.10G030400.1|653],[+|Glyma.07G222000.1|300],[+|Glyma.02G143900.2|663],[+|Glyma.19G159800.5|38],[-|Glyma.15G091000.4|3110],[-|Glyma.15G091000.5|3623],[-|Glyma.15G091000.2|2974],[-|Glyma.13G221400.1|3348],[-|Glyma.13G221400.2|3286],[-|Glyma.13G221400.3|2416],[-|Glyma.05G143800.5|3510],[-|Glyma.05G143800.6|3422],[-|Gl…
	TGAAGCTGCCAGCATGATCT	4.5	-1	1	20	1470	1489	Cleavage	Glyma.19G036300.2	PF00476	PTHR10133,PTHR10133:SF34		2.7.7.7	K02335	GO:0006260,GO:0003887,GO:0003677	AT1G50840.1	POLGAMMA2	polymerase gamma 2	[+|Glyma.19G159800.6|38],[+|Glyma.19G159800.7|38],[+|Glyma.19G159800.1|38],[+|Glyma.10G030400.1|653],[+|Glyma.07G222000.1|300],[+|Glyma.02G143900.2|663],[+|Glyma.19G159800.5|38],[-|Glyma.15G091000.4|3110],[-|Glyma.15G091000.5|3623],[-|Glyma.15G091000.2|2974],[-|Glyma.13G221400.1|3348],[-|Glyma.13G221400.2|3286],[-|Glyma.13G221400.3|2416],[-|Glyma.05G143800.5|3510],[-|Glyma.05G143800.6|3422],[-|Gl…
	TGAAGCTGCCAGCATGATCT	4.5	-1	1	20	1613	1633	Cleavage	Glyma.03G262700.2	PF13855	PTHR27001,PTHR27001:SF81		2.7.11.1		GO:0005515	AT1G53730.1	SRF6	STRUBBELIG-receptor family 6	[+|Glyma.19G159800.6|38],[+|Glyma.19G159800.7|38],[+|Glyma.19G159800.1|38],[+|Glyma.10G030400.1|653],[+|Glyma.07G222000.1|300],[+|Glyma.02G143900.2|663],[+|Glyma.19G159800.5|38],[-|Glyma.15G091000.4|3110],[-|Glyma.15G091000.5|3623],[-|Glyma.15G091000.2|2974],[-|Glyma.13G221400.1|3348],[-|Glyma.13G221400.2|3286],[-|Glyma.13G221400.3|2416],[-|Glyma.05G143800.5|3510],[-|Glyma.05G143800.6|3422],[-|Gl…
	TGAAGCTGCCAGCATGATCT	4.5	-1	1	20	732	751	Cleavage	Glyma.09G017100.2	PF13041,PF01535	PTHR24015,PTHR24015:SF742					AT1G09410.1		pentatricopeptide (PPR) repeat-containing protein	[+|Glyma.19G159800.6|38],[+|Glyma.19G159800.7|38],[+|Glyma.19G159800.1|38],[+|Glyma.10G030400.1|653],[+|Glyma.07G222000.1|300],[+|Glyma.02G143900.2|663],[+|Glyma.19G159800.5|38],[-|Glyma.15G091000.4|3110],[-|Glyma.15G091000.5|3623],[-|Glyma.15G091000.2|2974],[-|Glyma.13G221400.1|3348],[-|Glyma.13G221400.2|3286],[-|Glyma.13G221400.3|2416],[-|Glyma.05G143800.5|3510],[-|Glyma.05G143800.6|3422],[-|Gl…
	TGAAGCTGCCAGCATGATCT	4.5	-1	1	20	1683	1702	Cleavage	Glyma.14G025300.5	PF01612,PF00476	PTHR10133,PTHR10133:SF34		2.7.7.7		GO:0008408,GO:0006139,GO:0003676,GO:0006260,GO:0003887,GO:0003677	AT1G50840.1	POLGAMMA2	polymerase gamma 2	[+|Glyma.19G159800.6|38],[+|Glyma.19G159800.7|38],[+|Glyma.19G159800.1|38],[+|Glyma.10G030400.1|653],[+|Glyma.07G222000.1|300],[+|Glyma.02G143900.2|663],[+|Glyma.19G159800.5|38],[-|Glyma.15G091000.4|3110],[-|Glyma.15G091000.5|3623],[-|Glyma.15G091000.2|2974],[-|Glyma.13G221400.1|3348],[-|Glyma.13G221400.2|3286],[-|Glyma.13G221400.3|2416],[-|Glyma.05G143800.5|3510],[-|Glyma.05G143800.6|3422],[-|Gl…
	TGAAGCTGCCAGCATGATCT	4.5	-1	1	20	1406	1426	Cleavage	Glyma.19G261700.1	PF08263,PF13855,PF07714	PTHR27001,PTHR27001:SF81	KOG1187	2.7.11.1		GO:0005515,GO:0006468,GO:0004672	AT1G53730.1	SRF6	STRUBBELIG-receptor family 6	[+|Glyma.19G159800.6|38],[+|Glyma.19G159800.7|38],[+|Glyma.19G159800.1|38],[+|Glyma.10G030400.1|653],[+|Glyma.07G222000.1|300],[+|Glyma.02G143900.2|663],[+|Glyma.19G159800.5|38],[-|Glyma.15G091000.4|3110],[-|Glyma.15G091000.5|3623],[-|Glyma.15G091000.2|2974],[-|Glyma.13G221400.1|3348],[-|Glyma.13G221400.2|3286],[-|Glyma.13G221400.3|2416],[-|Glyma.05G143800.5|3510],[-|Glyma.05G143800.6|3422],[-|Gl…
	TGAAGCTGCCAGCATGATCT	5	-1	1	20	397	417	Cleavage	Glyma.15G138800.1	PF00400	PTHR22847,PTHR22847:SF478	KOG0315			GO:0005515	AT3G13340.2		Transducin/WD40 repeat-like superfamily protein	[+|Glyma.19G159800.6|38],[+|Glyma.19G159800.7|38],[+|Glyma.19G159800.1|38],[+|Glyma.10G030400.1|653],[+|Glyma.07G222000.1|300],[+|Glyma.02G143900.2|663],[+|Glyma.19G159800.5|38],[-|Glyma.15G091000.4|3110],[-|Glyma.15G091000.5|3623],[-|Glyma.15G091000.2|2974],[-|Glyma.13G221400.1|3348],[-|Glyma.13G221400.2|3286],[-|Glyma.13G221400.3|2416],[-|Glyma.05G143800.5|3510],[-|Glyma.05G143800.6|3422],[-|Gl…
	TGAAGCTGCCAGCATGATCT	5	-1	1	20	598	618	Cleavage	Glyma.15G138800.4	PF00400	PTHR22847,PTHR22847:SF478	KOG0315			GO:0005515	AT3G13340.2		Transducin/WD40 repeat-like superfamily protein	[+|Glyma.19G159800.6|38],[+|Glyma.19G159800.7|38],[+|Glyma.19G159800.1|38],[+|Glyma.10G030400.1|653],[+|Glyma.07G222000.1|300],[+|Glyma.02G143900.2|663],[+|Glyma.19G159800.5|38],[-|Glyma.15G091000.4|3110],[-|Glyma.15G091000.5|3623],[-|Glyma.15G091000.2|2974],[-|Glyma.13G221400.1|3348],[-|Glyma.13G221400.2|3286],[-|Glyma.13G221400.3|2416],[-|Glyma.05G143800.5|3510],[-|Glyma.05G143800.6|3422],[-|Gl…
	TGAAGCTGCCAGCATGATCT	5	-1	1	20	1422	1441	Cleavage	Glyma.02G264600.1	PF02458	PTHR31642,PTHR31642:SF19		2.3.1.162		GO:0016747	AT2G40230.1		HXXXD-type acyl-transferase family protein	[+|Glyma.19G159800.6|38],[+|Glyma.19G159800.7|38],[+|Glyma.19G159800.1|38],[+|Glyma.10G030400.1|653],[+|Glyma.07G222000.1|300],[+|Glyma.02G143900.2|663],[+|Glyma.19G159800.5|38],[-|Glyma.15G091000.4|3110],[-|Glyma.15G091000.5|3623],[-|Glyma.15G091000.2|2974],[-|Glyma.13G221400.1|3348],[-|Glyma.13G221400.2|3286],[-|Glyma.13G221400.3|2416],[-|Glyma.05G143800.5|3510],[-|Glyma.05G143800.6|3422],[-|Gl…
	TGAAGCTGCCAGCATGATCT	5	-1	1	20	1674	1693	Cleavage	Glyma.05G033500.1	PF00171	PTHR11699,PTHR11699:SF187		1.2.1.19,1.2.1.8	K00130	GO:0055114,GO:0016491,GO:0008152	AT1G74920.1	ALDH10A8	aldehyde dehydrogenase 10A8	[+|Glyma.19G159800.6|38],[+|Glyma.19G159800.7|38],[+|Glyma.19G159800.1|38],[+|Glyma.10G030400.1|653],[+|Glyma.07G222000.1|300],[+|Glyma.02G143900.2|663],[+|Glyma.19G159800.5|38],[-|Glyma.15G091000.4|3110],[-|Glyma.15G091000.5|3623],[-|Glyma.15G091000.2|2974],[-|Glyma.13G221400.1|3348],[-|Glyma.13G221400.2|3286],[-|Glyma.13G221400.3|2416],[-|Glyma.05G143800.5|3510],[-|Glyma.05G143800.6|3422],[-|Gl…
	TGAAGCTGCCAGCATGATCT	5	-1	1	20	1357	1376	Cleavage	Glyma.01G045800.1	PF00153	PTHR24089,PTHR24089:SF282	KOG0769				AT3G05290.1	PNC1	peroxisomal adenine nucleotide carrier 1	[+|Glyma.19G159800.6|38],[+|Glyma.19G159800.7|38],[+|Glyma.19G159800.1|38],[+|Glyma.10G030400.1|653],[+|Glyma.07G222000.1|300],[+|Glyma.02G143900.2|663],[+|Glyma.19G159800.5|38],[-|Glyma.15G091000.4|3110],[-|Glyma.15G091000.5|3623],[-|Glyma.15G091000.2|2974],[-|Glyma.13G221400.1|3348],[-|Glyma.13G221400.2|3286],[-|Glyma.13G221400.3|2416],[-|Glyma.05G143800.5|3510],[-|Glyma.05G143800.6|3422],[-|Gl…
	TGAAGCTGCCAGCATGATCT	5	-1	1	20	1713	1732	Cleavage	Glyma.05G033500.2	PF00171	PTHR11699,PTHR11699:SF187		1.2.1.19,1.2.1.8	K00130	GO:0055114,GO:0016491,GO:0008152	AT1G74920.1	ALDH10A8	aldehyde dehydrogenase 10A8	[+|Glyma.19G159800.6|38],[+|Glyma.19G159800.7|38],[+|Glyma.19G159800.1|38],[+|Glyma.10G030400.1|653],[+|Glyma.07G222000.1|300],[+|Glyma.02G143900.2|663],[+|Glyma.19G159800.5|38],[-|Glyma.15G091000.4|3110],[-|Glyma.15G091000.5|3623],[-|Glyma.15G091000.2|2974],[-|Glyma.13G221400.1|3348],[-|Glyma.13G221400.2|3286],[-|Glyma.13G221400.3|2416],[-|Glyma.05G143800.5|3510],[-|Glyma.05G143800.6|3422],[-|Gl…
	TGAAGCTGCCAGCATGATCT	5	-1	1	20	1759	1778	Cleavage	Glyma.05G033500.3	PF00171	PTHR11699,PTHR11699:SF187		1.2.1.19,1.2.1.8		GO:0055114,GO:0016491,GO:0008152	AT1G74920.1	ALDH10A8	aldehyde dehydrogenase 10A8	[+|Glyma.19G159800.6|38],[+|Glyma.19G159800.7|38],[+|Glyma.19G159800.1|38],[+|Glyma.10G030400.1|653],[+|Glyma.07G222000.1|300],[+|Glyma.02G143900.2|663],[+|Glyma.19G159800.5|38],[-|Glyma.15G091000.4|3110],[-|Glyma.15G091000.5|3623],[-|Glyma.15G091000.2|2974],[-|Glyma.13G221400.1|3348],[-|Glyma.13G221400.2|3286],[-|Glyma.13G221400.3|2416],[-|Glyma.05G143800.5|3510],[-|Glyma.05G143800.6|3422],[-|Gl…
	TGAAGCTGCCAGCATGATCT	5	-1	1	20	1456	1475	Cleavage	Glyma.01G045800.2	PF00153	PTHR24089,PTHR24089:SF282	KOG0769				AT3G05290.1	PNC1	peroxisomal adenine nucleotide carrier 1	[+|Glyma.19G159800.6|38],[+|Glyma.19G159800.7|38],[+|Glyma.19G159800.1|38],[+|Glyma.10G030400.1|653],[+|Glyma.07G222000.1|300],[+|Glyma.02G143900.2|663],[+|Glyma.19G159800.5|38],[-|Glyma.15G091000.4|3110],[-|Glyma.15G091000.5|3623],[-|Glyma.15G091000.2|2974],[-|Glyma.13G221400.1|3348],[-|Glyma.13G221400.2|3286],[-|Glyma.13G221400.3|2416],[-|Glyma.05G143800.5|3510],[-|Glyma.05G143800.6|3422],[-|Gl…
	TGAAGCTGCCAGCATGATCT	5	-1	1	20	155	174	Cleavage	Glyma.10G217900.1	PF13347	PTHR19432,PTHR19432:SF38			K15378		AT1G22710.1	ATSUC2,SUC2,SUT1	sucrose-proton symporter 2	[+|Glyma.19G159800.6|38],[+|Glyma.19G159800.7|38],[+|Glyma.19G159800.1|38],[+|Glyma.10G030400.1|653],[+|Glyma.07G222000.1|300],[+|Glyma.02G143900.2|663],[+|Glyma.19G159800.5|38],[-|Glyma.15G091000.4|3110],[-|Glyma.15G091000.5|3623],[-|Glyma.15G091000.2|2974],[-|Glyma.13G221400.1|3348],[-|Glyma.13G221400.2|3286],[-|Glyma.13G221400.3|2416],[-|Glyma.05G143800.5|3510],[-|Glyma.05G143800.6|3422],[-|Gl…
	TGAAGCTGCCAGCATGATCT	5	-1	1	20	198	217	Cleavage	Glyma.07G005400.1										[+|Glyma.19G159800.6|38],[+|Glyma.19G159800.7|38],[+|Glyma.19G159800.1|38],[+|Glyma.10G030400.1|653],[+|Glyma.07G222000.1|300],[+|Glyma.02G143900.2|663],[+|Glyma.19G159800.5|38],[-|Glyma.15G091000.4|3110],[-|Glyma.15G091000.5|3623],[-|Glyma.15G091000.2|2974],[-|Glyma.13G221400.1|3348],[-|Glyma.13G221400.2|3286],[-|Glyma.13G221400.3|2416],[-|Glyma.05G143800.5|3510],[-|Glyma.05G143800.6|3422],[-|Gl…
	TGAAGCTGCCAGCATGATCT	5	-1	1	20	1091	1110	Cleavage	Glyma.11G229000.1	PF10168	PTHR13257,PTHR13257:SF0	KOG4460		K14318		AT5G05680.1	MOS7	nuclear pore complex protein-related	[+|Glyma.19G159800.6|38],[+|Glyma.19G159800.7|38],[+|Glyma.19G159800.1|38],[+|Glyma.10G030400.1|653],[+|Glyma.07G222000.1|300],[+|Glyma.02G143900.2|663],[+|Glyma.19G159800.5|38],[-|Glyma.15G091000.4|3110],[-|Glyma.15G091000.5|3623],[-|Glyma.15G091000.2|2974],[-|Glyma.13G221400.1|3348],[-|Glyma.13G221400.2|3286],[-|Glyma.13G221400.3|2416],[-|Glyma.05G143800.5|3510],[-|Glyma.05G143800.6|3422],[-|Gl…
poolID3114 Increased	TGAAGCTGCCAGCATGATCTG	3.5	-1	1	21	549	569	Cleavage	Glyma.05G239800.2	PF00249,PF00072	PTHR26402,PTHR26402:SF593			K14491	GO:0000160	AT4G16110.1	ARR2,RR2	response regulator 2	[+|Glyma.07G222000.1|300],[+|Glyma.19G159800.7|38],[+|Glyma.19G159800.1|38],[+|Glyma.10G030400.1|653],[+|Glyma.02G143900.2|663],[+|Glyma.19G159800.5|38],[+|Glyma.19G159800.6|38],[+|Glyma.08G201800.1|266],[+|Glyma.02G044700.1|2061],[+|Glyma.07G016400.1|451]
	TGAAGCTGCCAGCATGATCTG	3.5	-1	1	21	2912	2932	Cleavage	Glyma.14G208500.1	PF02309,PF02362,PF06507	PTHR31384,PTHR31384:SF2				GO:0006355,GO:0005634,GO:0003677,GO:0009725	AT5G37020.1	ARF8,ATARF8	auxin response factor 8	[+|Glyma.07G222000.1|300],[+|Glyma.19G159800.7|38],[+|Glyma.19G159800.1|38],[+|Glyma.10G030400.1|653],[+|Glyma.02G143900.2|663],[+|Glyma.19G159800.5|38],[+|Glyma.19G159800.6|38],[+|Glyma.08G201800.1|266],[+|Glyma.02G044700.1|2061],[+|Glyma.07G016400.1|451]
	TGAAGCTGCCAGCATGATCTG	3.5	-1	1	21	2917	2937	Cleavage	Glyma.02G239600.4	PF02309,PF02362,PF06507	PTHR31384,PTHR31384:SF2				GO:0006355,GO:0005634,GO:0003677,GO:0009725	AT5G37020.1	ARF8,ATARF8	auxin response factor 8	[+|Glyma.07G222000.1|300],[+|Glyma.19G159800.7|38],[+|Glyma.19G159800.1|38],[+|Glyma.10G030400.1|653],[+|Glyma.02G143900.2|663],[+|Glyma.19G159800.5|38],[+|Glyma.19G159800.6|38],[+|Glyma.08G201800.1|266],[+|Glyma.02G044700.1|2061],[+|Glyma.07G016400.1|451]
	TGAAGCTGCCAGCATGATCTG	3.5	-1	1	21	2874	2894	Cleavage	Glyma.18G046800.1	PF02309,PF02362,PF06507	PTHR31384,PTHR31384:SF2				GO:0006355,GO:0005634,GO:0003677,GO:0009725	AT5G37020.1	ARF8,ATARF8	auxin response factor 8	[+|Glyma.07G222000.1|300],[+|Glyma.19G159800.7|38],[+|Glyma.19G159800.1|38],[+|Glyma.10G030400.1|653],[+|Glyma.02G143900.2|663],[+|Glyma.19G159800.5|38],[+|Glyma.19G159800.6|38],[+|Glyma.08G201800.1|266],[+|Glyma.02G044700.1|2061],[+|Glyma.07G016400.1|451]
	TGAAGCTGCCAGCATGATCTG	3.5	-1	1	21	3028	3048	Cleavage	Glyma.02G239600.3	PF02309,PF02362,PF06507	PTHR31384,PTHR31384:SF2				GO:0006355,GO:0005634,GO:0003677,GO:0009725	AT5G37020.1	ARF8,ATARF8	auxin response factor 8	[+|Glyma.07G222000.1|300],[+|Glyma.19G159800.7|38],[+|Glyma.19G159800.1|38],[+|Glyma.10G030400.1|653],[+|Glyma.02G143900.2|663],[+|Glyma.19G159800.5|38],[+|Glyma.19G159800.6|38],[+|Glyma.08G201800.1|266],[+|Glyma.02G044700.1|2061],[+|Glyma.07G016400.1|451]
	TGAAGCTGCCAGCATGATCTG	3.5	-1	1	21	2911	2931	Cleavage	Glyma.11G204200.1	PF02309,PF02362,PF06507	PTHR31384,PTHR31384:SF2				GO:0006355,GO:0005634,GO:0003677,GO:0009725	AT5G37020.1	ARF8,ATARF8	auxin response factor 8	[+|Glyma.07G222000.1|300],[+|Glyma.19G159800.7|38],[+|Glyma.19G159800.1|38],[+|Glyma.10G030400.1|653],[+|Glyma.02G143900.2|663],[+|Glyma.19G159800.5|38],[+|Glyma.19G159800.6|38],[+|Glyma.08G201800.1|266],[+|Glyma.02G044700.1|2061],[+|Glyma.07G016400.1|451]
	TGAAGCTGCCAGCATGATCTG	3.5	-1	1	21	3055	3075	Cleavage	Glyma.02G239600.2	PF02309,PF02362,PF06507	PTHR31384,PTHR31384:SF2				GO:0006355,GO:0005634,GO:0003677,GO:0009725	AT5G37020.1	ARF8,ATARF8	auxin response factor 8	[+|Glyma.07G222000.1|300],[+|Glyma.19G159800.7|38],[+|Glyma.19G159800.1|38],[+|Glyma.10G030400.1|653],[+|Glyma.02G143900.2|663],[+|Glyma.19G159800.5|38],[+|Glyma.19G159800.6|38],[+|Glyma.08G201800.1|266],[+|Glyma.02G044700.1|2061],[+|Glyma.07G016400.1|451]
	TGAAGCTGCCAGCATGATCTG	3.5	-1	1	21	2913	2933	Cleavage	Glyma.02G239600.5	PF02362,PF06507	PTHR31384,PTHR31384:SF2				GO:0003677,GO:0009725,GO:0006355,GO:0005634	AT5G37020.1	ARF8,ATARF8	auxin response factor 8	[+|Glyma.07G222000.1|300],[+|Glyma.19G159800.7|38],[+|Glyma.19G159800.1|38],[+|Glyma.10G030400.1|653],[+|Glyma.02G143900.2|663],[+|Glyma.19G159800.5|38],[+|Glyma.19G159800.6|38],[+|Glyma.08G201800.1|266],[+|Glyma.02G044700.1|2061],[+|Glyma.07G016400.1|451]
	TGAAGCTGCCAGCATGATCTG	3.5	-1	1	21	3379	3399	Cleavage	Glyma.02G239600.1	PF02309,PF02362,PF06507	PTHR31384,PTHR31384:SF2				GO:0006355,GO:0005634,GO:0003677,GO:0009725	AT5G37020.1	ARF8,ATARF8	auxin response factor 8	[+|Glyma.07G222000.1|300],[+|Glyma.19G159800.7|38],[+|Glyma.19G159800.1|38],[+|Glyma.10G030400.1|653],[+|Glyma.02G143900.2|663],[+|Glyma.19G159800.5|38],[+|Glyma.19G159800.6|38],[+|Glyma.08G201800.1|266],[+|Glyma.02G044700.1|2061],[+|Glyma.07G016400.1|451]
	TGAAGCTGCCAGCATGATCTG	3.5	-1	1	21	2416	2436	Cleavage	Glyma.13G221400.3	PF02309,PF02362,PF06507	PTHR31384,PTHR31384:SF3				GO:0006355,GO:0005634,GO:0003677,GO:0009725	AT5G37020.1	ARF8,ATARF8	auxin response factor 8	[+|Glyma.07G222000.1|300],[+|Glyma.19G159800.7|38],[+|Glyma.19G159800.1|38],[+|Glyma.10G030400.1|653],[+|Glyma.02G143900.2|663],[+|Glyma.19G159800.5|38],[+|Glyma.19G159800.6|38],[+|Glyma.08G201800.1|266],[+|Glyma.02G044700.1|2061],[+|Glyma.07G016400.1|451]
	TGAAGCTGCCAGCATGATCTG	3.5	-1	1	21	2444	2464	Cleavage	Glyma.02G281700.3	PF02309,PF02362,PF06507	PTHR31384,PTHR31384:SF33				GO:0006355,GO:0005634,GO:0003677,GO:0009725	AT1G30330.2	ARF6	auxin response factor 6	[+|Glyma.07G222000.1|300],[+|Glyma.19G159800.7|38],[+|Glyma.19G159800.1|38],[+|Glyma.10G030400.1|653],[+|Glyma.02G143900.2|663],[+|Glyma.19G159800.5|38],[+|Glyma.19G159800.6|38],[+|Glyma.08G201800.1|266],[+|Glyma.02G044700.1|2061],[+|Glyma.07G016400.1|451]
	TGAAGCTGCCAGCATGATCTG	3.5	-1	1	21	2521	2541	Cleavage	Glyma.14G032700.3	PF02309,PF02362,PF06507	PTHR31384,PTHR31384:SF33				GO:0006355,GO:0005634,GO:0003677,GO:0009725	AT1G30330.2	ARF6	auxin response factor 6	[+|Glyma.07G222000.1|300],[+|Glyma.19G159800.7|38],[+|Glyma.19G159800.1|38],[+|Glyma.10G030400.1|653],[+|Glyma.02G143900.2|663],[+|Glyma.19G159800.5|38],[+|Glyma.19G159800.6|38],[+|Glyma.08G201800.1|266],[+|Glyma.02G044700.1|2061],[+|Glyma.07G016400.1|451]
	TGAAGCTGCCAGCATGATCTG	3.5	-1	1	21	2656	2676	Cleavage	Glyma.02G281700.2	PF02309,PF02362,PF06507	PTHR31384,PTHR31384:SF33				GO:0006355,GO:0005634,GO:0003677,GO:0009725	AT1G30330.2	ARF6	auxin response factor 6	[+|Glyma.07G222000.1|300],[+|Glyma.19G159800.7|38],[+|Glyma.19G159800.1|38],[+|Glyma.10G030400.1|653],[+|Glyma.02G143900.2|663],[+|Glyma.19G159800.5|38],[+|Glyma.19G159800.6|38],[+|Glyma.08G201800.1|266],[+|Glyma.02G044700.1|2061],[+|Glyma.07G016400.1|451]
	TGAAGCTGCCAGCATGATCTG	3.5	-1	1	21	2594	2614	Cleavage	Glyma.08G100100.3	PF02309,PF02362,PF06507	PTHR31384,PTHR31384:SF3				GO:0006355,GO:0005634,GO:0003677,GO:0009725	AT5G37020.1	ARF8,ATARF8	auxin response factor 8	[+|Glyma.07G222000.1|300],[+|Glyma.19G159800.7|38],[+|Glyma.19G159800.1|38],[+|Glyma.10G030400.1|653],[+|Glyma.02G143900.2|663],[+|Glyma.19G159800.5|38],[+|Glyma.19G159800.6|38],[+|Glyma.08G201800.1|266],[+|Glyma.02G044700.1|2061],[+|Glyma.07G016400.1|451]
	TGAAGCTGCCAGCATGATCTG	3.5	-1	1	21	2831	2851	Cleavage	Glyma.14G032700.2	PF02309,PF02362,PF06507	PTHR31384,PTHR31384:SF33				GO:0006355,GO:0005634,GO:0003677,GO:0009725	AT1G30330.2	ARF6	auxin response factor 6	[+|Glyma.07G222000.1|300],[+|Glyma.19G159800.7|38],[+|Glyma.19G159800.1|38],[+|Glyma.10G030400.1|653],[+|Glyma.02G143900.2|663],[+|Glyma.19G159800.5|38],[+|Glyma.19G159800.6|38],[+|Glyma.08G201800.1|266],[+|Glyma.02G044700.1|2061],[+|Glyma.07G016400.1|451]
	TGAAGCTGCCAGCATGATCTG	3.5	-1	1	21	2974	2994	Cleavage	Glyma.15G091000.2	PF02309,PF02362,PF06507	PTHR31384,PTHR31384:SF3				GO:0006355,GO:0005634,GO:0003677,GO:0009725	AT5G37020.1	ARF8,ATARF8	auxin response factor 8	[+|Glyma.07G222000.1|300],[+|Glyma.19G159800.7|38],[+|Glyma.19G159800.1|38],[+|Glyma.10G030400.1|653],[+|Glyma.02G143900.2|663],[+|Glyma.19G159800.5|38],[+|Glyma.19G159800.6|38],[+|Glyma.08G201800.1|266],[+|Glyma.02G044700.1|2061],[+|Glyma.07G016400.1|451]
	TGAAGCTGCCAGCATGATCTG	3.5	-1	1	21	3101	3121	Cleavage	Glyma.02G281700.1	PF02309,PF02362,PF06507	PTHR31384,PTHR31384:SF33				GO:0006355,GO:0005634,GO:0003677,GO:0009725	AT1G30330.2	ARF6	auxin response factor 6	[+|Glyma.07G222000.1|300],[+|Glyma.19G159800.7|38],[+|Glyma.19G159800.1|38],[+|Glyma.10G030400.1|653],[+|Glyma.02G143900.2|663],[+|Glyma.19G159800.5|38],[+|Glyma.19G159800.6|38],[+|Glyma.08G201800.1|266],[+|Glyma.02G044700.1|2061],[+|Glyma.07G016400.1|451]
	TGAAGCTGCCAGCATGATCTG	3.5	-1	1	21	3141	3161	Cleavage	Glyma.14G032700.1	PF02309,PF02362,PF06507	PTHR31384,PTHR31384:SF33				GO:0006355,GO:0005634,GO:0003677,GO:0009725	AT1G30330.2	ARF6	auxin response factor 6	[+|Glyma.07G222000.1|300],[+|Glyma.19G159800.7|38],[+|Glyma.19G159800.1|38],[+|Glyma.10G030400.1|653],[+|Glyma.02G143900.2|663],[+|Glyma.19G159800.5|38],[+|Glyma.19G159800.6|38],[+|Glyma.08G201800.1|266],[+|Glyma.02G044700.1|2061],[+|Glyma.07G016400.1|451]
	TGAAGCTGCCAGCATGATCTG	3.5	-1	1	21	3215	3235	Cleavage	Glyma.14G032700.4	PF02362,PF06507	PTHR31384,PTHR31384:SF33				GO:0003677,GO:0009725,GO:0006355,GO:0005634	AT1G30330.2	ARF6	auxin response factor 6	[+|Glyma.07G222000.1|300],[+|Glyma.19G159800.7|38],[+|Glyma.19G159800.1|38],[+|Glyma.10G030400.1|653],[+|Glyma.02G143900.2|663],[+|Glyma.19G159800.5|38],[+|Glyma.19G159800.6|38],[+|Glyma.08G201800.1|266],[+|Glyma.02G044700.1|2061],[+|Glyma.07G016400.1|451]
	TGAAGCTGCCAGCATGATCTG	3.5	-1	1	21	3096	3116	Cleavage	Glyma.15G091000.3	PF02309,PF02362,PF06507	PTHR31384,PTHR31384:SF3				GO:0006355,GO:0005634,GO:0003677,GO:0009725	AT5G37020.1	ARF8,ATARF8	auxin response factor 8	[+|Glyma.07G222000.1|300],[+|Glyma.19G159800.7|38],[+|Glyma.19G159800.1|38],[+|Glyma.10G030400.1|653],[+|Glyma.02G143900.2|663],[+|Glyma.19G159800.5|38],[+|Glyma.19G159800.6|38],[+|Glyma.08G201800.1|266],[+|Glyma.02G044700.1|2061],[+|Glyma.07G016400.1|451]
	TGAAGCTGCCAGCATGATCTG	3.5	-1	1	21	3096	3116	Cleavage	Glyma.15G091000.1	PF02309,PF02362,PF06507	PTHR31384,PTHR31384:SF3				GO:0006355,GO:0005634,GO:0003677,GO:0009725	AT5G37020.1	ARF8,ATARF8	auxin response factor 8	[+|Glyma.07G222000.1|300],[+|Glyma.19G159800.7|38],[+|Glyma.19G159800.1|38],[+|Glyma.10G030400.1|653],[+|Glyma.02G143900.2|663],[+|Glyma.19G159800.5|38],[+|Glyma.19G159800.6|38],[+|Glyma.08G201800.1|266],[+|Glyma.02G044700.1|2061],[+|Glyma.07G016400.1|451]
	TGAAGCTGCCAGCATGATCTG	3.5	-1	1	21	3110	3130	Cleavage	Glyma.15G091000.4	PF02309,PF02362,PF06507	PTHR31384,PTHR31384:SF3				GO:0006355,GO:0005634,GO:0003677,GO:0009725	AT5G37020.1	ARF8,ATARF8	auxin response factor 8	[+|Glyma.07G222000.1|300],[+|Glyma.19G159800.7|38],[+|Glyma.19G159800.1|38],[+|Glyma.10G030400.1|653],[+|Glyma.02G143900.2|663],[+|Glyma.19G159800.5|38],[+|Glyma.19G159800.6|38],[+|Glyma.08G201800.1|266],[+|Glyma.02G044700.1|2061],[+|Glyma.07G016400.1|451]
	TGAAGCTGCCAGCATGATCTG	3.5	-1	1	21	3348	3368	Cleavage	Glyma.13G221400.1	PF02309,PF02362,PF06507	PTHR31384,PTHR31384:SF3				GO:0006355,GO:0005634,GO:0003677,GO:0009725	AT5G37020.1	ARF8,ATARF8	auxin response factor 8	[+|Glyma.07G222000.1|300],[+|Glyma.19G159800.7|38],[+|Glyma.19G159800.1|38],[+|Glyma.10G030400.1|653],[+|Glyma.02G143900.2|663],[+|Glyma.19G159800.5|38],[+|Glyma.19G159800.6|38],[+|Glyma.08G201800.1|266],[+|Glyma.02G044700.1|2061],[+|Glyma.07G016400.1|451]
	TGAAGCTGCCAGCATGATCTG	3.5	-1	1	21	3422	3442	Cleavage	Glyma.05G143800.6	PF02309,PF02362,PF06507	PTHR31384,PTHR31384:SF3				GO:0006355,GO:0005634,GO:0003677,GO:0009725	AT5G37020.1	ARF8,ATARF8	auxin response factor 8	[+|Glyma.07G222000.1|300],[+|Glyma.19G159800.7|38],[+|Glyma.19G159800.1|38],[+|Glyma.10G030400.1|653],[+|Glyma.02G143900.2|663],[+|Glyma.19G159800.5|38],[+|Glyma.19G159800.6|38],[+|Glyma.08G201800.1|266],[+|Glyma.02G044700.1|2061],[+|Glyma.07G016400.1|451]
	TGAAGCTGCCAGCATGATCTG	3.5	-1	1	21	3286	3306	Cleavage	Glyma.13G221400.2	PF02309,PF02362,PF06507	PTHR31384,PTHR31384:SF3				GO:0006355,GO:0005634,GO:0003677,GO:0009725	AT5G37020.1	ARF8,ATARF8	auxin response factor 8	[+|Glyma.07G222000.1|300],[+|Glyma.19G159800.7|38],[+|Glyma.19G159800.1|38],[+|Glyma.10G030400.1|653],[+|Glyma.02G143900.2|663],[+|Glyma.19G159800.5|38],[+|Glyma.19G159800.6|38],[+|Glyma.08G201800.1|266],[+|Glyma.02G044700.1|2061],[+|Glyma.07G016400.1|451]
	TGAAGCTGCCAGCATGATCTG	3.5	-1	1	21	3520	3540	Cleavage	Glyma.08G100100.2	PF02309,PF02362,PF06507	PTHR31384,PTHR31384:SF3				GO:0006355,GO:0005634,GO:0003677,GO:0009725	AT5G37020.1	ARF8,ATARF8	auxin response factor 8	[+|Glyma.07G222000.1|300],[+|Glyma.19G159800.7|38],[+|Glyma.19G159800.1|38],[+|Glyma.10G030400.1|653],[+|Glyma.02G143900.2|663],[+|Glyma.19G159800.5|38],[+|Glyma.19G159800.6|38],[+|Glyma.08G201800.1|266],[+|Glyma.02G044700.1|2061],[+|Glyma.07G016400.1|451]
	TGAAGCTGCCAGCATGATCTG	3.5	-1	1	21	3523	3543	Cleavage	Glyma.08G100100.1	PF02309,PF02362,PF06507	PTHR31384,PTHR31384:SF3				GO:0006355,GO:0005634,GO:0003677,GO:0009725	AT5G37020.1	ARF8,ATARF8	auxin response factor 8	[+|Glyma.07G222000.1|300],[+|Glyma.19G159800.7|38],[+|Glyma.19G159800.1|38],[+|Glyma.10G030400.1|653],[+|Glyma.02G143900.2|663],[+|Glyma.19G159800.5|38],[+|Glyma.19G159800.6|38],[+|Glyma.08G201800.1|266],[+|Glyma.02G044700.1|2061],[+|Glyma.07G016400.1|451]
	TGAAGCTGCCAGCATGATCTG	3.5	-1	1	21	3623	3643	Cleavage	Glyma.15G091000.5	PF02309,PF02362,PF06507	PTHR31384,PTHR31384:SF3				GO:0006355,GO:0005634,GO:0003677,GO:0009725	AT5G37020.1	ARF8,ATARF8	auxin response factor 8	[+|Glyma.07G222000.1|300],[+|Glyma.19G159800.7|38],[+|Glyma.19G159800.1|38],[+|Glyma.10G030400.1|653],[+|Glyma.02G143900.2|663],[+|Glyma.19G159800.5|38],[+|Glyma.19G159800.6|38],[+|Glyma.08G201800.1|266],[+|Glyma.02G044700.1|2061],[+|Glyma.07G016400.1|451]
	TGAAGCTGCCAGCATGATCTG	3.5	-1	1	21	3509	3529	Cleavage	Glyma.05G143800.2	PF02309,PF02362,PF06507	PTHR31384,PTHR31384:SF3				GO:0006355,GO:0005634,GO:0003677,GO:0009725	AT5G37020.1	ARF8,ATARF8	auxin response factor 8	[+|Glyma.07G222000.1|300],[+|Glyma.19G159800.7|38],[+|Glyma.19G159800.1|38],[+|Glyma.10G030400.1|653],[+|Glyma.02G143900.2|663],[+|Glyma.19G159800.5|38],[+|Glyma.19G159800.6|38],[+|Glyma.08G201800.1|266],[+|Glyma.02G044700.1|2061],[+|Glyma.07G016400.1|451]
	TGAAGCTGCCAGCATGATCTG	3.5	-1	1	21	3510	3530	Cleavage	Glyma.05G143800.5	PF02309,PF02362,PF06507	PTHR31384,PTHR31384:SF3				GO:0006355,GO:0005634,GO:0003677,GO:0009725	AT5G37020.1	ARF8,ATARF8	auxin response factor 8	[+|Glyma.07G222000.1|300],[+|Glyma.19G159800.7|38],[+|Glyma.19G159800.1|38],[+|Glyma.10G030400.1|653],[+|Glyma.02G143900.2|663],[+|Glyma.19G159800.5|38],[+|Glyma.19G159800.6|38],[+|Glyma.08G201800.1|266],[+|Glyma.02G044700.1|2061],[+|Glyma.07G016400.1|451]
	TGAAGCTGCCAGCATGATCTG	3.5	-1	1	21	331	351	Cleavage	Glyma.16G119900.1	PF00383	PTHR11079,PTHR11079:SF90				GO:0008270	AT5G28050.2		Cytidine/deoxycytidylate deaminase family protein	[+|Glyma.07G222000.1|300],[+|Glyma.19G159800.7|38],[+|Glyma.19G159800.1|38],[+|Glyma.10G030400.1|653],[+|Glyma.02G143900.2|663],[+|Glyma.19G159800.5|38],[+|Glyma.19G159800.6|38],[+|Glyma.08G201800.1|266],[+|Glyma.02G044700.1|2061],[+|Glyma.07G016400.1|451]
	TGAAGCTGCCAGCATGATCTG	3.5	-1	1	21	2136	2156	Cleavage	Glyma.17G211300.1		PTHR31182,PTHR31182:SF5					AT3G11760.1			[+|Glyma.07G222000.1|300],[+|Glyma.19G159800.7|38],[+|Glyma.19G159800.1|38],[+|Glyma.10G030400.1|653],[+|Glyma.02G143900.2|663],[+|Glyma.19G159800.5|38],[+|Glyma.19G159800.6|38],[+|Glyma.08G201800.1|266],[+|Glyma.02G044700.1|2061],[+|Glyma.07G016400.1|451]
	TGAAGCTGCCAGCATGATCTG	3.5	-1	1	21	532	552	Cleavage	Glyma.08G325300.1	PF00168	PTHR31208,PTHR31208:SF2		3.1.4.4		GO:0005515	AT5G55530.2		Calcium-dependent lipid-binding (CaLB domain) family protein	[+|Glyma.07G222000.1|300],[+|Glyma.19G159800.7|38],[+|Glyma.19G159800.1|38],[+|Glyma.10G030400.1|653],[+|Glyma.02G143900.2|663],[+|Glyma.19G159800.5|38],[+|Glyma.19G159800.6|38],[+|Glyma.08G201800.1|266],[+|Glyma.02G044700.1|2061],[+|Glyma.07G016400.1|451]
	TGAAGCTGCCAGCATGATCTG	3.5	-1	1	21	2831	2851	Cleavage	Glyma.02G201800.2	PF12854,PF13812,PF13041,PF01535,PF14432	PTHR24015,PTHR24015:SF638					AT3G46790.1	CRR2	Tetratricopeptide repeat (TPR)-like superfamily protein	[+|Glyma.07G222000.1|300],[+|Glyma.19G159800.7|38],[+|Glyma.19G159800.1|38],[+|Glyma.10G030400.1|653],[+|Glyma.02G143900.2|663],[+|Glyma.19G159800.5|38],[+|Glyma.19G159800.6|38],[+|Glyma.08G201800.1|266],[+|Glyma.02G044700.1|2061],[+|Glyma.07G016400.1|451]
	TGAAGCTGCCAGCATGATCTG	3.5	-1	1	21	2874	2894	Cleavage	Glyma.02G201800.1	PF12854,PF13812,PF13041,PF01535,PF14432	PTHR24015,PTHR24015:SF638					AT3G46790.1	CRR2	Tetratricopeptide repeat (TPR)-like superfamily protein	[+|Glyma.07G222000.1|300],[+|Glyma.19G159800.7|38],[+|Glyma.19G159800.1|38],[+|Glyma.10G030400.1|653],[+|Glyma.02G143900.2|663],[+|Glyma.19G159800.5|38],[+|Glyma.19G159800.6|38],[+|Glyma.08G201800.1|266],[+|Glyma.02G044700.1|2061],[+|Glyma.07G016400.1|451]
	TGAAGCTGCCAGCATGATCTG	3.5	-1	1	21	907	927	Cleavage	Glyma.13G064200.1	PF01263	PTHR10091,PTHR10091:SF10	KOG1604	5.1.3.3	K01785	GO:0016853,GO:0005975	AT3G47800.1		Galactose mutarotase-like superfamily protein	[+|Glyma.07G222000.1|300],[+|Glyma.19G159800.7|38],[+|Glyma.19G159800.1|38],[+|Glyma.10G030400.1|653],[+|Glyma.02G143900.2|663],[+|Glyma.19G159800.5|38],[+|Glyma.19G159800.6|38],[+|Glyma.08G201800.1|266],[+|Glyma.02G044700.1|2061],[+|Glyma.07G016400.1|451]
	TGAAGCTGCCAGCATGATCTG	3.5	-1	1	21	1038	1058	Cleavage	Glyma.19G020700.1	PF01263	PTHR10091,PTHR10091:SF10	KOG1604	5.1.3.3	K01785	GO:0016853,GO:0005975	AT3G47800.1		Galactose mutarotase-like superfamily protein	[+|Glyma.07G222000.1|300],[+|Glyma.19G159800.7|38],[+|Glyma.19G159800.1|38],[+|Glyma.10G030400.1|653],[+|Glyma.02G143900.2|663],[+|Glyma.19G159800.5|38],[+|Glyma.19G159800.6|38],[+|Glyma.08G201800.1|266],[+|Glyma.02G044700.1|2061],[+|Glyma.07G016400.1|451]
	TGAAGCTGCCAGCATGATCTG	3.5	-1	1	21	363	383	Cleavage	Glyma.19G201400.2	PF13405,PF13499,PF07714	PTHR24349,PTHR24349:SF125	KOG0032	2.7.11.1		GO:0005509,GO:0006468,GO:0004672	AT3G10660.1	ATCPK2,CPK2	calmodulin-domain protein kinase cdpk isoform 2	[+|Glyma.07G222000.1|300],[+|Glyma.19G159800.7|38],[+|Glyma.19G159800.1|38],[+|Glyma.10G030400.1|653],[+|Glyma.02G143900.2|663],[+|Glyma.19G159800.5|38],[+|Glyma.19G159800.6|38],[+|Glyma.08G201800.1|266],[+|Glyma.02G044700.1|2061],[+|Glyma.07G016400.1|451]
	TGAAGCTGCCAGCATGATCTG	3.5	-1	1	21	381	401	Cleavage	Glyma.19G201400.1	PF13499,PF07714	PTHR24349,PTHR24349:SF125	KOG0032	2.7.11.1	K13412	GO:0006468,GO:0004672	AT3G10660.1	ATCPK2,CPK2	calmodulin-domain protein kinase cdpk isoform 2	[+|Glyma.07G222000.1|300],[+|Glyma.19G159800.7|38],[+|Glyma.19G159800.1|38],[+|Glyma.10G030400.1|653],[+|Glyma.02G143900.2|663],[+|Glyma.19G159800.5|38],[+|Glyma.19G159800.6|38],[+|Glyma.08G201800.1|266],[+|Glyma.02G044700.1|2061],[+|Glyma.07G016400.1|451]
	TGAAGCTGCCAGCATGATCTG	3.5	-1	1	21	502	522	Cleavage	Glyma.14G024300.1	PF04851,PF13959,PF00271	PTHR24031,PTHR24031:SF54		3.6.4.13	K14776	GO:0016787,GO:0005524,GO:0003677	AT5G54910.1		DEA(D/H)-box RNA helicase family protein	[+|Glyma.07G222000.1|300],[+|Glyma.19G159800.7|38],[+|Glyma.19G159800.1|38],[+|Glyma.10G030400.1|653],[+|Glyma.02G143900.2|663],[+|Glyma.19G159800.5|38],[+|Glyma.19G159800.6|38],[+|Glyma.08G201800.1|266],[+|Glyma.02G044700.1|2061],[+|Glyma.07G016400.1|451]
	TGAAGCTGCCAGCATGATCTG	3.5	-1	1	21	654	674	Cleavage	Glyma.14G024300.3	PF13959,PF00270,PF00271	PTHR24031,PTHR24031:SF54		3.6.4.13		GO:0005524,GO:0003676	AT5G54910.1		DEA(D/H)-box RNA helicase family protein	[+|Glyma.07G222000.1|300],[+|Glyma.19G159800.7|38],[+|Glyma.19G159800.1|38],[+|Glyma.10G030400.1|653],[+|Glyma.02G143900.2|663],[+|Glyma.19G159800.5|38],[+|Glyma.19G159800.6|38],[+|Glyma.08G201800.1|266],[+|Glyma.02G044700.1|2061],[+|Glyma.07G016400.1|451]
	TGAAGCTGCCAGCATGATCTG	3.5	-1	1	21	515	535	Cleavage	Glyma.14G024300.4	PF13959,PF00271	PTHR24031,PTHR24031:SF54		3.6.4.13			AT5G54910.1		DEA(D/H)-box RNA helicase family protein	[+|Glyma.07G222000.1|300],[+|Glyma.19G159800.7|38],[+|Glyma.19G159800.1|38],[+|Glyma.10G030400.1|653],[+|Glyma.02G143900.2|663],[+|Glyma.19G159800.5|38],[+|Glyma.19G159800.6|38],[+|Glyma.08G201800.1|266],[+|Glyma.02G044700.1|2061],[+|Glyma.07G016400.1|451]
	TGAAGCTGCCAGCATGATCTG	3.5	-1	1	21	2844	2864	Cleavage	Glyma.19G126500.1	PF13423,PF06337	PTHR24006,PTHR24006:SF520		3.4.19.12		GO:0004843	AT2G40930.1	ATUBP5,PDE323,UBP5	ubiquitin-specific protease 5	[+|Glyma.07G222000.1|300],[+|Glyma.19G159800.7|38],[+|Glyma.19G159800.1|38],[+|Glyma.10G030400.1|653],[+|Glyma.02G143900.2|663],[+|Glyma.19G159800.5|38],[+|Glyma.19G159800.6|38],[+|Glyma.08G201800.1|266],[+|Glyma.02G044700.1|2061],[+|Glyma.07G016400.1|451]
	TGAAGCTGCCAGCATGATCTG	3.5	-1	1	21	2960	2980	Cleavage	Glyma.19G126500.3	PF13423,PF06337	PTHR24006,PTHR24006:SF520		3.4.19.12	K11835	GO:0004843	AT2G40930.1	ATUBP5,PDE323,UBP5	ubiquitin-specific protease 5	[+|Glyma.07G222000.1|300],[+|Glyma.19G159800.7|38],[+|Glyma.19G159800.1|38],[+|Glyma.10G030400.1|653],[+|Glyma.02G143900.2|663],[+|Glyma.19G159800.5|38],[+|Glyma.19G159800.6|38],[+|Glyma.08G201800.1|266],[+|Glyma.02G044700.1|2061],[+|Glyma.07G016400.1|451]
	TGAAGCTGCCAGCATGATCTG	3.5	-1	1	21	652	672	Cleavage	Glyma.14G024300.5	PF13959,PF00271	PTHR24031,PTHR24031:SF54		3.6.4.13			AT5G54910.1		DEA(D/H)-box RNA helicase family protein	[+|Glyma.07G222000.1|300],[+|Glyma.19G159800.7|38],[+|Glyma.19G159800.1|38],[+|Glyma.10G030400.1|653],[+|Glyma.02G143900.2|663],[+|Glyma.19G159800.5|38],[+|Glyma.19G159800.6|38],[+|Glyma.08G201800.1|266],[+|Glyma.02G044700.1|2061],[+|Glyma.07G016400.1|451]
	TGAAGCTGCCAGCATGATCTG	3.5	-1	1	21	3285	3305	Cleavage	Glyma.19G126500.2	PF13423,PF06337	PTHR24006,PTHR24006:SF520		3.4.19.12	K11835	GO:0004843	AT2G40930.1	ATUBP5,PDE323,UBP5	ubiquitin-specific protease 5	[+|Glyma.07G222000.1|300],[+|Glyma.19G159800.7|38],[+|Glyma.19G159800.1|38],[+|Glyma.10G030400.1|653],[+|Glyma.02G143900.2|663],[+|Glyma.19G159800.5|38],[+|Glyma.19G159800.6|38],[+|Glyma.08G201800.1|266],[+|Glyma.02G044700.1|2061],[+|Glyma.07G016400.1|451]
	TGAAGCTGCCAGCATGATCTG	3.5	-1	1	21	43	63	Translation	Glyma.06G303300.1	PF03168	PTHR31852,PTHR31852:SF50					AT3G54200.1		Late embryogenesis abundant (LEA) hydroxyproline-rich glycoprotein family	[+|Glyma.07G222000.1|300],[+|Glyma.19G159800.7|38],[+|Glyma.19G159800.1|38],[+|Glyma.10G030400.1|653],[+|Glyma.02G143900.2|663],[+|Glyma.19G159800.5|38],[+|Glyma.19G159800.6|38],[+|Glyma.08G201800.1|266],[+|Glyma.02G044700.1|2061],[+|Glyma.07G016400.1|451]
	TGAAGCTGCCAGCATGATCTG	3.5	-1	1	21	1074	1094	Cleavage	Glyma.15G225200.1	PF00931	PTHR23155,PTHR23155:SF562	KOG4658			GO:0043531	AT3G14460.1		LRR and NB-ARC domains-containing disease resistance protein	[+|Glyma.07G222000.1|300],[+|Glyma.19G159800.7|38],[+|Glyma.19G159800.1|38],[+|Glyma.10G030400.1|653],[+|Glyma.02G143900.2|663],[+|Glyma.19G159800.5|38],[+|Glyma.19G159800.6|38],[+|Glyma.08G201800.1|266],[+|Glyma.02G044700.1|2061],[+|Glyma.07G016400.1|451]
	TGAAGCTGCCAGCATGATCTG	3.5	-1	1	21	736	756	Cleavage	Glyma.10G160100.1	PF04504	PTHR31662,PTHR31662:SF6					AT3G04930.1		DNA-binding storekeeper protein-related transcriptional regulator	[+|Glyma.07G222000.1|300],[+|Glyma.19G159800.7|38],[+|Glyma.19G159800.1|38],[+|Glyma.10G030400.1|653],[+|Glyma.02G143900.2|663],[+|Glyma.19G159800.5|38],[+|Glyma.19G159800.6|38],[+|Glyma.08G201800.1|266],[+|Glyma.02G044700.1|2061],[+|Glyma.07G016400.1|451]
	TGAAGCTGCCAGCATGATCTG	3.5	-1	1	21	701	721	Cleavage	Glyma.20G228300.1	PF04504	PTHR31662,PTHR31662:SF6					AT3G04930.1		DNA-binding storekeeper protein-related transcriptional regulator	[+|Glyma.07G222000.1|300],[+|Glyma.19G159800.7|38],[+|Glyma.19G159800.1|38],[+|Glyma.10G030400.1|653],[+|Glyma.02G143900.2|663],[+|Glyma.19G159800.5|38],[+|Glyma.19G159800.6|38],[+|Glyma.08G201800.1|266],[+|Glyma.02G044700.1|2061],[+|Glyma.07G016400.1|451]
	TGAAGCTGCCAGCATGATCTG	3.5	-1	1	21	1067	1087	Cleavage	Glyma.19G154500.1	PF00782,PF03919,PF01331	PTHR10367,PTHR10367:SF0	KOG2386	2.1.1.56	K13917	GO:0008138,GO:0006470,GO:0004484,GO:0006397,GO:0006370	AT3G09100.2		mRNA capping enzyme family protein	[+|Glyma.07G222000.1|300],[+|Glyma.19G159800.7|38],[+|Glyma.19G159800.1|38],[+|Glyma.10G030400.1|653],[+|Glyma.02G143900.2|663],[+|Glyma.19G159800.5|38],[+|Glyma.19G159800.6|38],[+|Glyma.08G201800.1|266],[+|Glyma.02G044700.1|2061],[+|Glyma.07G016400.1|451]
	TGAAGCTGCCAGCATGATCTG	3.5	-1	1	21	2024	2044	Translation	Glyma.13G122200.1	PF04109	PTHR13038,PTHR13038:SF10			K17907		AT2G31260.1	APG9,ATAPG9	autophagy 9 (APG9)	[+|Glyma.07G222000.1|300],[+|Glyma.19G159800.7|38],[+|Glyma.19G159800.1|38],[+|Glyma.10G030400.1|653],[+|Glyma.02G143900.2|663],[+|Glyma.19G159800.5|38],[+|Glyma.19G159800.6|38],[+|Glyma.08G201800.1|266],[+|Glyma.02G044700.1|2061],[+|Glyma.07G016400.1|451]
	TGAAGCTGCCAGCATGATCTG	3.5	-1	1	21	2129	2149	Translation	Glyma.13G122200.3	PF04109	PTHR13038,PTHR13038:SF10			K17907		AT2G31260.1	APG9,ATAPG9	autophagy 9 (APG9)	[+|Glyma.07G222000.1|300],[+|Glyma.19G159800.7|38],[+|Glyma.19G159800.1|38],[+|Glyma.10G030400.1|653],[+|Glyma.02G143900.2|663],[+|Glyma.19G159800.5|38],[+|Glyma.19G159800.6|38],[+|Glyma.08G201800.1|266],[+|Glyma.02G044700.1|2061],[+|Glyma.07G016400.1|451]
	TGAAGCTGCCAGCATGATCTG	3.5	-1	1	21	2760	2780	Translation	Glyma.13G122200.2	PF04109	PTHR13038,PTHR13038:SF10			K17907		AT2G31260.1	APG9,ATAPG9	autophagy 9 (APG9)	[+|Glyma.07G222000.1|300],[+|Glyma.19G159800.7|38],[+|Glyma.19G159800.1|38],[+|Glyma.10G030400.1|653],[+|Glyma.02G143900.2|663],[+|Glyma.19G159800.5|38],[+|Glyma.19G159800.6|38],[+|Glyma.08G201800.1|266],[+|Glyma.02G044700.1|2061],[+|Glyma.07G016400.1|451]
	TGAAGCTGCCAGCATGATCTG	3.5	-1	1	21	59	79	Translation	Glyma.08G044550.1										[+|Glyma.07G222000.1|300],[+|Glyma.19G159800.7|38],[+|Glyma.19G159800.1|38],[+|Glyma.10G030400.1|653],[+|Glyma.02G143900.2|663],[+|Glyma.19G159800.5|38],[+|Glyma.19G159800.6|38],[+|Glyma.08G201800.1|266],[+|Glyma.02G044700.1|2061],[+|Glyma.07G016400.1|451]
	TGAAGCTGCCAGCATGATCTG	3.5	-1	1	21	265	285	Cleavage	Glyma.03G204100.2	PF13405,PF13499,PF07714	PTHR24349,PTHR24349:SF125	KOG0032	2.7.11.1		GO:0005509,GO:0006468,GO:0004672	AT3G10660.1	ATCPK2,CPK2	calmodulin-domain protein kinase cdpk isoform 2	[+|Glyma.07G222000.1|300],[+|Glyma.19G159800.7|38],[+|Glyma.19G159800.1|38],[+|Glyma.10G030400.1|653],[+|Glyma.02G143900.2|663],[+|Glyma.19G159800.5|38],[+|Glyma.19G159800.6|38],[+|Glyma.08G201800.1|266],[+|Glyma.02G044700.1|2061],[+|Glyma.07G016400.1|451]
	TGAAGCTGCCAGCATGATCTG	3.5	-1	1	21	499	519	Cleavage	Glyma.03G204100.1	PF13499,PF07714	PTHR24349,PTHR24349:SF125	KOG0032	2.7.11.1	K13412	GO:0006468,GO:0004672	AT3G10660.1	ATCPK2,CPK2	calmodulin-domain protein kinase cdpk isoform 2	[+|Glyma.07G222000.1|300],[+|Glyma.19G159800.7|38],[+|Glyma.19G159800.1|38],[+|Glyma.10G030400.1|653],[+|Glyma.02G143900.2|663],[+|Glyma.19G159800.5|38],[+|Glyma.19G159800.6|38],[+|Glyma.08G201800.1|266],[+|Glyma.02G044700.1|2061],[+|Glyma.07G016400.1|451]
	TGAAGCTGCCAGCATGATCTG	3.5	-1	1	21	465	485	Cleavage	Glyma.12G150500.1	PF12481	PTHR11772,PTHR11772:SF14					AT4G27450.1		Aluminium induced protein with YGL and LRDR motifs	[+|Glyma.07G222000.1|300],[+|Glyma.19G159800.7|38],[+|Glyma.19G159800.1|38],[+|Glyma.10G030400.1|653],[+|Glyma.02G143900.2|663],[+|Glyma.19G159800.5|38],[+|Glyma.19G159800.6|38],[+|Glyma.08G201800.1|266],[+|Glyma.02G044700.1|2061],[+|Glyma.07G016400.1|451]
	TGAAGCTGCCAGCATGATCTG	4	-1	1	21	495	515	Cleavage	Glyma.01G227100.1	PF00226,PF13414	PTHR24078,PTHR24078:SF187	KOG0550		K09527		AT5G12430.1		Heat shock protein DnaJ with tetratricopeptide repeat	[+|Glyma.07G222000.1|300],[+|Glyma.19G159800.7|38],[+|Glyma.19G159800.1|38],[+|Glyma.10G030400.1|653],[+|Glyma.02G143900.2|663],[+|Glyma.19G159800.5|38],[+|Glyma.19G159800.6|38],[+|Glyma.08G201800.1|266],[+|Glyma.02G044700.1|2061],[+|Glyma.07G016400.1|451]
	TGAAGCTGCCAGCATGATCTG	4	-1	1	21	495	515	Cleavage	Glyma.01G227100.2	PF13414	PTHR22904,PTHR22904:SF339					AT5G12430.1		Heat shock protein DnaJ with tetratricopeptide repeat	[+|Glyma.07G222000.1|300],[+|Glyma.19G159800.7|38],[+|Glyma.19G159800.1|38],[+|Glyma.10G030400.1|653],[+|Glyma.02G143900.2|663],[+|Glyma.19G159800.5|38],[+|Glyma.19G159800.6|38],[+|Glyma.08G201800.1|266],[+|Glyma.02G044700.1|2061],[+|Glyma.07G016400.1|451]
	TGAAGCTGCCAGCATGATCTG	4	-1	1	21	448	468	Cleavage	Glyma.09G012800.1		PTHR34947,PTHR34947:SF3					AT3G13130.1			[+|Glyma.07G222000.1|300],[+|Glyma.19G159800.7|38],[+|Glyma.19G159800.1|38],[+|Glyma.10G030400.1|653],[+|Glyma.02G143900.2|663],[+|Glyma.19G159800.5|38],[+|Glyma.19G159800.6|38],[+|Glyma.08G201800.1|266],[+|Glyma.02G044700.1|2061],[+|Glyma.07G016400.1|451]
	TGAAGCTGCCAGCATGATCTG	4	-1	1	21	617	637	Cleavage	Glyma.15G240700.1	PF06293	PTHR24055,PTHR24055:SF200	KOG0660	2.7.11.24	K04371	GO:0016773,GO:0016020,GO:0005524	AT3G14720.1	ATMPK19,MPK19	MAP kinase 19	[+|Glyma.07G222000.1|300],[+|Glyma.19G159800.7|38],[+|Glyma.19G159800.1|38],[+|Glyma.10G030400.1|653],[+|Glyma.02G143900.2|663],[+|Glyma.19G159800.5|38],[+|Glyma.19G159800.6|38],[+|Glyma.08G201800.1|266],[+|Glyma.02G044700.1|2061],[+|Glyma.07G016400.1|451]
	TGAAGCTGCCAGCATGATCTG	4	-1	1	21	417	437	Cleavage	Glyma.15G144100.1	PF14383,PF14309	PTHR21726,PTHR21726:SF29					AT3G58650.1			[+|Glyma.07G222000.1|300],[+|Glyma.19G159800.7|38],[+|Glyma.19G159800.1|38],[+|Glyma.10G030400.1|653],[+|Glyma.02G143900.2|663],[+|Glyma.19G159800.5|38],[+|Glyma.19G159800.6|38],[+|Glyma.08G201800.1|266],[+|Glyma.02G044700.1|2061],[+|Glyma.07G016400.1|451]
	TGAAGCTGCCAGCATGATCTG	4	-1	1	21	444	464	Cleavage	Glyma.15G144100.3	PF14383,PF14309	PTHR21726,PTHR21726:SF29					AT3G58650.1			[+|Glyma.07G222000.1|300],[+|Glyma.19G159800.7|38],[+|Glyma.19G159800.1|38],[+|Glyma.10G030400.1|653],[+|Glyma.02G143900.2|663],[+|Glyma.19G159800.5|38],[+|Glyma.19G159800.6|38],[+|Glyma.08G201800.1|266],[+|Glyma.02G044700.1|2061],[+|Glyma.07G016400.1|451]
	TGAAGCTGCCAGCATGATCTG	4	-1	1	21	444	464	Cleavage	Glyma.15G144100.2	PF14383,PF14309	PTHR21726,PTHR21726:SF29					AT3G58650.1			[+|Glyma.07G222000.1|300],[+|Glyma.19G159800.7|38],[+|Glyma.19G159800.1|38],[+|Glyma.10G030400.1|653],[+|Glyma.02G143900.2|663],[+|Glyma.19G159800.5|38],[+|Glyma.19G159800.6|38],[+|Glyma.08G201800.1|266],[+|Glyma.02G044700.1|2061],[+|Glyma.07G016400.1|451]
	TGAAGCTGCCAGCATGATCTG	4	-1	1	21	1469	1489	Cleavage	Glyma.15G144100.5	PF14383,PF14309	PTHR21726,PTHR21726:SF29					AT3G58650.1			[+|Glyma.07G222000.1|300],[+|Glyma.19G159800.7|38],[+|Glyma.19G159800.1|38],[+|Glyma.10G030400.1|653],[+|Glyma.02G143900.2|663],[+|Glyma.19G159800.5|38],[+|Glyma.19G159800.6|38],[+|Glyma.08G201800.1|266],[+|Glyma.02G044700.1|2061],[+|Glyma.07G016400.1|451]
	TGAAGCTGCCAGCATGATCTG	4	-1	1	21	2628	2648	Cleavage	Glyma.11G009500.3	PF00675,PF05193	PTHR11851,PTHR11851:SF152	KOG0959	3.4.21.102			AT5G42390.1		Insulinase (Peptidase family M16) family protein	[+|Glyma.07G222000.1|300],[+|Glyma.19G159800.7|38],[+|Glyma.19G159800.1|38],[+|Glyma.10G030400.1|653],[+|Glyma.02G143900.2|663],[+|Glyma.19G159800.5|38],[+|Glyma.19G159800.6|38],[+|Glyma.08G201800.1|266],[+|Glyma.02G044700.1|2061],[+|Glyma.07G016400.1|451]
	TGAAGCTGCCAGCATGATCTG	4	-1	1	21	2619	2639	Cleavage	Glyma.11G009500.2	PF00675,PF05193	PTHR11851,PTHR11851:SF152	KOG0959	3.4.21.102			AT5G42390.1		Insulinase (Peptidase family M16) family protein	[+|Glyma.07G222000.1|300],[+|Glyma.19G159800.7|38],[+|Glyma.19G159800.1|38],[+|Glyma.10G030400.1|653],[+|Glyma.02G143900.2|663],[+|Glyma.19G159800.5|38],[+|Glyma.19G159800.6|38],[+|Glyma.08G201800.1|266],[+|Glyma.02G044700.1|2061],[+|Glyma.07G016400.1|451]
	TGAAGCTGCCAGCATGATCTG	4	-1	1	21	2625	2645	Cleavage	Glyma.11G009500.1	PF00675,PF05193	PTHR11851,PTHR11851:SF152	KOG0959	3.4.21.102			AT5G42390.1		Insulinase (Peptidase family M16) family protein	[+|Glyma.07G222000.1|300],[+|Glyma.19G159800.7|38],[+|Glyma.19G159800.1|38],[+|Glyma.10G030400.1|653],[+|Glyma.02G143900.2|663],[+|Glyma.19G159800.5|38],[+|Glyma.19G159800.6|38],[+|Glyma.08G201800.1|266],[+|Glyma.02G044700.1|2061],[+|Glyma.07G016400.1|451]
	TGAAGCTGCCAGCATGATCTG	4	-1	1	21	914	934	Cleavage	Glyma.11G193900.1	PF00450	PTHR11802,PTHR11802:SF95	KOG1282	3.4.16.5	K16298	GO:0006508,GO:0004185	AT3G10410.1	CPY,SCPL49	SERINE CARBOXYPEPTIDASE-LIKE 49	[+|Glyma.07G222000.1|300],[+|Glyma.19G159800.7|38],[+|Glyma.19G159800.1|38],[+|Glyma.10G030400.1|653],[+|Glyma.02G143900.2|663],[+|Glyma.19G159800.5|38],[+|Glyma.19G159800.6|38],[+|Glyma.08G201800.1|266],[+|Glyma.02G044700.1|2061],[+|Glyma.07G016400.1|451]
	TGAAGCTGCCAGCATGATCTG	4	-1	1	21	701	721	Cleavage	Glyma.11G205400.2	PF01657,PF00069	PTHR27006,PTHR27006:SF30	KOG1187	2.7.11.1		GO:0006468,GO:0005524,GO:0004672	AT1G70520.1	CRK2	cysteine-rich RLK (RECEPTOR-like protein kinase) 2	[+|Glyma.07G222000.1|300],[+|Glyma.19G159800.7|38],[+|Glyma.19G159800.1|38],[+|Glyma.10G030400.1|653],[+|Glyma.02G143900.2|663],[+|Glyma.19G159800.5|38],[+|Glyma.19G159800.6|38],[+|Glyma.08G201800.1|266],[+|Glyma.02G044700.1|2061],[+|Glyma.07G016400.1|451]
	TGAAGCTGCCAGCATGATCTG	4	-1	1	21	745	765	Cleavage	Glyma.11G207000.2	PF01657,PF00069	PTHR27006,PTHR27006:SF30	KOG1187	2.7.11.1		GO:0006468,GO:0005524,GO:0004672	AT1G70520.1	CRK2	cysteine-rich RLK (RECEPTOR-like protein kinase) 2	[+|Glyma.07G222000.1|300],[+|Glyma.19G159800.7|38],[+|Glyma.19G159800.1|38],[+|Glyma.10G030400.1|653],[+|Glyma.02G143900.2|663],[+|Glyma.19G159800.5|38],[+|Glyma.19G159800.6|38],[+|Glyma.08G201800.1|266],[+|Glyma.02G044700.1|2061],[+|Glyma.07G016400.1|451]
	TGAAGCTGCCAGCATGATCTG	4	-1	1	21	903	923	Cleavage	Glyma.11G207500.1	PF01657,PF00069	PTHR27006,PTHR27006:SF30	KOG1187	2.7.11.1		GO:0006468,GO:0005524,GO:0004672	AT1G70520.1	CRK2	cysteine-rich RLK (RECEPTOR-like protein kinase) 2	[+|Glyma.07G222000.1|300],[+|Glyma.19G159800.7|38],[+|Glyma.19G159800.1|38],[+|Glyma.10G030400.1|653],[+|Glyma.02G143900.2|663],[+|Glyma.19G159800.5|38],[+|Glyma.19G159800.6|38],[+|Glyma.08G201800.1|266],[+|Glyma.02G044700.1|2061],[+|Glyma.07G016400.1|451]
	TGAAGCTGCCAGCATGATCTG	4	-1	1	21	3305	3325	Cleavage	Glyma.03G248800.10	PF04576	PTHR31448,PTHR31448:SF10					AT1G08800.1		Protein of unknown function, DUF593	[+|Glyma.07G222000.1|300],[+|Glyma.19G159800.7|38],[+|Glyma.19G159800.1|38],[+|Glyma.10G030400.1|653],[+|Glyma.02G143900.2|663],[+|Glyma.19G159800.5|38],[+|Glyma.19G159800.6|38],[+|Glyma.08G201800.1|266],[+|Glyma.02G044700.1|2061],[+|Glyma.07G016400.1|451]
	TGAAGCTGCCAGCATGATCTG	4	-1	1	21	2452	2472	Cleavage	Glyma.15G155400.1	PF02469	PTHR32382,PTHR32382:SF0					AT3G46550.1	SOS5	Fasciclin-like arabinogalactan family protein	[+|Glyma.07G222000.1|300],[+|Glyma.19G159800.7|38],[+|Glyma.19G159800.1|38],[+|Glyma.10G030400.1|653],[+|Glyma.02G143900.2|663],[+|Glyma.19G159800.5|38],[+|Glyma.19G159800.6|38],[+|Glyma.08G201800.1|266],[+|Glyma.02G044700.1|2061],[+|Glyma.07G016400.1|451]
	TGAAGCTGCCAGCATGATCTG	4	-1	1	21	893	913	Cleavage	Glyma.16G063300.3	PF07819	PTHR15495,PTHR15495:SF7	KOG3724			GO:0016788,GO:0006886,GO:0006505	AT3G27325.2		hydrolases, acting on ester bonds	[+|Glyma.07G222000.1|300],[+|Glyma.19G159800.7|38],[+|Glyma.19G159800.1|38],[+|Glyma.10G030400.1|653],[+|Glyma.02G143900.2|663],[+|Glyma.19G159800.5|38],[+|Glyma.19G159800.6|38],[+|Glyma.08G201800.1|266],[+|Glyma.02G044700.1|2061],[+|Glyma.07G016400.1|451]
	TGAAGCTGCCAGCATGATCTG	4	-1	1	21	4754	4774	Cleavage	Glyma.14G129700.1	PF10513	PTHR13793,PTHR13793:SF94		2.1.1.43			AT4G32620.1		Enhancer of polycomb-like transcription factor protein	[+|Glyma.07G222000.1|300],[+|Glyma.19G159800.7|38],[+|Glyma.19G159800.1|38],[+|Glyma.10G030400.1|653],[+|Glyma.02G143900.2|663],[+|Glyma.19G159800.5|38],[+|Glyma.19G159800.6|38],[+|Glyma.08G201800.1|266],[+|Glyma.02G044700.1|2061],[+|Glyma.07G016400.1|451]
	TGAAGCTGCCAGCATGATCTG	4	-1	1	21	1066	1085	Cleavage	Glyma.05G060200.2	PF10250	PTHR31818,PTHR31818:SF3					AT4G16650.1		O-fucosyltransferase family protein	[+|Glyma.07G222000.1|300],[+|Glyma.19G159800.7|38],[+|Glyma.19G159800.1|38],[+|Glyma.10G030400.1|653],[+|Glyma.02G143900.2|663],[+|Glyma.19G159800.5|38],[+|Glyma.19G159800.6|38],[+|Glyma.08G201800.1|266],[+|Glyma.02G044700.1|2061],[+|Glyma.07G016400.1|451]
	TGAAGCTGCCAGCATGATCTG	4	-1	1	21	1212	1231	Cleavage	Glyma.17G142600.1	PF10250	PTHR31818,PTHR31818:SF3					AT4G16650.1		O-fucosyltransferase family protein	[+|Glyma.07G222000.1|300],[+|Glyma.19G159800.7|38],[+|Glyma.19G159800.1|38],[+|Glyma.10G030400.1|653],[+|Glyma.02G143900.2|663],[+|Glyma.19G159800.5|38],[+|Glyma.19G159800.6|38],[+|Glyma.08G201800.1|266],[+|Glyma.02G044700.1|2061],[+|Glyma.07G016400.1|451]
	TGAAGCTGCCAGCATGATCTG	4	-1	1	21	172	192	Cleavage	Glyma.17G043000.1	PF00854	PTHR11654,PTHR11654:SF170	KOG1237		K14638	GO:0016020,GO:0006810,GO:0005215	AT1G59740.1		Major facilitator superfamily protein	[+|Glyma.07G222000.1|300],[+|Glyma.19G159800.7|38],[+|Glyma.19G159800.1|38],[+|Glyma.10G030400.1|653],[+|Glyma.02G143900.2|663],[+|Glyma.19G159800.5|38],[+|Glyma.19G159800.6|38],[+|Glyma.08G201800.1|266],[+|Glyma.02G044700.1|2061],[+|Glyma.07G016400.1|451]
	TGAAGCTGCCAGCATGATCTG	4	-1	1	21	1966	1986	Cleavage	Glyma.13G116800.2	PF01663	PTHR23071,PTHR23071:SF1			K05288	GO:0003824	AT5G17250.1		Alkaline-phosphatase-like family protein	[+|Glyma.07G222000.1|300],[+|Glyma.19G159800.7|38],[+|Glyma.19G159800.1|38],[+|Glyma.10G030400.1|653],[+|Glyma.02G143900.2|663],[+|Glyma.19G159800.5|38],[+|Glyma.19G159800.6|38],[+|Glyma.08G201800.1|266],[+|Glyma.02G044700.1|2061],[+|Glyma.07G016400.1|451]
	TGAAGCTGCCAGCATGATCTG	4	-1	1	21	1114	1134	Cleavage	Glyma.11G153169.1	PF00830	PTHR13528	KOG3278		K02902	GO:0006412,GO:0005840,GO:0005622,GO:0003735	AT4G31460.1		Ribosomal L28 family	[+|Glyma.07G222000.1|300],[+|Glyma.19G159800.7|38],[+|Glyma.19G159800.1|38],[+|Glyma.10G030400.1|653],[+|Glyma.02G143900.2|663],[+|Glyma.19G159800.5|38],[+|Glyma.19G159800.6|38],[+|Glyma.08G201800.1|266],[+|Glyma.02G044700.1|2061],[+|Glyma.07G016400.1|451]
	TGAAGCTGCCAGCATGATCTG	4	-1	1	21	928	948	Cleavage	Glyma.13G062000.1	PF02365	PTHR31744,PTHR31744:SF8				GO:0006355,GO:0003677	AT5G61430.1	ANAC100,ATNAC5,NAC100	NAC domain containing protein 100	[+|Glyma.07G222000.1|300],[+|Glyma.19G159800.7|38],[+|Glyma.19G159800.1|38],[+|Glyma.10G030400.1|653],[+|Glyma.02G143900.2|663],[+|Glyma.19G159800.5|38],[+|Glyma.19G159800.6|38],[+|Glyma.08G201800.1|266],[+|Glyma.02G044700.1|2061],[+|Glyma.07G016400.1|451]
	TGAAGCTGCCAGCATGATCTG	4	-1	1	21	568	588	Cleavage	Glyma.14G063400.1	PF00249	PTHR10641,PTHR10641:SF524	KOG0048		K09422		AT3G55730.1	AtMYB109,MYB109	myb domain protein 109	[+|Glyma.07G222000.1|300],[+|Glyma.19G159800.7|38],[+|Glyma.19G159800.1|38],[+|Glyma.10G030400.1|653],[+|Glyma.02G143900.2|663],[+|Glyma.19G159800.5|38],[+|Glyma.19G159800.6|38],[+|Glyma.08G201800.1|266],[+|Glyma.02G044700.1|2061],[+|Glyma.07G016400.1|451]
	TGAAGCTGCCAGCATGATCTG	4	-1	1	21	848	868	Translation	Glyma.01G033000.1		PTHR11017,PTHR11017:SF155					AT5G45060.1		Disease resistance protein (TIR-NBS-LRR class) family	[+|Glyma.07G222000.1|300],[+|Glyma.19G159800.7|38],[+|Glyma.19G159800.1|38],[+|Glyma.10G030400.1|653],[+|Glyma.02G143900.2|663],[+|Glyma.19G159800.5|38],[+|Glyma.19G159800.6|38],[+|Glyma.08G201800.1|266],[+|Glyma.02G044700.1|2061],[+|Glyma.07G016400.1|451]
	TGAAGCTGCCAGCATGATCTG	4	-1	1	21	94	114	Cleavage	Glyma.18G197900.1		PTHR21726,PTHR21726:SF35					AT1G67040.1			[+|Glyma.07G222000.1|300],[+|Glyma.19G159800.7|38],[+|Glyma.19G159800.1|38],[+|Glyma.10G030400.1|653],[+|Glyma.02G143900.2|663],[+|Glyma.19G159800.5|38],[+|Glyma.19G159800.6|38],[+|Glyma.08G201800.1|266],[+|Glyma.02G044700.1|2061],[+|Glyma.07G016400.1|451]
	TGAAGCTGCCAGCATGATCTG	4	-1	1	21	1485	1505	Cleavage	Glyma.12G120300.1	PF00441,PF02770,PF01756	PTHR10909,PTHR10909:SF11		1.3.3.6	K00232	GO:0055114,GO:0016627,GO:0003995,GO:0006635,GO:0005777,GO:0003997	AT1G06290.1	ACX3,ATACX3	acyl-CoA oxidase 3	[+|Glyma.07G222000.1|300],[+|Glyma.19G159800.7|38],[+|Glyma.19G159800.1|38],[+|Glyma.10G030400.1|653],[+|Glyma.02G143900.2|663],[+|Glyma.19G159800.5|38],[+|Glyma.19G159800.6|38],[+|Glyma.08G201800.1|266],[+|Glyma.02G044700.1|2061],[+|Glyma.07G016400.1|451]
	TGAAGCTGCCAGCATGATCTG	4	-1	1	21	2302	2322	Cleavage	Glyma.11G072700.2		PTHR34284					AT3G51050.1		FG-GAP repeat-containing protein	[+|Glyma.07G222000.1|300],[+|Glyma.19G159800.7|38],[+|Glyma.19G159800.1|38],[+|Glyma.10G030400.1|653],[+|Glyma.02G143900.2|663],[+|Glyma.19G159800.5|38],[+|Glyma.19G159800.6|38],[+|Glyma.08G201800.1|266],[+|Glyma.02G044700.1|2061],[+|Glyma.07G016400.1|451]
	TGAAGCTGCCAGCATGATCTG	4	-1	1	21	2355	2375	Cleavage	Glyma.11G072700.3		PTHR34284					AT3G51050.1		FG-GAP repeat-containing protein	[+|Glyma.07G222000.1|300],[+|Glyma.19G159800.7|38],[+|Glyma.19G159800.1|38],[+|Glyma.10G030400.1|653],[+|Glyma.02G143900.2|663],[+|Glyma.19G159800.5|38],[+|Glyma.19G159800.6|38],[+|Glyma.08G201800.1|266],[+|Glyma.02G044700.1|2061],[+|Glyma.07G016400.1|451]
	TGAAGCTGCCAGCATGATCTG	4	-1	1	21	1595	1615	Cleavage	Glyma.06G285400.1	PF00441,PF02770,PF01756	PTHR10909,PTHR10909:SF11		1.3.3.6	K00232	GO:0055114,GO:0016627,GO:0003995,GO:0006635,GO:0005777,GO:0003997	AT1G06290.1	ACX3,ATACX3	acyl-CoA oxidase 3	[+|Glyma.07G222000.1|300],[+|Glyma.19G159800.7|38],[+|Glyma.19G159800.1|38],[+|Glyma.10G030400.1|653],[+|Glyma.02G143900.2|663],[+|Glyma.19G159800.5|38],[+|Glyma.19G159800.6|38],[+|Glyma.08G201800.1|266],[+|Glyma.02G044700.1|2061],[+|Glyma.07G016400.1|451]
	TGAAGCTGCCAGCATGATCTG	4	-1	1	21	2372	2392	Cleavage	Glyma.11G072700.1		PTHR34284,PTHR34284:SF1					AT3G51050.1		FG-GAP repeat-containing protein	[+|Glyma.07G222000.1|300],[+|Glyma.19G159800.7|38],[+|Glyma.19G159800.1|38],[+|Glyma.10G030400.1|653],[+|Glyma.02G143900.2|663],[+|Glyma.19G159800.5|38],[+|Glyma.19G159800.6|38],[+|Glyma.08G201800.1|266],[+|Glyma.02G044700.1|2061],[+|Glyma.07G016400.1|451]
	TGAAGCTGCCAGCATGATCTG	4	-1	1	21	2444	2464	Translation	Glyma.08G324500.1	PF03009	PTHR23344,PTHR23344:SF8	KOG2258	3.1.4.46		GO:0008081,GO:0006629,GO:0008889	AT5G55480.1	SVL1	SHV3-like 1	[+|Glyma.07G222000.1|300],[+|Glyma.19G159800.7|38],[+|Glyma.19G159800.1|38],[+|Glyma.10G030400.1|653],[+|Glyma.02G143900.2|663],[+|Glyma.19G159800.5|38],[+|Glyma.19G159800.6|38],[+|Glyma.08G201800.1|266],[+|Glyma.02G044700.1|2061],[+|Glyma.07G016400.1|451]
	TGAAGCTGCCAGCATGATCTG	4.5	-1	1	21	117	138	Cleavage	Glyma.08G225950.1										[+|Glyma.07G222000.1|300],[+|Glyma.19G159800.7|38],[+|Glyma.19G159800.1|38],[+|Glyma.10G030400.1|653],[+|Glyma.02G143900.2|663],[+|Glyma.19G159800.5|38],[+|Glyma.19G159800.6|38],[+|Glyma.08G201800.1|266],[+|Glyma.02G044700.1|2061],[+|Glyma.07G016400.1|451]
	TGAAGCTGCCAGCATGATCTG	4.5	-1	1	21	2429	2449	Cleavage	Glyma.03G259000.2	PF08544,PF00288,PF07959	PTHR32463,PTHR32463:SF0		2.7.7.30,2.7.1.52		GO:0005524,GO:0016772	AT1G01220.1	AtFKGP,FKGP	L-fucokinase/GDP-L-fucose pyrophosphorylase	[+|Glyma.07G222000.1|300],[+|Glyma.19G159800.7|38],[+|Glyma.19G159800.1|38],[+|Glyma.10G030400.1|653],[+|Glyma.02G143900.2|663],[+|Glyma.19G159800.5|38],[+|Glyma.19G159800.6|38],[+|Glyma.08G201800.1|266],[+|Glyma.02G044700.1|2061],[+|Glyma.07G016400.1|451]
	TGAAGCTGCCAGCATGATCTG	4.5	-1	1	21	3158	3178	Cleavage	Glyma.03G259000.1	PF08544,PF00288,PF07959	PTHR32463,PTHR32463:SF0		2.7.7.30,2.7.1.52	K05305	GO:0005524,GO:0016772	AT1G01220.1	AtFKGP,FKGP	L-fucokinase/GDP-L-fucose pyrophosphorylase	[+|Glyma.07G222000.1|300],[+|Glyma.19G159800.7|38],[+|Glyma.19G159800.1|38],[+|Glyma.10G030400.1|653],[+|Glyma.02G143900.2|663],[+|Glyma.19G159800.5|38],[+|Glyma.19G159800.6|38],[+|Glyma.08G201800.1|266],[+|Glyma.02G044700.1|2061],[+|Glyma.07G016400.1|451]
	TGAAGCTGCCAGCATGATCTG	4.5	-1	1	21	1387	1408	Cleavage	Glyma.03G262700.3	PF08263,PF13855	PTHR27001,PTHR27001:SF81		2.7.11.1		GO:0005515	AT1G53730.1	SRF6	STRUBBELIG-receptor family 6	[+|Glyma.07G222000.1|300],[+|Glyma.19G159800.7|38],[+|Glyma.19G159800.1|38],[+|Glyma.10G030400.1|653],[+|Glyma.02G143900.2|663],[+|Glyma.19G159800.5|38],[+|Glyma.19G159800.6|38],[+|Glyma.08G201800.1|266],[+|Glyma.02G044700.1|2061],[+|Glyma.07G016400.1|451]
	TGAAGCTGCCAGCATGATCTG	4.5	-1	1	21	1612	1633	Cleavage	Glyma.03G262700.2	PF13855	PTHR27001,PTHR27001:SF81		2.7.11.1		GO:0005515	AT1G53730.1	SRF6	STRUBBELIG-receptor family 6	[+|Glyma.07G222000.1|300],[+|Glyma.19G159800.7|38],[+|Glyma.19G159800.1|38],[+|Glyma.10G030400.1|653],[+|Glyma.02G143900.2|663],[+|Glyma.19G159800.5|38],[+|Glyma.19G159800.6|38],[+|Glyma.08G201800.1|266],[+|Glyma.02G044700.1|2061],[+|Glyma.07G016400.1|451]
	TGAAGCTGCCAGCATGATCTG	4.5	-1	1	21	1405	1426	Cleavage	Glyma.19G261700.1	PF08263,PF13855,PF07714	PTHR27001,PTHR27001:SF81	KOG1187	2.7.11.1		GO:0005515,GO:0006468,GO:0004672	AT1G53730.1	SRF6	STRUBBELIG-receptor family 6	[+|Glyma.07G222000.1|300],[+|Glyma.19G159800.7|38],[+|Glyma.19G159800.1|38],[+|Glyma.10G030400.1|653],[+|Glyma.02G143900.2|663],[+|Glyma.19G159800.5|38],[+|Glyma.19G159800.6|38],[+|Glyma.08G201800.1|266],[+|Glyma.02G044700.1|2061],[+|Glyma.07G016400.1|451]
	TGAAGCTGCCAGCATGATCTG	4.5	-1	1	21	2308	2329	Cleavage	Glyma.19G261700.5	PF13855,PF07714	PTHR27001,PTHR27001:SF81	KOG1187	2.7.11.1		GO:0005515,GO:0006468,GO:0004672	AT1G53730.1	SRF6	STRUBBELIG-receptor family 6	[+|Glyma.07G222000.1|300],[+|Glyma.19G159800.7|38],[+|Glyma.19G159800.1|38],[+|Glyma.10G030400.1|653],[+|Glyma.02G143900.2|663],[+|Glyma.19G159800.5|38],[+|Glyma.19G159800.6|38],[+|Glyma.08G201800.1|266],[+|Glyma.02G044700.1|2061],[+|Glyma.07G016400.1|451]
	TGAAGCTGCCAGCATGATCTG	4.5	-1	1	21	3178	3199	Cleavage	Glyma.19G261700.4	PF13855,PF07714	PTHR27001,PTHR27001:SF81	KOG1187	2.7.11.1		GO:0005515,GO:0006468,GO:0004672	AT1G53730.1	SRF6	STRUBBELIG-receptor family 6	[+|Glyma.07G222000.1|300],[+|Glyma.19G159800.7|38],[+|Glyma.19G159800.1|38],[+|Glyma.10G030400.1|653],[+|Glyma.02G143900.2|663],[+|Glyma.19G159800.5|38],[+|Glyma.19G159800.6|38],[+|Glyma.08G201800.1|266],[+|Glyma.02G044700.1|2061],[+|Glyma.07G016400.1|451]
	TGAAGCTGCCAGCATGATCTG	4.5	-1	1	21	128	148	Translation	Glyma.01G160100.1	PF00182	PTHR22595,PTHR22595:SF34	KOG4742	3.2.1.14		GO:0016998,GO:0006032,GO:0004568	AT3G12500.1	ATHCHIB,B-CHI,CHI-B,HCHIB,PR-3,PR3	basic chitinase	[+|Glyma.07G222000.1|300],[+|Glyma.19G159800.7|38],[+|Glyma.19G159800.1|38],[+|Glyma.10G030400.1|653],[+|Glyma.02G143900.2|663],[+|Glyma.19G159800.5|38],[+|Glyma.19G159800.6|38],[+|Glyma.08G201800.1|266],[+|Glyma.02G044700.1|2061],[+|Glyma.07G016400.1|451]
	TGAAGCTGCCAGCATGATCTG	4.5	-1	1	21	1615	1635	Cleavage	Glyma.14G065000.1	PF00412,PF12315	PTHR24209,PTHR24209:SF7	KOG1703			GO:0008270	AT2G39830.1	DAR2	DA1-related protein 2	[+|Glyma.07G222000.1|300],[+|Glyma.19G159800.7|38],[+|Glyma.19G159800.1|38],[+|Glyma.10G030400.1|653],[+|Glyma.02G143900.2|663],[+|Glyma.19G159800.5|38],[+|Glyma.19G159800.6|38],[+|Glyma.08G201800.1|266],[+|Glyma.02G044700.1|2061],[+|Glyma.07G016400.1|451]
	TGAAGCTGCCAGCATGATCTG	4.5	-1	1	21	1536	1556	Cleavage	Glyma.18G034100.1	PF00412,PF12315	PTHR24209,PTHR24209:SF7	KOG1703			GO:0008270	AT2G39830.1	DAR2	DA1-related protein 2	[+|Glyma.07G222000.1|300],[+|Glyma.19G159800.7|38],[+|Glyma.19G159800.1|38],[+|Glyma.10G030400.1|653],[+|Glyma.02G143900.2|663],[+|Glyma.19G159800.5|38],[+|Glyma.19G159800.6|38],[+|Glyma.08G201800.1|266],[+|Glyma.02G044700.1|2061],[+|Glyma.07G016400.1|451]
	TGAAGCTGCCAGCATGATCTG	4.5	-1	1	21	1666	1686	Cleavage	Glyma.02G251800.1	PF00412,PF12315	PTHR24209,PTHR24209:SF7	KOG1703			GO:0008270	AT2G39830.1	DAR2	DA1-related protein 2	[+|Glyma.07G222000.1|300],[+|Glyma.19G159800.7|38],[+|Glyma.19G159800.1|38],[+|Glyma.10G030400.1|653],[+|Glyma.02G143900.2|663],[+|Glyma.19G159800.5|38],[+|Glyma.19G159800.6|38],[+|Glyma.08G201800.1|266],[+|Glyma.02G044700.1|2061],[+|Glyma.07G016400.1|451]
	TGAAGCTGCCAGCATGATCTG	4.5	-1	1	21	1761	1781	Cleavage	Glyma.07G205100.1		PTHR31342,PTHR31342:SF5					AT4G18570.1		Tetratricopeptide repeat (TPR)-like superfamily protein	[+|Glyma.07G222000.1|300],[+|Glyma.19G159800.7|38],[+|Glyma.19G159800.1|38],[+|Glyma.10G030400.1|653],[+|Glyma.02G143900.2|663],[+|Glyma.19G159800.5|38],[+|Glyma.19G159800.6|38],[+|Glyma.08G201800.1|266],[+|Glyma.02G044700.1|2061],[+|Glyma.07G016400.1|451]
	TGAAGCTGCCAGCATGATCTG	4.5	-1	1	21	1716	1736	Cleavage	Glyma.13G171100.1		PTHR31342,PTHR31342:SF5					AT4G18570.1		Tetratricopeptide repeat (TPR)-like superfamily protein	[+|Glyma.07G222000.1|300],[+|Glyma.19G159800.7|38],[+|Glyma.19G159800.1|38],[+|Glyma.10G030400.1|653],[+|Glyma.02G143900.2|663],[+|Glyma.19G159800.5|38],[+|Glyma.19G159800.6|38],[+|Glyma.08G201800.1|266],[+|Glyma.02G044700.1|2061],[+|Glyma.07G016400.1|451]
	TGAAGCTGCCAGCATGATCTG	4.5	-1	1	21	603	623	Cleavage	Glyma.13G263600.1	PF06293	PTHR24055,PTHR24055:SF200	KOG0660	2.7.11.24		GO:0016773,GO:0016020,GO:0005524	AT3G14720.1	ATMPK19,MPK19	MAP kinase 19	[+|Glyma.07G222000.1|300],[+|Glyma.19G159800.7|38],[+|Glyma.19G159800.1|38],[+|Glyma.10G030400.1|653],[+|Glyma.02G143900.2|663],[+|Glyma.19G159800.5|38],[+|Glyma.19G159800.6|38],[+|Glyma.08G201800.1|266],[+|Glyma.02G044700.1|2061],[+|Glyma.07G016400.1|451]
	TGAAGCTGCCAGCATGATCTG	4.5	-1	1	21	1079	1099	Cleavage	Glyma.15G155400.1	PF02469	PTHR32382,PTHR32382:SF0					AT3G46550.1	SOS5	Fasciclin-like arabinogalactan family protein	[+|Glyma.07G222000.1|300],[+|Glyma.19G159800.7|38],[+|Glyma.19G159800.1|38],[+|Glyma.10G030400.1|653],[+|Glyma.02G143900.2|663],[+|Glyma.19G159800.5|38],[+|Glyma.19G159800.6|38],[+|Glyma.08G201800.1|266],[+|Glyma.02G044700.1|2061],[+|Glyma.07G016400.1|451]
	TGAAGCTGCCAGCATGATCTG	4.5	-1	1	21	444	464	Cleavage	Glyma.09G039000.4	PF14383,PF14309	PTHR21726,PTHR21726:SF29					AT3G58650.1			[+|Glyma.07G222000.1|300],[+|Glyma.19G159800.7|38],[+|Glyma.19G159800.1|38],[+|Glyma.10G030400.1|653],[+|Glyma.02G143900.2|663],[+|Glyma.19G159800.5|38],[+|Glyma.19G159800.6|38],[+|Glyma.08G201800.1|266],[+|Glyma.02G044700.1|2061],[+|Glyma.07G016400.1|451]
	TGAAGCTGCCAGCATGATCTG	4.5	-1	1	21	454	474	Cleavage	Glyma.09G039000.1	PF14383,PF14309	PTHR21726,PTHR21726:SF29					AT3G58650.1			[+|Glyma.07G222000.1|300],[+|Glyma.19G159800.7|38],[+|Glyma.19G159800.1|38],[+|Glyma.10G030400.1|653],[+|Glyma.02G143900.2|663],[+|Glyma.19G159800.5|38],[+|Glyma.19G159800.6|38],[+|Glyma.08G201800.1|266],[+|Glyma.02G044700.1|2061],[+|Glyma.07G016400.1|451]
	TGAAGCTGCCAGCATGATCTG	4.5	-1	1	21	1301	1321	Cleavage	Glyma.09G039000.7	PF14383,PF14309	PTHR21726,PTHR21726:SF29					AT3G58650.1			[+|Glyma.07G222000.1|300],[+|Glyma.19G159800.7|38],[+|Glyma.19G159800.1|38],[+|Glyma.10G030400.1|653],[+|Glyma.02G143900.2|663],[+|Glyma.19G159800.5|38],[+|Glyma.19G159800.6|38],[+|Glyma.08G201800.1|266],[+|Glyma.02G044700.1|2061],[+|Glyma.07G016400.1|451]
	TGAAGCTGCCAGCATGATCTG	4.5	-1	1	21	2656	2676	Cleavage	Glyma.01G233300.3	PF00675,PF05193	PTHR11851,PTHR11851:SF152	KOG0959	3.4.21.102			AT5G42390.1		Insulinase (Peptidase family M16) family protein	[+|Glyma.07G222000.1|300],[+|Glyma.19G159800.7|38],[+|Glyma.19G159800.1|38],[+|Glyma.10G030400.1|653],[+|Glyma.02G143900.2|663],[+|Glyma.19G159800.5|38],[+|Glyma.19G159800.6|38],[+|Glyma.08G201800.1|266],[+|Glyma.02G044700.1|2061],[+|Glyma.07G016400.1|451]
	TGAAGCTGCCAGCATGATCTG	4.5	-1	1	21	2653	2673	Cleavage	Glyma.01G233300.1	PF00675,PF05193	PTHR11851,PTHR11851:SF152	KOG0959	3.4.21.102			AT5G42390.1		Insulinase (Peptidase family M16) family protein	[+|Glyma.07G222000.1|300],[+|Glyma.19G159800.7|38],[+|Glyma.19G159800.1|38],[+|Glyma.10G030400.1|653],[+|Glyma.02G143900.2|663],[+|Glyma.19G159800.5|38],[+|Glyma.19G159800.6|38],[+|Glyma.08G201800.1|266],[+|Glyma.02G044700.1|2061],[+|Glyma.07G016400.1|451]
	TGAAGCTGCCAGCATGATCTG	4.5	-1	1	21	3255	3275	Cleavage	Glyma.01G233300.4	PF00675,PF05193	PTHR11851,PTHR11851:SF152	KOG0959	3.4.21.102			AT5G42390.1		Insulinase (Peptidase family M16) family protein	[+|Glyma.07G222000.1|300],[+|Glyma.19G159800.7|38],[+|Glyma.19G159800.1|38],[+|Glyma.10G030400.1|653],[+|Glyma.02G143900.2|663],[+|Glyma.19G159800.5|38],[+|Glyma.19G159800.6|38],[+|Glyma.08G201800.1|266],[+|Glyma.02G044700.1|2061],[+|Glyma.07G016400.1|451]
	TGAAGCTGCCAGCATGATCTG	4.5	-1	1	21	498	518	Cleavage	Glyma.16G194700.2	PF03171	PTHR10209,PTHR10209:SF122		1.14.11.20		GO:0055114,GO:0016491	AT2G30840.1		2-oxoglutarate (2OG) and Fe(II)-dependent oxygenase superfamily protein	[+|Glyma.07G222000.1|300],[+|Glyma.19G159800.7|38],[+|Glyma.19G159800.1|38],[+|Glyma.10G030400.1|653],[+|Glyma.02G143900.2|663],[+|Glyma.19G159800.5|38],[+|Glyma.19G159800.6|38],[+|Glyma.08G201800.1|266],[+|Glyma.02G044700.1|2061],[+|Glyma.07G016400.1|451]
	TGAAGCTGCCAGCATGATCTG	4.5	-1	1	21	574	594	Cleavage	Glyma.16G194700.1	PF03171	PTHR10209,PTHR10209:SF122		1.14.11.20		GO:0055114,GO:0016491	AT2G30840.1		2-oxoglutarate (2OG) and Fe(II)-dependent oxygenase superfamily protein	[+|Glyma.07G222000.1|300],[+|Glyma.19G159800.7|38],[+|Glyma.19G159800.1|38],[+|Glyma.10G030400.1|653],[+|Glyma.02G143900.2|663],[+|Glyma.19G159800.5|38],[+|Glyma.19G159800.6|38],[+|Glyma.08G201800.1|266],[+|Glyma.02G044700.1|2061],[+|Glyma.07G016400.1|451]
	TGAAGCTGCCAGCATGATCTG	4.5	-1	1	21	745	765	Translation	Glyma.06G283100.1	PF08246,PF00112	PTHR12411,PTHR12411:SF297	KOG1543	3.4.22.33		GO:0008234,GO:0006508	AT5G45890.1	SAG12	senescence-associated gene 12	[+|Glyma.07G222000.1|300],[+|Glyma.19G159800.7|38],[+|Glyma.19G159800.1|38],[+|Glyma.10G030400.1|653],[+|Glyma.02G143900.2|663],[+|Glyma.19G159800.5|38],[+|Glyma.19G159800.6|38],[+|Glyma.08G201800.1|266],[+|Glyma.02G044700.1|2061],[+|Glyma.07G016400.1|451]
	TGAAGCTGCCAGCATGATCTG	4.5	-1	1	21	731	751	Cleavage	Glyma.09G017100.2	PF13041,PF01535	PTHR24015,PTHR24015:SF742					AT1G09410.1		pentatricopeptide (PPR) repeat-containing protein	[+|Glyma.07G222000.1|300],[+|Glyma.19G159800.7|38],[+|Glyma.19G159800.1|38],[+|Glyma.10G030400.1|653],[+|Glyma.02G143900.2|663],[+|Glyma.19G159800.5|38],[+|Glyma.19G159800.6|38],[+|Glyma.08G201800.1|266],[+|Glyma.02G044700.1|2061],[+|Glyma.07G016400.1|451]
	TGAAGCTGCCAGCATGATCTG	4.5	-1	1	21	883	903	Cleavage	Glyma.17G136500.1	PF01554	PTHR11206,PTHR11206:SF93	KOG1347		K03327	GO:0055085,GO:0016020,GO:0015297,GO:0015238,GO:0006855	AT4G22790.1		MATE efflux family protein	[+|Glyma.07G222000.1|300],[+|Glyma.19G159800.7|38],[+|Glyma.19G159800.1|38],[+|Glyma.10G030400.1|653],[+|Glyma.02G143900.2|663],[+|Glyma.19G159800.5|38],[+|Glyma.19G159800.6|38],[+|Glyma.08G201800.1|266],[+|Glyma.02G044700.1|2061],[+|Glyma.07G016400.1|451]
	TGAAGCTGCCAGCATGATCTG	4.5	-1	1	21	455	476	Translation	Glyma.01G149500.1		PTHR36890,PTHR36890:SF1								[+|Glyma.07G222000.1|300],[+|Glyma.19G159800.7|38],[+|Glyma.19G159800.1|38],[+|Glyma.10G030400.1|653],[+|Glyma.02G143900.2|663],[+|Glyma.19G159800.5|38],[+|Glyma.19G159800.6|38],[+|Glyma.08G201800.1|266],[+|Glyma.02G044700.1|2061],[+|Glyma.07G016400.1|451]
	TGAAGCTGCCAGCATGATCTG	4.5	-1	1	21	2411	2431	Cleavage	Glyma.13G159800.1	PF05699,PF14372	PTHR23272,PTHR23272:SF39	KOG1121			GO:0046983,GO:0003677	AT3G42170.1		BED zinc finger ;hAT family dimerisation domain	[+|Glyma.07G222000.1|300],[+|Glyma.19G159800.7|38],[+|Glyma.19G159800.1|38],[+|Glyma.10G030400.1|653],[+|Glyma.02G143900.2|663],[+|Glyma.19G159800.5|38],[+|Glyma.19G159800.6|38],[+|Glyma.08G201800.1|266],[+|Glyma.02G044700.1|2061],[+|Glyma.07G016400.1|451]
	TGAAGCTGCCAGCATGATCTG	4.5	-1	1	21	2510	2530	Cleavage	Glyma.13G159800.6	PF05699,PF14372	PTHR23272,PTHR23272:SF39	KOG1121			GO:0046983,GO:0003677	AT3G42170.1		BED zinc finger ;hAT family dimerisation domain	[+|Glyma.07G222000.1|300],[+|Glyma.19G159800.7|38],[+|Glyma.19G159800.1|38],[+|Glyma.10G030400.1|653],[+|Glyma.02G143900.2|663],[+|Glyma.19G159800.5|38],[+|Glyma.19G159800.6|38],[+|Glyma.08G201800.1|266],[+|Glyma.02G044700.1|2061],[+|Glyma.07G016400.1|451]
	TGAAGCTGCCAGCATGATCTG	4.5	-1	1	21	2537	2557	Cleavage	Glyma.13G159800.7	PF05699,PF14372	PTHR23272,PTHR23272:SF39	KOG1121			GO:0046983,GO:0003677	AT3G42170.1		BED zinc finger ;hAT family dimerisation domain	[+|Glyma.07G222000.1|300],[+|Glyma.19G159800.7|38],[+|Glyma.19G159800.1|38],[+|Glyma.10G030400.1|653],[+|Glyma.02G143900.2|663],[+|Glyma.19G159800.5|38],[+|Glyma.19G159800.6|38],[+|Glyma.08G201800.1|266],[+|Glyma.02G044700.1|2061],[+|Glyma.07G016400.1|451]
	TGAAGCTGCCAGCATGATCTG	4.5	-1	1	21	2667	2687	Cleavage	Glyma.13G160000.6	PF05699,PF14372	PTHR23272,PTHR23272:SF39	KOG1121			GO:0046983,GO:0003677	AT3G42170.1		BED zinc finger ;hAT family dimerisation domain	[+|Glyma.07G222000.1|300],[+|Glyma.19G159800.7|38],[+|Glyma.19G159800.1|38],[+|Glyma.10G030400.1|653],[+|Glyma.02G143900.2|663],[+|Glyma.19G159800.5|38],[+|Glyma.19G159800.6|38],[+|Glyma.08G201800.1|266],[+|Glyma.02G044700.1|2061],[+|Glyma.07G016400.1|451]
	TGAAGCTGCCAGCATGATCTG	4.5	-1	1	21	2632	2652	Cleavage	Glyma.13G159800.5	PF05699,PF14372	PTHR23272,PTHR23272:SF39	KOG1121			GO:0046983,GO:0003677	AT3G42170.1		BED zinc finger ;hAT family dimerisation domain	[+|Glyma.07G222000.1|300],[+|Glyma.19G159800.7|38],[+|Glyma.19G159800.1|38],[+|Glyma.10G030400.1|653],[+|Glyma.02G143900.2|663],[+|Glyma.19G159800.5|38],[+|Glyma.19G159800.6|38],[+|Glyma.08G201800.1|266],[+|Glyma.02G044700.1|2061],[+|Glyma.07G016400.1|451]
	TGAAGCTGCCAGCATGATCTG	4.5	-1	1	21	2544	2564	Cleavage	Glyma.17G111500.2	PF05699,PF14372	PTHR23272,PTHR23272:SF39	KOG1121			GO:0046983,GO:0003677	AT3G42170.1		BED zinc finger ;hAT family dimerisation domain	[+|Glyma.07G222000.1|300],[+|Glyma.19G159800.7|38],[+|Glyma.19G159800.1|38],[+|Glyma.10G030400.1|653],[+|Glyma.02G143900.2|663],[+|Glyma.19G159800.5|38],[+|Glyma.19G159800.6|38],[+|Glyma.08G201800.1|266],[+|Glyma.02G044700.1|2061],[+|Glyma.07G016400.1|451]
	TGAAGCTGCCAGCATGATCTG	4.5	-1	1	21	2713	2733	Cleavage	Glyma.13G159800.4	PF05699,PF14372	PTHR23272,PTHR23272:SF39	KOG1121			GO:0046983,GO:0003677	AT3G42170.1		BED zinc finger ;hAT family dimerisation domain	[+|Glyma.07G222000.1|300],[+|Glyma.19G159800.7|38],[+|Glyma.19G159800.1|38],[+|Glyma.10G030400.1|653],[+|Glyma.02G143900.2|663],[+|Glyma.19G159800.5|38],[+|Glyma.19G159800.6|38],[+|Glyma.08G201800.1|266],[+|Glyma.02G044700.1|2061],[+|Glyma.07G016400.1|451]
	TGAAGCTGCCAGCATGATCTG	4.5	-1	1	21	2667	2687	Cleavage	Glyma.17G111500.1	PF05699,PF14372	PTHR23272,PTHR23272:SF39	KOG1121			GO:0046983,GO:0003677	AT3G42170.1		BED zinc finger ;hAT family dimerisation domain	[+|Glyma.07G222000.1|300],[+|Glyma.19G159800.7|38],[+|Glyma.19G159800.1|38],[+|Glyma.10G030400.1|653],[+|Glyma.02G143900.2|663],[+|Glyma.19G159800.5|38],[+|Glyma.19G159800.6|38],[+|Glyma.08G201800.1|266],[+|Glyma.02G044700.1|2061],[+|Glyma.07G016400.1|451]
	TGAAGCTGCCAGCATGATCTG	5	-1	1	21	396	417	Cleavage	Glyma.15G138800.1	PF00400	PTHR22847,PTHR22847:SF478	KOG0315			GO:0005515	AT3G13340.2		Transducin/WD40 repeat-like superfamily protein	[+|Glyma.07G222000.1|300],[+|Glyma.19G159800.7|38],[+|Glyma.19G159800.1|38],[+|Glyma.10G030400.1|653],[+|Glyma.02G143900.2|663],[+|Glyma.19G159800.5|38],[+|Glyma.19G159800.6|38],[+|Glyma.08G201800.1|266],[+|Glyma.02G044700.1|2061],[+|Glyma.07G016400.1|451]
	TGAAGCTGCCAGCATGATCTG	5	-1	1	21	597	618	Cleavage	Glyma.15G138800.4	PF00400	PTHR22847,PTHR22847:SF478	KOG0315			GO:0005515	AT3G13340.2		Transducin/WD40 repeat-like superfamily protein	[+|Glyma.07G222000.1|300],[+|Glyma.19G159800.7|38],[+|Glyma.19G159800.1|38],[+|Glyma.10G030400.1|653],[+|Glyma.02G143900.2|663],[+|Glyma.19G159800.5|38],[+|Glyma.19G159800.6|38],[+|Glyma.08G201800.1|266],[+|Glyma.02G044700.1|2061],[+|Glyma.07G016400.1|451]
	TGAAGCTGCCAGCATGATCTG	5	-1	1	21	760	780	Cleavage	Glyma.12G097601.1										[+|Glyma.07G222000.1|300],[+|Glyma.19G159800.7|38],[+|Glyma.19G159800.1|38],[+|Glyma.10G030400.1|653],[+|Glyma.02G143900.2|663],[+|Glyma.19G159800.5|38],[+|Glyma.19G159800.6|38],[+|Glyma.08G201800.1|266],[+|Glyma.02G044700.1|2061],[+|Glyma.07G016400.1|451]
	TGAAGCTGCCAGCATGATCTG	5	-1	1	21	835	855	Cleavage	Glyma.12G097601.1										[+|Glyma.07G222000.1|300],[+|Glyma.19G159800.7|38],[+|Glyma.19G159800.1|38],[+|Glyma.10G030400.1|653],[+|Glyma.02G143900.2|663],[+|Glyma.19G159800.5|38],[+|Glyma.19G159800.6|38],[+|Glyma.08G201800.1|266],[+|Glyma.02G044700.1|2061],[+|Glyma.07G016400.1|451]
	TGAAGCTGCCAGCATGATCTG	5	-1	1	21	1057	1077	Translation	Glyma.18G005400.2	PF00646	PTHR32133,PTHR32133:SF111				GO:0005515	AT1G27340.1		Galactose oxidase/kelch repeat superfamily protein	[+|Glyma.07G222000.1|300],[+|Glyma.19G159800.7|38],[+|Glyma.19G159800.1|38],[+|Glyma.10G030400.1|653],[+|Glyma.02G143900.2|663],[+|Glyma.19G159800.5|38],[+|Glyma.19G159800.6|38],[+|Glyma.08G201800.1|266],[+|Glyma.02G044700.1|2061],[+|Glyma.07G016400.1|451]
	TGAAGCTGCCAGCATGATCTG	5	-1	1	21	1243	1263	Translation	Glyma.18G005400.3	PF00646	PTHR32133,PTHR32133:SF111				GO:0005515	AT1G27340.1		Galactose oxidase/kelch repeat superfamily protein	[+|Glyma.07G222000.1|300],[+|Glyma.19G159800.7|38],[+|Glyma.19G159800.1|38],[+|Glyma.10G030400.1|653],[+|Glyma.02G143900.2|663],[+|Glyma.19G159800.5|38],[+|Glyma.19G159800.6|38],[+|Glyma.08G201800.1|266],[+|Glyma.02G044700.1|2061],[+|Glyma.07G016400.1|451]
	TGAAGCTGCCAGCATGATCTG	5	-1	1	21	1492	1512	Translation	Glyma.18G005400.1	PF00646	PTHR32133,PTHR32133:SF111				GO:0005515	AT1G27340.1		Galactose oxidase/kelch repeat superfamily protein	[+|Glyma.07G222000.1|300],[+|Glyma.19G159800.7|38],[+|Glyma.19G159800.1|38],[+|Glyma.10G030400.1|653],[+|Glyma.02G143900.2|663],[+|Glyma.19G159800.5|38],[+|Glyma.19G159800.6|38],[+|Glyma.08G201800.1|266],[+|Glyma.02G044700.1|2061],[+|Glyma.07G016400.1|451]
	TGAAGCTGCCAGCATGATCTG	5	-1	1	21	1413	1433	Translation	Glyma.18G005400.6	PF00646	PTHR32133,PTHR32133:SF111				GO:0005515	AT1G27340.1		Galactose oxidase/kelch repeat superfamily protein	[+|Glyma.07G222000.1|300],[+|Glyma.19G159800.7|38],[+|Glyma.19G159800.1|38],[+|Glyma.10G030400.1|653],[+|Glyma.02G143900.2|663],[+|Glyma.19G159800.5|38],[+|Glyma.19G159800.6|38],[+|Glyma.08G201800.1|266],[+|Glyma.02G044700.1|2061],[+|Glyma.07G016400.1|451]
	TGAAGCTGCCAGCATGATCTG	5	-1	1	21	810	829	Cleavage	Glyma.20G159300.3	PF00501	PTHR24095,PTHR24095:SF171	KOG1176	6.2.1.8		GO:0008152,GO:0003824	AT3G48990.1		AMP-dependent synthetase and ligase family protein	[+|Glyma.07G222000.1|300],[+|Glyma.19G159800.7|38],[+|Glyma.19G159800.1|38],[+|Glyma.10G030400.1|653],[+|Glyma.02G143900.2|663],[+|Glyma.19G159800.5|38],[+|Glyma.19G159800.6|38],[+|Glyma.08G201800.1|266],[+|Glyma.02G044700.1|2061],[+|Glyma.07G016400.1|451]
	TGAAGCTGCCAGCATGATCTG	5	-1	1	21	810	829	Cleavage	Glyma.20G159300.2	PF13193,PF00501	PTHR24095,PTHR24095:SF171	KOG1176	6.2.1.8		GO:0008152,GO:0003824	AT3G48990.1		AMP-dependent synthetase and ligase family protein	[+|Glyma.07G222000.1|300],[+|Glyma.19G159800.7|38],[+|Glyma.19G159800.1|38],[+|Glyma.10G030400.1|653],[+|Glyma.02G143900.2|663],[+|Glyma.19G159800.5|38],[+|Glyma.19G159800.6|38],[+|Glyma.08G201800.1|266],[+|Glyma.02G044700.1|2061],[+|Glyma.07G016400.1|451]
	TGAAGCTGCCAGCATGATCTG	5	-1	1	21	927	946	Cleavage	Glyma.20G159300.1	PF13193,PF00501	PTHR24095,PTHR24095:SF171	KOG1176	6.2.1.8		GO:0008152,GO:0003824	AT3G48990.1		AMP-dependent synthetase and ligase family protein	[+|Glyma.07G222000.1|300],[+|Glyma.19G159800.7|38],[+|Glyma.19G159800.1|38],[+|Glyma.10G030400.1|653],[+|Glyma.02G143900.2|663],[+|Glyma.19G159800.5|38],[+|Glyma.19G159800.6|38],[+|Glyma.08G201800.1|266],[+|Glyma.02G044700.1|2061],[+|Glyma.07G016400.1|451]
	TGAAGCTGCCAGCATGATCTG	5	-1	1	21	505	526	Cleavage	Glyma.11G230500.1	PF07714	PTHR27003,PTHR27003:SF102	KOG1187	2.7.11.1		GO:0006468,GO:0004672	AT3G55950.1	ATCRR3,CCR3	CRINKLY4 related 3	[+|Glyma.07G222000.1|300],[+|Glyma.19G159800.7|38],[+|Glyma.19G159800.1|38],[+|Glyma.10G030400.1|653],[+|Glyma.02G143900.2|663],[+|Glyma.19G159800.5|38],[+|Glyma.19G159800.6|38],[+|Glyma.08G201800.1|266],[+|Glyma.02G044700.1|2061],[+|Glyma.07G016400.1|451]
	TGAAGCTGCCAGCATGATCTG	5	-1	1	21	58	78	Cleavage	Glyma.20G167100.1										[+|Glyma.07G222000.1|300],[+|Glyma.19G159800.7|38],[+|Glyma.19G159800.1|38],[+|Glyma.10G030400.1|653],[+|Glyma.02G143900.2|663],[+|Glyma.19G159800.5|38],[+|Glyma.19G159800.6|38],[+|Glyma.08G201800.1|266],[+|Glyma.02G044700.1|2061],[+|Glyma.07G016400.1|451]
	TGAAGCTGCCAGCATGATCTG	5	-1	1	21	56	76	Cleavage	Glyma.02G169200.1	PF00149	PTHR11668,PTHR11668:SF287		3.1.3.16	K04382	GO:0016787	AT3G58500.1	PP2A-4	protein phosphatase 2A-4	[+|Glyma.07G222000.1|300],[+|Glyma.19G159800.7|38],[+|Glyma.19G159800.1|38],[+|Glyma.10G030400.1|653],[+|Glyma.02G143900.2|663],[+|Glyma.19G159800.5|38],[+|Glyma.19G159800.6|38],[+|Glyma.08G201800.1|266],[+|Glyma.02G044700.1|2061],[+|Glyma.07G016400.1|451]
	TGAAGCTGCCAGCATGATCTG	5	-1	1	21	1570	1590	Cleavage	Glyma.08G069700.1		PTHR36066,PTHR36066:SF2					AT5G64340.1	SAC51	sequence-specific DNA binding transcription factors;transcription regulators	[+|Glyma.07G222000.1|300],[+|Glyma.19G159800.7|38],[+|Glyma.19G159800.1|38],[+|Glyma.10G030400.1|653],[+|Glyma.02G143900.2|663],[+|Glyma.19G159800.5|38],[+|Glyma.19G159800.6|38],[+|Glyma.08G201800.1|266],[+|Glyma.02G044700.1|2061],[+|Glyma.07G016400.1|451]
	TGAAGCTGCCAGCATGATCTG	5	-1	1	21	1554	1574	Cleavage	Glyma.07G181000.1		PTHR36066,PTHR36066:SF2					AT5G09460.1		sequence-specific DNA binding transcription factors;transcription regulators	[+|Glyma.07G222000.1|300],[+|Glyma.19G159800.7|38],[+|Glyma.19G159800.1|38],[+|Glyma.10G030400.1|653],[+|Glyma.02G143900.2|663],[+|Glyma.19G159800.5|38],[+|Glyma.19G159800.6|38],[+|Glyma.08G201800.1|266],[+|Glyma.02G044700.1|2061],[+|Glyma.07G016400.1|451]
	TGAAGCTGCCAGCATGATCTG	5	-1	1	21	2165	2185	Cleavage	Glyma.13G317432.1	PF13041	PTHR24015,PTHR24015:SF32					AT2G27610.1		Tetratricopeptide repeat (TPR)-like superfamily protein	[+|Glyma.07G222000.1|300],[+|Glyma.19G159800.7|38],[+|Glyma.19G159800.1|38],[+|Glyma.10G030400.1|653],[+|Glyma.02G143900.2|663],[+|Glyma.19G159800.5|38],[+|Glyma.19G159800.6|38],[+|Glyma.08G201800.1|266],[+|Glyma.02G044700.1|2061],[+|Glyma.07G016400.1|451]
	TGAAGCTGCCAGCATGATCTG	5	-1	1	21	2165	2185	Cleavage	Glyma.13G317366.1	PF13041	PTHR24015,PTHR24015:SF32					AT2G27610.1		Tetratricopeptide repeat (TPR)-like superfamily protein	[+|Glyma.07G222000.1|300],[+|Glyma.19G159800.7|38],[+|Glyma.19G159800.1|38],[+|Glyma.10G030400.1|653],[+|Glyma.02G143900.2|663],[+|Glyma.19G159800.5|38],[+|Glyma.19G159800.6|38],[+|Glyma.08G201800.1|266],[+|Glyma.02G044700.1|2061],[+|Glyma.07G016400.1|451]
poolID64567 Increased	TGAAGCTGCCAGCATGATCTGG	3.5	-1	1	22	2911	2932	Cleavage	Glyma.14G208500.1	PF02309,PF02362,PF06507	PTHR31384,PTHR31384:SF2				GO:0006355,GO:0005634,GO:0003677,GO:0009725	AT5G37020.1	ARF8,ATARF8	auxin response factor 8	[+|Glyma.07G222000.1|300],[+|Glyma.02G143900.2|663],[+|Glyma.10G030400.1|653],[+|Glyma.19G159800.5|38],[+|Glyma.19G159800.6|38],[+|Glyma.19G159800.7|38],[+|Glyma.19G159800.1|38]
	TGAAGCTGCCAGCATGATCTGG	3.5	-1	1	22	2916	2937	Cleavage	Glyma.02G239600.4	PF02309,PF02362,PF06507	PTHR31384,PTHR31384:SF2				GO:0006355,GO:0005634,GO:0003677,GO:0009725	AT5G37020.1	ARF8,ATARF8	auxin response factor 8	[+|Glyma.07G222000.1|300],[+|Glyma.02G143900.2|663],[+|Glyma.10G030400.1|653],[+|Glyma.19G159800.5|38],[+|Glyma.19G159800.6|38],[+|Glyma.19G159800.7|38],[+|Glyma.19G159800.1|38]
	TGAAGCTGCCAGCATGATCTGG	3.5	-1	1	22	2873	2894	Cleavage	Glyma.18G046800.1	PF02309,PF02362,PF06507	PTHR31384,PTHR31384:SF2				GO:0006355,GO:0005634,GO:0003677,GO:0009725	AT5G37020.1	ARF8,ATARF8	auxin response factor 8	[+|Glyma.07G222000.1|300],[+|Glyma.02G143900.2|663],[+|Glyma.10G030400.1|653],[+|Glyma.19G159800.5|38],[+|Glyma.19G159800.6|38],[+|Glyma.19G159800.7|38],[+|Glyma.19G159800.1|38]
	TGAAGCTGCCAGCATGATCTGG	3.5	-1	1	22	3027	3048	Cleavage	Glyma.02G239600.3	PF02309,PF02362,PF06507	PTHR31384,PTHR31384:SF2				GO:0006355,GO:0005634,GO:0003677,GO:0009725	AT5G37020.1	ARF8,ATARF8	auxin response factor 8	[+|Glyma.07G222000.1|300],[+|Glyma.02G143900.2|663],[+|Glyma.10G030400.1|653],[+|Glyma.19G159800.5|38],[+|Glyma.19G159800.6|38],[+|Glyma.19G159800.7|38],[+|Glyma.19G159800.1|38]
	TGAAGCTGCCAGCATGATCTGG	3.5	-1	1	22	2910	2931	Cleavage	Glyma.11G204200.1	PF02309,PF02362,PF06507	PTHR31384,PTHR31384:SF2				GO:0006355,GO:0005634,GO:0003677,GO:0009725	AT5G37020.1	ARF8,ATARF8	auxin response factor 8	[+|Glyma.07G222000.1|300],[+|Glyma.02G143900.2|663],[+|Glyma.10G030400.1|653],[+|Glyma.19G159800.5|38],[+|Glyma.19G159800.6|38],[+|Glyma.19G159800.7|38],[+|Glyma.19G159800.1|38]
	TGAAGCTGCCAGCATGATCTGG	3.5	-1	1	22	3054	3075	Cleavage	Glyma.02G239600.2	PF02309,PF02362,PF06507	PTHR31384,PTHR31384:SF2				GO:0006355,GO:0005634,GO:0003677,GO:0009725	AT5G37020.1	ARF8,ATARF8	auxin response factor 8	[+|Glyma.07G222000.1|300],[+|Glyma.02G143900.2|663],[+|Glyma.10G030400.1|653],[+|Glyma.19G159800.5|38],[+|Glyma.19G159800.6|38],[+|Glyma.19G159800.7|38],[+|Glyma.19G159800.1|38]
	TGAAGCTGCCAGCATGATCTGG	3.5	-1	1	22	2912	2933	Cleavage	Glyma.02G239600.5	PF02362,PF06507	PTHR31384,PTHR31384:SF2				GO:0003677,GO:0009725,GO:0006355,GO:0005634	AT5G37020.1	ARF8,ATARF8	auxin response factor 8	[+|Glyma.07G222000.1|300],[+|Glyma.02G143900.2|663],[+|Glyma.10G030400.1|653],[+|Glyma.19G159800.5|38],[+|Glyma.19G159800.6|38],[+|Glyma.19G159800.7|38],[+|Glyma.19G159800.1|38]
	TGAAGCTGCCAGCATGATCTGG	3.5	-1	1	22	3378	3399	Cleavage	Glyma.02G239600.1	PF02309,PF02362,PF06507	PTHR31384,PTHR31384:SF2				GO:0006355,GO:0005634,GO:0003677,GO:0009725	AT5G37020.1	ARF8,ATARF8	auxin response factor 8	[+|Glyma.07G222000.1|300],[+|Glyma.02G143900.2|663],[+|Glyma.10G030400.1|653],[+|Glyma.19G159800.5|38],[+|Glyma.19G159800.6|38],[+|Glyma.19G159800.7|38],[+|Glyma.19G159800.1|38]
	TGAAGCTGCCAGCATGATCTGG	3.5	-1	1	22	548	569	Cleavage	Glyma.05G239800.2	PF00249,PF00072	PTHR26402,PTHR26402:SF593			K14491	GO:0000160	AT4G16110.1	ARR2,RR2	response regulator 2	[+|Glyma.07G222000.1|300],[+|Glyma.02G143900.2|663],[+|Glyma.10G030400.1|653],[+|Glyma.19G159800.5|38],[+|Glyma.19G159800.6|38],[+|Glyma.19G159800.7|38],[+|Glyma.19G159800.1|38]
	TGAAGCTGCCAGCATGATCTGG	3.5	-1	1	22	2830	2851	Cleavage	Glyma.02G201800.2	PF12854,PF13812,PF13041,PF01535,PF14432	PTHR24015,PTHR24015:SF638					AT3G46790.1	CRR2	Tetratricopeptide repeat (TPR)-like superfamily protein	[+|Glyma.07G222000.1|300],[+|Glyma.02G143900.2|663],[+|Glyma.10G030400.1|653],[+|Glyma.19G159800.5|38],[+|Glyma.19G159800.6|38],[+|Glyma.19G159800.7|38],[+|Glyma.19G159800.1|38]
	TGAAGCTGCCAGCATGATCTGG	3.5	-1	1	22	2873	2894	Cleavage	Glyma.02G201800.1	PF12854,PF13812,PF13041,PF01535,PF14432	PTHR24015,PTHR24015:SF638					AT3G46790.1	CRR2	Tetratricopeptide repeat (TPR)-like superfamily protein	[+|Glyma.07G222000.1|300],[+|Glyma.02G143900.2|663],[+|Glyma.10G030400.1|653],[+|Glyma.19G159800.5|38],[+|Glyma.19G159800.6|38],[+|Glyma.19G159800.7|38],[+|Glyma.19G159800.1|38]
	TGAAGCTGCCAGCATGATCTGG	3.5	-1	1	22	2415	2436	Cleavage	Glyma.13G221400.3	PF02309,PF02362,PF06507	PTHR31384,PTHR31384:SF3				GO:0006355,GO:0005634,GO:0003677,GO:0009725	AT5G37020.1	ARF8,ATARF8	auxin response factor 8	[+|Glyma.07G222000.1|300],[+|Glyma.02G143900.2|663],[+|Glyma.10G030400.1|653],[+|Glyma.19G159800.5|38],[+|Glyma.19G159800.6|38],[+|Glyma.19G159800.7|38],[+|Glyma.19G159800.1|38]
	TGAAGCTGCCAGCATGATCTGG	3.5	-1	1	22	2443	2464	Cleavage	Glyma.02G281700.3	PF02309,PF02362,PF06507	PTHR31384,PTHR31384:SF33				GO:0006355,GO:0005634,GO:0003677,GO:0009725	AT1G30330.2	ARF6	auxin response factor 6	[+|Glyma.07G222000.1|300],[+|Glyma.02G143900.2|663],[+|Glyma.10G030400.1|653],[+|Glyma.19G159800.5|38],[+|Glyma.19G159800.6|38],[+|Glyma.19G159800.7|38],[+|Glyma.19G159800.1|38]
	TGAAGCTGCCAGCATGATCTGG	3.5	-1	1	22	2520	2541	Cleavage	Glyma.14G032700.3	PF02309,PF02362,PF06507	PTHR31384,PTHR31384:SF33				GO:0006355,GO:0005634,GO:0003677,GO:0009725	AT1G30330.2	ARF6	auxin response factor 6	[+|Glyma.07G222000.1|300],[+|Glyma.02G143900.2|663],[+|Glyma.10G030400.1|653],[+|Glyma.19G159800.5|38],[+|Glyma.19G159800.6|38],[+|Glyma.19G159800.7|38],[+|Glyma.19G159800.1|38]
	TGAAGCTGCCAGCATGATCTGG	3.5	-1	1	22	2655	2676	Cleavage	Glyma.02G281700.2	PF02309,PF02362,PF06507	PTHR31384,PTHR31384:SF33				GO:0006355,GO:0005634,GO:0003677,GO:0009725	AT1G30330.2	ARF6	auxin response factor 6	[+|Glyma.07G222000.1|300],[+|Glyma.02G143900.2|663],[+|Glyma.10G030400.1|653],[+|Glyma.19G159800.5|38],[+|Glyma.19G159800.6|38],[+|Glyma.19G159800.7|38],[+|Glyma.19G159800.1|38]
	TGAAGCTGCCAGCATGATCTGG	3.5	-1	1	22	2593	2614	Cleavage	Glyma.08G100100.3	PF02309,PF02362,PF06507	PTHR31384,PTHR31384:SF3				GO:0006355,GO:0005634,GO:0003677,GO:0009725	AT5G37020.1	ARF8,ATARF8	auxin response factor 8	[+|Glyma.07G222000.1|300],[+|Glyma.02G143900.2|663],[+|Glyma.10G030400.1|653],[+|Glyma.19G159800.5|38],[+|Glyma.19G159800.6|38],[+|Glyma.19G159800.7|38],[+|Glyma.19G159800.1|38]
	TGAAGCTGCCAGCATGATCTGG	3.5	-1	1	22	2830	2851	Cleavage	Glyma.14G032700.2	PF02309,PF02362,PF06507	PTHR31384,PTHR31384:SF33				GO:0006355,GO:0005634,GO:0003677,GO:0009725	AT1G30330.2	ARF6	auxin response factor 6	[+|Glyma.07G222000.1|300],[+|Glyma.02G143900.2|663],[+|Glyma.10G030400.1|653],[+|Glyma.19G159800.5|38],[+|Glyma.19G159800.6|38],[+|Glyma.19G159800.7|38],[+|Glyma.19G159800.1|38]
	TGAAGCTGCCAGCATGATCTGG	3.5	-1	1	22	2973	2994	Cleavage	Glyma.15G091000.2	PF02309,PF02362,PF06507	PTHR31384,PTHR31384:SF3				GO:0006355,GO:0005634,GO:0003677,GO:0009725	AT5G37020.1	ARF8,ATARF8	auxin response factor 8	[+|Glyma.07G222000.1|300],[+|Glyma.02G143900.2|663],[+|Glyma.10G030400.1|653],[+|Glyma.19G159800.5|38],[+|Glyma.19G159800.6|38],[+|Glyma.19G159800.7|38],[+|Glyma.19G159800.1|38]
	TGAAGCTGCCAGCATGATCTGG	3.5	-1	1	22	3100	3121	Cleavage	Glyma.02G281700.1	PF02309,PF02362,PF06507	PTHR31384,PTHR31384:SF33				GO:0006355,GO:0005634,GO:0003677,GO:0009725	AT1G30330.2	ARF6	auxin response factor 6	[+|Glyma.07G222000.1|300],[+|Glyma.02G143900.2|663],[+|Glyma.10G030400.1|653],[+|Glyma.19G159800.5|38],[+|Glyma.19G159800.6|38],[+|Glyma.19G159800.7|38],[+|Glyma.19G159800.1|38]
	TGAAGCTGCCAGCATGATCTGG	3.5	-1	1	22	3140	3161	Cleavage	Glyma.14G032700.1	PF02309,PF02362,PF06507	PTHR31384,PTHR31384:SF33				GO:0006355,GO:0005634,GO:0003677,GO:0009725	AT1G30330.2	ARF6	auxin response factor 6	[+|Glyma.07G222000.1|300],[+|Glyma.02G143900.2|663],[+|Glyma.10G030400.1|653],[+|Glyma.19G159800.5|38],[+|Glyma.19G159800.6|38],[+|Glyma.19G159800.7|38],[+|Glyma.19G159800.1|38]
	TGAAGCTGCCAGCATGATCTGG	3.5	-1	1	22	3214	3235	Cleavage	Glyma.14G032700.4	PF02362,PF06507	PTHR31384,PTHR31384:SF33				GO:0003677,GO:0009725,GO:0006355,GO:0005634	AT1G30330.2	ARF6	auxin response factor 6	[+|Glyma.07G222000.1|300],[+|Glyma.02G143900.2|663],[+|Glyma.10G030400.1|653],[+|Glyma.19G159800.5|38],[+|Glyma.19G159800.6|38],[+|Glyma.19G159800.7|38],[+|Glyma.19G159800.1|38]
	TGAAGCTGCCAGCATGATCTGG	3.5	-1	1	22	3095	3116	Cleavage	Glyma.15G091000.3	PF02309,PF02362,PF06507	PTHR31384,PTHR31384:SF3				GO:0006355,GO:0005634,GO:0003677,GO:0009725	AT5G37020.1	ARF8,ATARF8	auxin response factor 8	[+|Glyma.07G222000.1|300],[+|Glyma.02G143900.2|663],[+|Glyma.10G030400.1|653],[+|Glyma.19G159800.5|38],[+|Glyma.19G159800.6|38],[+|Glyma.19G159800.7|38],[+|Glyma.19G159800.1|38]
	TGAAGCTGCCAGCATGATCTGG	3.5	-1	1	22	3095	3116	Cleavage	Glyma.15G091000.1	PF02309,PF02362,PF06507	PTHR31384,PTHR31384:SF3				GO:0006355,GO:0005634,GO:0003677,GO:0009725	AT5G37020.1	ARF8,ATARF8	auxin response factor 8	[+|Glyma.07G222000.1|300],[+|Glyma.02G143900.2|663],[+|Glyma.10G030400.1|653],[+|Glyma.19G159800.5|38],[+|Glyma.19G159800.6|38],[+|Glyma.19G159800.7|38],[+|Glyma.19G159800.1|38]
	TGAAGCTGCCAGCATGATCTGG	3.5	-1	1	22	3109	3130	Cleavage	Glyma.15G091000.4	PF02309,PF02362,PF06507	PTHR31384,PTHR31384:SF3				GO:0006355,GO:0005634,GO:0003677,GO:0009725	AT5G37020.1	ARF8,ATARF8	auxin response factor 8	[+|Glyma.07G222000.1|300],[+|Glyma.02G143900.2|663],[+|Glyma.10G030400.1|653],[+|Glyma.19G159800.5|38],[+|Glyma.19G159800.6|38],[+|Glyma.19G159800.7|38],[+|Glyma.19G159800.1|38]
	TGAAGCTGCCAGCATGATCTGG	3.5	-1	1	22	3347	3368	Cleavage	Glyma.13G221400.1	PF02309,PF02362,PF06507	PTHR31384,PTHR31384:SF3				GO:0006355,GO:0005634,GO:0003677,GO:0009725	AT5G37020.1	ARF8,ATARF8	auxin response factor 8	[+|Glyma.07G222000.1|300],[+|Glyma.02G143900.2|663],[+|Glyma.10G030400.1|653],[+|Glyma.19G159800.5|38],[+|Glyma.19G159800.6|38],[+|Glyma.19G159800.7|38],[+|Glyma.19G159800.1|38]
	TGAAGCTGCCAGCATGATCTGG	3.5	-1	1	22	3421	3442	Cleavage	Glyma.05G143800.6	PF02309,PF02362,PF06507	PTHR31384,PTHR31384:SF3				GO:0006355,GO:0005634,GO:0003677,GO:0009725	AT5G37020.1	ARF8,ATARF8	auxin response factor 8	[+|Glyma.07G222000.1|300],[+|Glyma.02G143900.2|663],[+|Glyma.10G030400.1|653],[+|Glyma.19G159800.5|38],[+|Glyma.19G159800.6|38],[+|Glyma.19G159800.7|38],[+|Glyma.19G159800.1|38]
	TGAAGCTGCCAGCATGATCTGG	3.5	-1	1	22	3285	3306	Cleavage	Glyma.13G221400.2	PF02309,PF02362,PF06507	PTHR31384,PTHR31384:SF3				GO:0006355,GO:0005634,GO:0003677,GO:0009725	AT5G37020.1	ARF8,ATARF8	auxin response factor 8	[+|Glyma.07G222000.1|300],[+|Glyma.02G143900.2|663],[+|Glyma.10G030400.1|653],[+|Glyma.19G159800.5|38],[+|Glyma.19G159800.6|38],[+|Glyma.19G159800.7|38],[+|Glyma.19G159800.1|38]
	TGAAGCTGCCAGCATGATCTGG	3.5	-1	1	22	3519	3540	Cleavage	Glyma.08G100100.2	PF02309,PF02362,PF06507	PTHR31384,PTHR31384:SF3				GO:0006355,GO:0005634,GO:0003677,GO:0009725	AT5G37020.1	ARF8,ATARF8	auxin response factor 8	[+|Glyma.07G222000.1|300],[+|Glyma.02G143900.2|663],[+|Glyma.10G030400.1|653],[+|Glyma.19G159800.5|38],[+|Glyma.19G159800.6|38],[+|Glyma.19G159800.7|38],[+|Glyma.19G159800.1|38]
	TGAAGCTGCCAGCATGATCTGG	3.5	-1	1	22	3522	3543	Cleavage	Glyma.08G100100.1	PF02309,PF02362,PF06507	PTHR31384,PTHR31384:SF3				GO:0006355,GO:0005634,GO:0003677,GO:0009725	AT5G37020.1	ARF8,ATARF8	auxin response factor 8	[+|Glyma.07G222000.1|300],[+|Glyma.02G143900.2|663],[+|Glyma.10G030400.1|653],[+|Glyma.19G159800.5|38],[+|Glyma.19G159800.6|38],[+|Glyma.19G159800.7|38],[+|Glyma.19G159800.1|38]
	TGAAGCTGCCAGCATGATCTGG	3.5	-1	1	22	3622	3643	Cleavage	Glyma.15G091000.5	PF02309,PF02362,PF06507	PTHR31384,PTHR31384:SF3				GO:0006355,GO:0005634,GO:0003677,GO:0009725	AT5G37020.1	ARF8,ATARF8	auxin response factor 8	[+|Glyma.07G222000.1|300],[+|Glyma.02G143900.2|663],[+|Glyma.10G030400.1|653],[+|Glyma.19G159800.5|38],[+|Glyma.19G159800.6|38],[+|Glyma.19G159800.7|38],[+|Glyma.19G159800.1|38]
	TGAAGCTGCCAGCATGATCTGG	3.5	-1	1	22	3508	3529	Cleavage	Glyma.05G143800.2	PF02309,PF02362,PF06507	PTHR31384,PTHR31384:SF3				GO:0006355,GO:0005634,GO:0003677,GO:0009725	AT5G37020.1	ARF8,ATARF8	auxin response factor 8	[+|Glyma.07G222000.1|300],[+|Glyma.02G143900.2|663],[+|Glyma.10G030400.1|653],[+|Glyma.19G159800.5|38],[+|Glyma.19G159800.6|38],[+|Glyma.19G159800.7|38],[+|Glyma.19G159800.1|38]
	TGAAGCTGCCAGCATGATCTGG	3.5	-1	1	22	3509	3530	Cleavage	Glyma.05G143800.5	PF02309,PF02362,PF06507	PTHR31384,PTHR31384:SF3				GO:0006355,GO:0005634,GO:0003677,GO:0009725	AT5G37020.1	ARF8,ATARF8	auxin response factor 8	[+|Glyma.07G222000.1|300],[+|Glyma.02G143900.2|663],[+|Glyma.10G030400.1|653],[+|Glyma.19G159800.5|38],[+|Glyma.19G159800.6|38],[+|Glyma.19G159800.7|38],[+|Glyma.19G159800.1|38]
	TGAAGCTGCCAGCATGATCTGG	3.5	-1	1	22	330	351	Cleavage	Glyma.16G119900.1	PF00383	PTHR11079,PTHR11079:SF90				GO:0008270	AT5G28050.2		Cytidine/deoxycytidylate deaminase family protein	[+|Glyma.07G222000.1|300],[+|Glyma.02G143900.2|663],[+|Glyma.10G030400.1|653],[+|Glyma.19G159800.5|38],[+|Glyma.19G159800.6|38],[+|Glyma.19G159800.7|38],[+|Glyma.19G159800.1|38]
	TGAAGCTGCCAGCATGATCTGG	3.5	-1	1	22	2135	2156	Cleavage	Glyma.17G211300.1		PTHR31182,PTHR31182:SF5					AT3G11760.1			[+|Glyma.07G222000.1|300],[+|Glyma.02G143900.2|663],[+|Glyma.10G030400.1|653],[+|Glyma.19G159800.5|38],[+|Glyma.19G159800.6|38],[+|Glyma.19G159800.7|38],[+|Glyma.19G159800.1|38]
	TGAAGCTGCCAGCATGATCTGG	3.5	-1	1	22	531	552	Cleavage	Glyma.08G325300.1	PF00168	PTHR31208,PTHR31208:SF2		3.1.4.4		GO:0005515	AT5G55530.2		Calcium-dependent lipid-binding (CaLB domain) family protein	[+|Glyma.07G222000.1|300],[+|Glyma.02G143900.2|663],[+|Glyma.10G030400.1|653],[+|Glyma.19G159800.5|38],[+|Glyma.19G159800.6|38],[+|Glyma.19G159800.7|38],[+|Glyma.19G159800.1|38]
	TGAAGCTGCCAGCATGATCTGG	3.5	-1	1	22	362	383	Cleavage	Glyma.19G201400.2	PF13405,PF13499,PF07714	PTHR24349,PTHR24349:SF125	KOG0032	2.7.11.1		GO:0005509,GO:0006468,GO:0004672	AT3G10660.1	ATCPK2,CPK2	calmodulin-domain protein kinase cdpk isoform 2	[+|Glyma.07G222000.1|300],[+|Glyma.02G143900.2|663],[+|Glyma.10G030400.1|653],[+|Glyma.19G159800.5|38],[+|Glyma.19G159800.6|38],[+|Glyma.19G159800.7|38],[+|Glyma.19G159800.1|38]
	TGAAGCTGCCAGCATGATCTGG	3.5	-1	1	22	380	401	Cleavage	Glyma.19G201400.1	PF13499,PF07714	PTHR24349,PTHR24349:SF125	KOG0032	2.7.11.1	K13412	GO:0006468,GO:0004672	AT3G10660.1	ATCPK2,CPK2	calmodulin-domain protein kinase cdpk isoform 2	[+|Glyma.07G222000.1|300],[+|Glyma.02G143900.2|663],[+|Glyma.10G030400.1|653],[+|Glyma.19G159800.5|38],[+|Glyma.19G159800.6|38],[+|Glyma.19G159800.7|38],[+|Glyma.19G159800.1|38]
	TGAAGCTGCCAGCATGATCTGG	3.5	-1	1	22	906	927	Cleavage	Glyma.13G064200.1	PF01263	PTHR10091,PTHR10091:SF10	KOG1604	5.1.3.3	K01785	GO:0016853,GO:0005975	AT3G47800.1		Galactose mutarotase-like superfamily protein	[+|Glyma.07G222000.1|300],[+|Glyma.02G143900.2|663],[+|Glyma.10G030400.1|653],[+|Glyma.19G159800.5|38],[+|Glyma.19G159800.6|38],[+|Glyma.19G159800.7|38],[+|Glyma.19G159800.1|38]
	TGAAGCTGCCAGCATGATCTGG	3.5	-1	1	22	1037	1058	Cleavage	Glyma.19G020700.1	PF01263	PTHR10091,PTHR10091:SF10	KOG1604	5.1.3.3	K01785	GO:0016853,GO:0005975	AT3G47800.1		Galactose mutarotase-like superfamily protein	[+|Glyma.07G222000.1|300],[+|Glyma.02G143900.2|663],[+|Glyma.10G030400.1|653],[+|Glyma.19G159800.5|38],[+|Glyma.19G159800.6|38],[+|Glyma.19G159800.7|38],[+|Glyma.19G159800.1|38]
	TGAAGCTGCCAGCATGATCTGG	3.5	-1	1	22	501	522	Cleavage	Glyma.14G024300.1	PF04851,PF13959,PF00271	PTHR24031,PTHR24031:SF54		3.6.4.13	K14776	GO:0016787,GO:0005524,GO:0003677	AT5G54910.1		DEA(D/H)-box RNA helicase family protein	[+|Glyma.07G222000.1|300],[+|Glyma.02G143900.2|663],[+|Glyma.10G030400.1|653],[+|Glyma.19G159800.5|38],[+|Glyma.19G159800.6|38],[+|Glyma.19G159800.7|38],[+|Glyma.19G159800.1|38]
	TGAAGCTGCCAGCATGATCTGG	3.5	-1	1	22	653	674	Cleavage	Glyma.14G024300.3	PF13959,PF00270,PF00271	PTHR24031,PTHR24031:SF54		3.6.4.13		GO:0005524,GO:0003676	AT5G54910.1		DEA(D/H)-box RNA helicase family protein	[+|Glyma.07G222000.1|300],[+|Glyma.02G143900.2|663],[+|Glyma.10G030400.1|653],[+|Glyma.19G159800.5|38],[+|Glyma.19G159800.6|38],[+|Glyma.19G159800.7|38],[+|Glyma.19G159800.1|38]
	TGAAGCTGCCAGCATGATCTGG	3.5	-1	1	22	514	535	Cleavage	Glyma.14G024300.4	PF13959,PF00271	PTHR24031,PTHR24031:SF54		3.6.4.13			AT5G54910.1		DEA(D/H)-box RNA helicase family protein	[+|Glyma.07G222000.1|300],[+|Glyma.02G143900.2|663],[+|Glyma.10G030400.1|653],[+|Glyma.19G159800.5|38],[+|Glyma.19G159800.6|38],[+|Glyma.19G159800.7|38],[+|Glyma.19G159800.1|38]
	TGAAGCTGCCAGCATGATCTGG	3.5	-1	1	22	2843	2864	Cleavage	Glyma.19G126500.1	PF13423,PF06337	PTHR24006,PTHR24006:SF520		3.4.19.12		GO:0004843	AT2G40930.1	ATUBP5,PDE323,UBP5	ubiquitin-specific protease 5	[+|Glyma.07G222000.1|300],[+|Glyma.02G143900.2|663],[+|Glyma.10G030400.1|653],[+|Glyma.19G159800.5|38],[+|Glyma.19G159800.6|38],[+|Glyma.19G159800.7|38],[+|Glyma.19G159800.1|38]
	TGAAGCTGCCAGCATGATCTGG	3.5	-1	1	22	2959	2980	Cleavage	Glyma.19G126500.3	PF13423,PF06337	PTHR24006,PTHR24006:SF520		3.4.19.12	K11835	GO:0004843	AT2G40930.1	ATUBP5,PDE323,UBP5	ubiquitin-specific protease 5	[+|Glyma.07G222000.1|300],[+|Glyma.02G143900.2|663],[+|Glyma.10G030400.1|653],[+|Glyma.19G159800.5|38],[+|Glyma.19G159800.6|38],[+|Glyma.19G159800.7|38],[+|Glyma.19G159800.1|38]
	TGAAGCTGCCAGCATGATCTGG	3.5	-1	1	22	651	672	Cleavage	Glyma.14G024300.5	PF13959,PF00271	PTHR24031,PTHR24031:SF54		3.6.4.13			AT5G54910.1		DEA(D/H)-box RNA helicase family protein	[+|Glyma.07G222000.1|300],[+|Glyma.02G143900.2|663],[+|Glyma.10G030400.1|653],[+|Glyma.19G159800.5|38],[+|Glyma.19G159800.6|38],[+|Glyma.19G159800.7|38],[+|Glyma.19G159800.1|38]
	TGAAGCTGCCAGCATGATCTGG	3.5	-1	1	22	3284	3305	Cleavage	Glyma.19G126500.2	PF13423,PF06337	PTHR24006,PTHR24006:SF520		3.4.19.12	K11835	GO:0004843	AT2G40930.1	ATUBP5,PDE323,UBP5	ubiquitin-specific protease 5	[+|Glyma.07G222000.1|300],[+|Glyma.02G143900.2|663],[+|Glyma.10G030400.1|653],[+|Glyma.19G159800.5|38],[+|Glyma.19G159800.6|38],[+|Glyma.19G159800.7|38],[+|Glyma.19G159800.1|38]
	TGAAGCTGCCAGCATGATCTGG	3.5	-1	1	22	42	63	Translation	Glyma.06G303300.1	PF03168	PTHR31852,PTHR31852:SF50					AT3G54200.1		Late embryogenesis abundant (LEA) hydroxyproline-rich glycoprotein family	[+|Glyma.07G222000.1|300],[+|Glyma.02G143900.2|663],[+|Glyma.10G030400.1|653],[+|Glyma.19G159800.5|38],[+|Glyma.19G159800.6|38],[+|Glyma.19G159800.7|38],[+|Glyma.19G159800.1|38]
	TGAAGCTGCCAGCATGATCTGG	4	-1	1	22	494	515	Cleavage	Glyma.01G227100.1	PF00226,PF13414	PTHR24078,PTHR24078:SF187	KOG0550		K09527		AT5G12430.1		Heat shock protein DnaJ with tetratricopeptide repeat	[+|Glyma.07G222000.1|300],[+|Glyma.02G143900.2|663],[+|Glyma.10G030400.1|653],[+|Glyma.19G159800.5|38],[+|Glyma.19G159800.6|38],[+|Glyma.19G159800.7|38],[+|Glyma.19G159800.1|38]
	TGAAGCTGCCAGCATGATCTGG	4	-1	1	22	494	515	Cleavage	Glyma.01G227100.2	PF13414	PTHR22904,PTHR22904:SF339					AT5G12430.1		Heat shock protein DnaJ with tetratricopeptide repeat	[+|Glyma.07G222000.1|300],[+|Glyma.02G143900.2|663],[+|Glyma.10G030400.1|653],[+|Glyma.19G159800.5|38],[+|Glyma.19G159800.6|38],[+|Glyma.19G159800.7|38],[+|Glyma.19G159800.1|38]
	TGAAGCTGCCAGCATGATCTGG	4	-1	1	22	447	468	Cleavage	Glyma.09G012800.1		PTHR34947,PTHR34947:SF3					AT3G13130.1			[+|Glyma.07G222000.1|300],[+|Glyma.02G143900.2|663],[+|Glyma.10G030400.1|653],[+|Glyma.19G159800.5|38],[+|Glyma.19G159800.6|38],[+|Glyma.19G159800.7|38],[+|Glyma.19G159800.1|38]
	TGAAGCTGCCAGCATGATCTGG	4	-1	1	22	913	934	Cleavage	Glyma.11G193900.1	PF00450	PTHR11802,PTHR11802:SF95	KOG1282	3.4.16.5	K16298	GO:0006508,GO:0004185	AT3G10410.1	CPY,SCPL49	SERINE CARBOXYPEPTIDASE-LIKE 49	[+|Glyma.07G222000.1|300],[+|Glyma.02G143900.2|663],[+|Glyma.10G030400.1|653],[+|Glyma.19G159800.5|38],[+|Glyma.19G159800.6|38],[+|Glyma.19G159800.7|38],[+|Glyma.19G159800.1|38]
	TGAAGCTGCCAGCATGATCTGG	4	-1	1	22	892	913	Cleavage	Glyma.16G063300.3	PF07819	PTHR15495,PTHR15495:SF7	KOG3724			GO:0016788,GO:0006886,GO:0006505	AT3G27325.2		hydrolases, acting on ester bonds	[+|Glyma.07G222000.1|300],[+|Glyma.02G143900.2|663],[+|Glyma.10G030400.1|653],[+|Glyma.19G159800.5|38],[+|Glyma.19G159800.6|38],[+|Glyma.19G159800.7|38],[+|Glyma.19G159800.1|38]
	TGAAGCTGCCAGCATGATCTGG	4	-1	1	22	4753	4774	Cleavage	Glyma.14G129700.1	PF10513	PTHR13793,PTHR13793:SF94		2.1.1.43			AT4G32620.1		Enhancer of polycomb-like transcription factor protein	[+|Glyma.07G222000.1|300],[+|Glyma.02G143900.2|663],[+|Glyma.10G030400.1|653],[+|Glyma.19G159800.5|38],[+|Glyma.19G159800.6|38],[+|Glyma.19G159800.7|38],[+|Glyma.19G159800.1|38]
	TGAAGCTGCCAGCATGATCTGG	4	-1	1	22	1211	1231	Cleavage	Glyma.17G142600.1	PF10250	PTHR31818,PTHR31818:SF3					AT4G16650.1		O-fucosyltransferase family protein	[+|Glyma.07G222000.1|300],[+|Glyma.02G143900.2|663],[+|Glyma.10G030400.1|653],[+|Glyma.19G159800.5|38],[+|Glyma.19G159800.6|38],[+|Glyma.19G159800.7|38],[+|Glyma.19G159800.1|38]
	TGAAGCTGCCAGCATGATCTGG	4	-1	1	22	616	637	Cleavage	Glyma.15G240700.1	PF06293	PTHR24055,PTHR24055:SF200	KOG0660	2.7.11.24	K04371	GO:0016773,GO:0016020,GO:0005524	AT3G14720.1	ATMPK19,MPK19	MAP kinase 19	[+|Glyma.07G222000.1|300],[+|Glyma.02G143900.2|663],[+|Glyma.10G030400.1|653],[+|Glyma.19G159800.5|38],[+|Glyma.19G159800.6|38],[+|Glyma.19G159800.7|38],[+|Glyma.19G159800.1|38]
	TGAAGCTGCCAGCATGATCTGG	4	-1	1	22	416	437	Cleavage	Glyma.15G144100.1	PF14383,PF14309	PTHR21726,PTHR21726:SF29					AT3G58650.1			[+|Glyma.07G222000.1|300],[+|Glyma.02G143900.2|663],[+|Glyma.10G030400.1|653],[+|Glyma.19G159800.5|38],[+|Glyma.19G159800.6|38],[+|Glyma.19G159800.7|38],[+|Glyma.19G159800.1|38]
	TGAAGCTGCCAGCATGATCTGG	4	-1	1	22	443	464	Cleavage	Glyma.15G144100.3	PF14383,PF14309	PTHR21726,PTHR21726:SF29					AT3G58650.1			[+|Glyma.07G222000.1|300],[+|Glyma.02G143900.2|663],[+|Glyma.10G030400.1|653],[+|Glyma.19G159800.5|38],[+|Glyma.19G159800.6|38],[+|Glyma.19G159800.7|38],[+|Glyma.19G159800.1|38]
	TGAAGCTGCCAGCATGATCTGG	4	-1	1	22	443	464	Cleavage	Glyma.15G144100.2	PF14383,PF14309	PTHR21726,PTHR21726:SF29					AT3G58650.1			[+|Glyma.07G222000.1|300],[+|Glyma.02G143900.2|663],[+|Glyma.10G030400.1|653],[+|Glyma.19G159800.5|38],[+|Glyma.19G159800.6|38],[+|Glyma.19G159800.7|38],[+|Glyma.19G159800.1|38]
	TGAAGCTGCCAGCATGATCTGG	4	-1	1	22	3304	3325	Cleavage	Glyma.03G248800.10	PF04576	PTHR31448,PTHR31448:SF10					AT1G08800.1		Protein of unknown function, DUF593	[+|Glyma.07G222000.1|300],[+|Glyma.02G143900.2|663],[+|Glyma.10G030400.1|653],[+|Glyma.19G159800.5|38],[+|Glyma.19G159800.6|38],[+|Glyma.19G159800.7|38],[+|Glyma.19G159800.1|38]
	TGAAGCTGCCAGCATGATCTGG	4	-1	1	22	871	892	Cleavage	Glyma.19G082100.13	PF07819	PTHR15495,PTHR15495:SF7				GO:0016788,GO:0006886,GO:0006505	AT3G27325.2		hydrolases, acting on ester bonds	[+|Glyma.07G222000.1|300],[+|Glyma.02G143900.2|663],[+|Glyma.10G030400.1|653],[+|Glyma.19G159800.5|38],[+|Glyma.19G159800.6|38],[+|Glyma.19G159800.7|38],[+|Glyma.19G159800.1|38]
	TGAAGCTGCCAGCATGATCTGG	4	-1	1	22	909	930	Cleavage	Glyma.19G082100.12	PF07819	PTHR15495,PTHR15495:SF7				GO:0016788,GO:0006886,GO:0006505	AT3G27325.2		hydrolases, acting on ester bonds	[+|Glyma.07G222000.1|300],[+|Glyma.02G143900.2|663],[+|Glyma.10G030400.1|653],[+|Glyma.19G159800.5|38],[+|Glyma.19G159800.6|38],[+|Glyma.19G159800.7|38],[+|Glyma.19G159800.1|38]
	TGAAGCTGCCAGCATGATCTGG	4	-1	1	22	2451	2472	Cleavage	Glyma.15G155400.1	PF02469	PTHR32382,PTHR32382:SF0					AT3G46550.1	SOS5	Fasciclin-like arabinogalactan family protein	[+|Glyma.07G222000.1|300],[+|Glyma.02G143900.2|663],[+|Glyma.10G030400.1|653],[+|Glyma.19G159800.5|38],[+|Glyma.19G159800.6|38],[+|Glyma.19G159800.7|38],[+|Glyma.19G159800.1|38]
	TGAAGCTGCCAGCATGATCTGG	4	-1	1	22	919	940	Cleavage	Glyma.19G082100.2	PF07819	PTHR15495,PTHR15495:SF7				GO:0016788,GO:0006886,GO:0006505	AT3G27325.2		hydrolases, acting on ester bonds	[+|Glyma.07G222000.1|300],[+|Glyma.02G143900.2|663],[+|Glyma.10G030400.1|653],[+|Glyma.19G159800.5|38],[+|Glyma.19G159800.6|38],[+|Glyma.19G159800.7|38],[+|Glyma.19G159800.1|38]
	TGAAGCTGCCAGCATGATCTGG	4	-1	1	22	895	916	Cleavage	Glyma.19G082100.3	PF07819	PTHR15495,PTHR15495:SF7				GO:0016788,GO:0006886,GO:0006505	AT3G27325.2		hydrolases, acting on ester bonds	[+|Glyma.07G222000.1|300],[+|Glyma.02G143900.2|663],[+|Glyma.10G030400.1|653],[+|Glyma.19G159800.5|38],[+|Glyma.19G159800.6|38],[+|Glyma.19G159800.7|38],[+|Glyma.19G159800.1|38]
	TGAAGCTGCCAGCATGATCTGG	4	-1	1	22	1468	1489	Cleavage	Glyma.15G144100.5	PF14383,PF14309	PTHR21726,PTHR21726:SF29					AT3G58650.1			[+|Glyma.07G222000.1|300],[+|Glyma.02G143900.2|663],[+|Glyma.10G030400.1|653],[+|Glyma.19G159800.5|38],[+|Glyma.19G159800.6|38],[+|Glyma.19G159800.7|38],[+|Glyma.19G159800.1|38]
	TGAAGCTGCCAGCATGATCTGG	4	-1	1	22	2627	2648	Cleavage	Glyma.11G009500.3	PF00675,PF05193	PTHR11851,PTHR11851:SF152	KOG0959	3.4.21.102			AT5G42390.1		Insulinase (Peptidase family M16) family protein	[+|Glyma.07G222000.1|300],[+|Glyma.02G143900.2|663],[+|Glyma.10G030400.1|653],[+|Glyma.19G159800.5|38],[+|Glyma.19G159800.6|38],[+|Glyma.19G159800.7|38],[+|Glyma.19G159800.1|38]
	TGAAGCTGCCAGCATGATCTGG	4	-1	1	22	1018	1039	Cleavage	Glyma.19G082100.1	PF07819	PTHR15495,PTHR15495:SF7				GO:0016788,GO:0006886,GO:0006505	AT3G27325.2		hydrolases, acting on ester bonds	[+|Glyma.07G222000.1|300],[+|Glyma.02G143900.2|663],[+|Glyma.10G030400.1|653],[+|Glyma.19G159800.5|38],[+|Glyma.19G159800.6|38],[+|Glyma.19G159800.7|38],[+|Glyma.19G159800.1|38]
	TGAAGCTGCCAGCATGATCTGG	4	-1	1	22	1035	1056	Cleavage	Glyma.19G082100.10	PF07819	PTHR15495,PTHR15495:SF7				GO:0016788,GO:0006886,GO:0006505	AT3G27325.2		hydrolases, acting on ester bonds	[+|Glyma.07G222000.1|300],[+|Glyma.02G143900.2|663],[+|Glyma.10G030400.1|653],[+|Glyma.19G159800.5|38],[+|Glyma.19G159800.6|38],[+|Glyma.19G159800.7|38],[+|Glyma.19G159800.1|38]
	TGAAGCTGCCAGCATGATCTGG	4	-1	1	22	2618	2639	Cleavage	Glyma.11G009500.2	PF00675,PF05193	PTHR11851,PTHR11851:SF152	KOG0959	3.4.21.102			AT5G42390.1		Insulinase (Peptidase family M16) family protein	[+|Glyma.07G222000.1|300],[+|Glyma.02G143900.2|663],[+|Glyma.10G030400.1|653],[+|Glyma.19G159800.5|38],[+|Glyma.19G159800.6|38],[+|Glyma.19G159800.7|38],[+|Glyma.19G159800.1|38]
	TGAAGCTGCCAGCATGATCTGG	4	-1	1	22	954	975	Cleavage	Glyma.19G082100.11	PF07819	PTHR15495,PTHR15495:SF7				GO:0016788,GO:0006886,GO:0006505	AT3G27325.2		hydrolases, acting on ester bonds	[+|Glyma.07G222000.1|300],[+|Glyma.02G143900.2|663],[+|Glyma.10G030400.1|653],[+|Glyma.19G159800.5|38],[+|Glyma.19G159800.6|38],[+|Glyma.19G159800.7|38],[+|Glyma.19G159800.1|38]
	TGAAGCTGCCAGCATGATCTGG	4	-1	1	22	2624	2645	Cleavage	Glyma.11G009500.1	PF00675,PF05193	PTHR11851,PTHR11851:SF152	KOG0959	3.4.21.102			AT5G42390.1		Insulinase (Peptidase family M16) family protein	[+|Glyma.07G222000.1|300],[+|Glyma.02G143900.2|663],[+|Glyma.10G030400.1|653],[+|Glyma.19G159800.5|38],[+|Glyma.19G159800.6|38],[+|Glyma.19G159800.7|38],[+|Glyma.19G159800.1|38]
	TGAAGCTGCCAGCATGATCTGG	4	-1	1	22	1065	1085	Cleavage	Glyma.05G060200.2	PF10250	PTHR31818,PTHR31818:SF3					AT4G16650.1		O-fucosyltransferase family protein	[+|Glyma.07G222000.1|300],[+|Glyma.02G143900.2|663],[+|Glyma.10G030400.1|653],[+|Glyma.19G159800.5|38],[+|Glyma.19G159800.6|38],[+|Glyma.19G159800.7|38],[+|Glyma.19G159800.1|38]
	TGAAGCTGCCAGCATGATCTGG	4	-1	1	22	171	192	Cleavage	Glyma.17G043000.1	PF00854	PTHR11654,PTHR11654:SF170	KOG1237		K14638	GO:0016020,GO:0006810,GO:0005215	AT1G59740.1		Major facilitator superfamily protein	[+|Glyma.07G222000.1|300],[+|Glyma.02G143900.2|663],[+|Glyma.10G030400.1|653],[+|Glyma.19G159800.5|38],[+|Glyma.19G159800.6|38],[+|Glyma.19G159800.7|38],[+|Glyma.19G159800.1|38]
	TGAAGCTGCCAGCATGATCTGG	4	-1	1	22	1965	1986	Cleavage	Glyma.13G116800.2	PF01663	PTHR23071,PTHR23071:SF1			K05288	GO:0003824	AT5G17250.1		Alkaline-phosphatase-like family protein	[+|Glyma.07G222000.1|300],[+|Glyma.02G143900.2|663],[+|Glyma.10G030400.1|653],[+|Glyma.19G159800.5|38],[+|Glyma.19G159800.6|38],[+|Glyma.19G159800.7|38],[+|Glyma.19G159800.1|38]
	TGAAGCTGCCAGCATGATCTGG	4	-1	1	22	700	721	Cleavage	Glyma.11G205400.2	PF01657,PF00069	PTHR27006,PTHR27006:SF30	KOG1187	2.7.11.1		GO:0006468,GO:0005524,GO:0004672	AT1G70520.1	CRK2	cysteine-rich RLK (RECEPTOR-like protein kinase) 2	[+|Glyma.07G222000.1|300],[+|Glyma.02G143900.2|663],[+|Glyma.10G030400.1|653],[+|Glyma.19G159800.5|38],[+|Glyma.19G159800.6|38],[+|Glyma.19G159800.7|38],[+|Glyma.19G159800.1|38]
	TGAAGCTGCCAGCATGATCTGG	4	-1	1	22	744	765	Cleavage	Glyma.11G207000.2	PF01657,PF00069	PTHR27006,PTHR27006:SF30	KOG1187	2.7.11.1		GO:0006468,GO:0005524,GO:0004672	AT1G70520.1	CRK2	cysteine-rich RLK (RECEPTOR-like protein kinase) 2	[+|Glyma.07G222000.1|300],[+|Glyma.02G143900.2|663],[+|Glyma.10G030400.1|653],[+|Glyma.19G159800.5|38],[+|Glyma.19G159800.6|38],[+|Glyma.19G159800.7|38],[+|Glyma.19G159800.1|38]
	TGAAGCTGCCAGCATGATCTGG	4	-1	1	22	902	923	Cleavage	Glyma.11G207500.1	PF01657,PF00069	PTHR27006,PTHR27006:SF30	KOG1187	2.7.11.1		GO:0006468,GO:0005524,GO:0004672	AT1G70520.1	CRK2	cysteine-rich RLK (RECEPTOR-like protein kinase) 2	[+|Glyma.07G222000.1|300],[+|Glyma.02G143900.2|663],[+|Glyma.10G030400.1|653],[+|Glyma.19G159800.5|38],[+|Glyma.19G159800.6|38],[+|Glyma.19G159800.7|38],[+|Glyma.19G159800.1|38]
	TGAAGCTGCCAGCATGATCTGG	4	-1	1	22	2443	2464	Translation	Glyma.08G324500.1	PF03009	PTHR23344,PTHR23344:SF8	KOG2258	3.1.4.46		GO:0008081,GO:0006629,GO:0008889	AT5G55480.1	SVL1	SHV3-like 1	[+|Glyma.07G222000.1|300],[+|Glyma.02G143900.2|663],[+|Glyma.10G030400.1|653],[+|Glyma.19G159800.5|38],[+|Glyma.19G159800.6|38],[+|Glyma.19G159800.7|38],[+|Glyma.19G159800.1|38]
	TGAAGCTGCCAGCATGATCTGG	4	-1	1	22	3850	3871	Translation	Glyma.08G324500.3	PF03009	PTHR23344,PTHR23344:SF8	KOG2258	3.1.4.46		GO:0008081,GO:0006629,GO:0008889	AT5G55480.1	SVL1	SHV3-like 1	[+|Glyma.07G222000.1|300],[+|Glyma.02G143900.2|663],[+|Glyma.10G030400.1|653],[+|Glyma.19G159800.5|38],[+|Glyma.19G159800.6|38],[+|Glyma.19G159800.7|38],[+|Glyma.19G159800.1|38]
	TGAAGCTGCCAGCATGATCTGG	4.5	-1	1	22	116	138	Cleavage	Glyma.08G225950.1										[+|Glyma.07G222000.1|300],[+|Glyma.02G143900.2|663],[+|Glyma.10G030400.1|653],[+|Glyma.19G159800.5|38],[+|Glyma.19G159800.6|38],[+|Glyma.19G159800.7|38],[+|Glyma.19G159800.1|38]
	TGAAGCTGCCAGCATGATCTGG	4.5	-1	1	22	1614	1635	Cleavage	Glyma.14G065000.1	PF00412,PF12315	PTHR24209,PTHR24209:SF7	KOG1703			GO:0008270	AT2G39830.1	DAR2	DA1-related protein 2	[+|Glyma.07G222000.1|300],[+|Glyma.02G143900.2|663],[+|Glyma.10G030400.1|653],[+|Glyma.19G159800.5|38],[+|Glyma.19G159800.6|38],[+|Glyma.19G159800.7|38],[+|Glyma.19G159800.1|38]
	TGAAGCTGCCAGCATGATCTGG	4.5	-1	1	22	1535	1556	Cleavage	Glyma.18G034100.1	PF00412,PF12315	PTHR24209,PTHR24209:SF7	KOG1703			GO:0008270	AT2G39830.1	DAR2	DA1-related protein 2	[+|Glyma.07G222000.1|300],[+|Glyma.02G143900.2|663],[+|Glyma.10G030400.1|653],[+|Glyma.19G159800.5|38],[+|Glyma.19G159800.6|38],[+|Glyma.19G159800.7|38],[+|Glyma.19G159800.1|38]
	TGAAGCTGCCAGCATGATCTGG	4.5	-1	1	22	1665	1686	Cleavage	Glyma.02G251800.1	PF00412,PF12315	PTHR24209,PTHR24209:SF7	KOG1703			GO:0008270	AT2G39830.1	DAR2	DA1-related protein 2	[+|Glyma.07G222000.1|300],[+|Glyma.02G143900.2|663],[+|Glyma.10G030400.1|653],[+|Glyma.19G159800.5|38],[+|Glyma.19G159800.6|38],[+|Glyma.19G159800.7|38],[+|Glyma.19G159800.1|38]
	TGAAGCTGCCAGCATGATCTGG	4.5	-1	1	22	1760	1781	Cleavage	Glyma.07G205100.1		PTHR31342,PTHR31342:SF5					AT4G18570.1		Tetratricopeptide repeat (TPR)-like superfamily protein	[+|Glyma.07G222000.1|300],[+|Glyma.02G143900.2|663],[+|Glyma.10G030400.1|653],[+|Glyma.19G159800.5|38],[+|Glyma.19G159800.6|38],[+|Glyma.19G159800.7|38],[+|Glyma.19G159800.1|38]
	TGAAGCTGCCAGCATGATCTGG	4.5	-1	1	22	1715	1736	Cleavage	Glyma.13G171100.1		PTHR31342,PTHR31342:SF5					AT4G18570.1		Tetratricopeptide repeat (TPR)-like superfamily protein	[+|Glyma.07G222000.1|300],[+|Glyma.02G143900.2|663],[+|Glyma.10G030400.1|653],[+|Glyma.19G159800.5|38],[+|Glyma.19G159800.6|38],[+|Glyma.19G159800.7|38],[+|Glyma.19G159800.1|38]
	TGAAGCTGCCAGCATGATCTGG	4.5	-1	1	22	2428	2449	Cleavage	Glyma.03G259000.2	PF08544,PF00288,PF07959	PTHR32463,PTHR32463:SF0		2.7.7.30,2.7.1.52		GO:0005524,GO:0016772	AT1G01220.1	AtFKGP,FKGP	L-fucokinase/GDP-L-fucose pyrophosphorylase	[+|Glyma.07G222000.1|300],[+|Glyma.02G143900.2|663],[+|Glyma.10G030400.1|653],[+|Glyma.19G159800.5|38],[+|Glyma.19G159800.6|38],[+|Glyma.19G159800.7|38],[+|Glyma.19G159800.1|38]
	TGAAGCTGCCAGCATGATCTGG	4.5	-1	1	22	3157	3178	Cleavage	Glyma.03G259000.1	PF08544,PF00288,PF07959	PTHR32463,PTHR32463:SF0		2.7.7.30,2.7.1.52	K05305	GO:0005524,GO:0016772	AT1G01220.1	AtFKGP,FKGP	L-fucokinase/GDP-L-fucose pyrophosphorylase	[+|Glyma.07G222000.1|300],[+|Glyma.02G143900.2|663],[+|Glyma.10G030400.1|653],[+|Glyma.19G159800.5|38],[+|Glyma.19G159800.6|38],[+|Glyma.19G159800.7|38],[+|Glyma.19G159800.1|38]
	TGAAGCTGCCAGCATGATCTGG	4.5	-1	1	22	126	147	Cleavage	Glyma.06G107300.6	PF00170,PF14144	PTHR22952,PTHR22952:SF203			K14431	GO:0043565,GO:0006355,GO:0003700,GO:0006351	AT1G22070.1	TGA3	TGA1A-related gene 3	[+|Glyma.07G222000.1|300],[+|Glyma.02G143900.2|663],[+|Glyma.10G030400.1|653],[+|Glyma.19G159800.5|38],[+|Glyma.19G159800.6|38],[+|Glyma.19G159800.7|38],[+|Glyma.19G159800.1|38]
	TGAAGCTGCCAGCATGATCTGG	4.5	-1	1	22	126	147	Cleavage	Glyma.06G107300.2	PF00170,PF14144	PTHR22952,PTHR22952:SF203			K14431	GO:0043565,GO:0006355,GO:0003700,GO:0006351	AT1G22070.1	TGA3	TGA1A-related gene 3	[+|Glyma.07G222000.1|300],[+|Glyma.02G143900.2|663],[+|Glyma.10G030400.1|653],[+|Glyma.19G159800.5|38],[+|Glyma.19G159800.6|38],[+|Glyma.19G159800.7|38],[+|Glyma.19G159800.1|38]
	TGAAGCTGCCAGCATGATCTGG	4.5	-1	1	22	126	147	Cleavage	Glyma.06G107300.7	PF00170,PF14144	PTHR22952,PTHR22952:SF203				GO:0043565,GO:0006355,GO:0003700,GO:0006351	AT5G10030.2	OBF4,TGA4	TGACG motif-binding factor 4	[+|Glyma.07G222000.1|300],[+|Glyma.02G143900.2|663],[+|Glyma.10G030400.1|653],[+|Glyma.19G159800.5|38],[+|Glyma.19G159800.6|38],[+|Glyma.19G159800.7|38],[+|Glyma.19G159800.1|38]
	TGAAGCTGCCAGCATGATCTGG	4.5	-1	1	22	1078	1099	Cleavage	Glyma.15G155400.1	PF02469	PTHR32382,PTHR32382:SF0					AT3G46550.1	SOS5	Fasciclin-like arabinogalactan family protein	[+|Glyma.07G222000.1|300],[+|Glyma.02G143900.2|663],[+|Glyma.10G030400.1|653],[+|Glyma.19G159800.5|38],[+|Glyma.19G159800.6|38],[+|Glyma.19G159800.7|38],[+|Glyma.19G159800.1|38]
	TGAAGCTGCCAGCATGATCTGG	4.5	-1	1	22	1362	1383	Cleavage	Glyma.10G118100.2	PF13646,PF00069	PTHR22983,PTHR22983:SF6	KOG0598	2.7.11.1	K06228	GO:0006468,GO:0005524,GO:0004672	AT1G50240.2	FU	Protein kinase family protein with ARM repeat domain	[+|Glyma.07G222000.1|300],[+|Glyma.02G143900.2|663],[+|Glyma.10G030400.1|653],[+|Glyma.19G159800.5|38],[+|Glyma.19G159800.6|38],[+|Glyma.19G159800.7|38],[+|Glyma.19G159800.1|38]
	TGAAGCTGCCAGCATGATCTGG	4.5	-1	1	22	1488	1509	Cleavage	Glyma.10G118100.1	PF13646,PF00069	PTHR22983,PTHR22983:SF6	KOG0598	2.7.11.1	K06228	GO:0006468,GO:0005524,GO:0004672	AT1G50240.2	FU	Protein kinase family protein with ARM repeat domain	[+|Glyma.07G222000.1|300],[+|Glyma.02G143900.2|663],[+|Glyma.10G030400.1|653],[+|Glyma.19G159800.5|38],[+|Glyma.19G159800.6|38],[+|Glyma.19G159800.7|38],[+|Glyma.19G159800.1|38]
	TGAAGCTGCCAGCATGATCTGG	4.5	-1	1	22	1386	1408	Cleavage	Glyma.03G262700.3	PF08263,PF13855	PTHR27001,PTHR27001:SF81		2.7.11.1		GO:0005515	AT1G53730.1	SRF6	STRUBBELIG-receptor family 6	[+|Glyma.07G222000.1|300],[+|Glyma.02G143900.2|663],[+|Glyma.10G030400.1|653],[+|Glyma.19G159800.5|38],[+|Glyma.19G159800.6|38],[+|Glyma.19G159800.7|38],[+|Glyma.19G159800.1|38]
	TGAAGCTGCCAGCATGATCTGG	4.5	-1	1	22	1611	1633	Cleavage	Glyma.03G262700.2	PF13855	PTHR27001,PTHR27001:SF81		2.7.11.1		GO:0005515	AT1G53730.1	SRF6	STRUBBELIG-receptor family 6	[+|Glyma.07G222000.1|300],[+|Glyma.02G143900.2|663],[+|Glyma.10G030400.1|653],[+|Glyma.19G159800.5|38],[+|Glyma.19G159800.6|38],[+|Glyma.19G159800.7|38],[+|Glyma.19G159800.1|38]
	TGAAGCTGCCAGCATGATCTGG	4.5	-1	1	22	1404	1426	Cleavage	Glyma.19G261700.1	PF08263,PF13855,PF07714	PTHR27001,PTHR27001:SF81	KOG1187	2.7.11.1		GO:0005515,GO:0006468,GO:0004672	AT1G53730.1	SRF6	STRUBBELIG-receptor family 6	[+|Glyma.07G222000.1|300],[+|Glyma.02G143900.2|663],[+|Glyma.10G030400.1|653],[+|Glyma.19G159800.5|38],[+|Glyma.19G159800.6|38],[+|Glyma.19G159800.7|38],[+|Glyma.19G159800.1|38]
	TGAAGCTGCCAGCATGATCTGG	4.5	-1	1	22	2307	2329	Cleavage	Glyma.19G261700.5	PF13855,PF07714	PTHR27001,PTHR27001:SF81	KOG1187	2.7.11.1		GO:0005515,GO:0006468,GO:0004672	AT1G53730.1	SRF6	STRUBBELIG-receptor family 6	[+|Glyma.07G222000.1|300],[+|Glyma.02G143900.2|663],[+|Glyma.10G030400.1|653],[+|Glyma.19G159800.5|38],[+|Glyma.19G159800.6|38],[+|Glyma.19G159800.7|38],[+|Glyma.19G159800.1|38]
	TGAAGCTGCCAGCATGATCTGG	4.5	-1	1	22	3177	3199	Cleavage	Glyma.19G261700.4	PF13855,PF07714	PTHR27001,PTHR27001:SF81	KOG1187	2.7.11.1		GO:0005515,GO:0006468,GO:0004672	AT1G53730.1	SRF6	STRUBBELIG-receptor family 6	[+|Glyma.07G222000.1|300],[+|Glyma.02G143900.2|663],[+|Glyma.10G030400.1|653],[+|Glyma.19G159800.5|38],[+|Glyma.19G159800.6|38],[+|Glyma.19G159800.7|38],[+|Glyma.19G159800.1|38]
	TGAAGCTGCCAGCATGATCTGG	4.5	-1	1	22	127	148	Translation	Glyma.01G160100.1	PF00182	PTHR22595,PTHR22595:SF34	KOG4742	3.2.1.14		GO:0016998,GO:0006032,GO:0004568	AT3G12500.1	ATHCHIB,B-CHI,CHI-B,HCHIB,PR-3,PR3	basic chitinase	[+|Glyma.07G222000.1|300],[+|Glyma.02G143900.2|663],[+|Glyma.10G030400.1|653],[+|Glyma.19G159800.5|38],[+|Glyma.19G159800.6|38],[+|Glyma.19G159800.7|38],[+|Glyma.19G159800.1|38]
	TGAAGCTGCCAGCATGATCTGG	4.5	-1	1	22	602	623	Cleavage	Glyma.13G263600.1	PF06293	PTHR24055,PTHR24055:SF200	KOG0660	2.7.11.24		GO:0016773,GO:0016020,GO:0005524	AT3G14720.1	ATMPK19,MPK19	MAP kinase 19	[+|Glyma.07G222000.1|300],[+|Glyma.02G143900.2|663],[+|Glyma.10G030400.1|653],[+|Glyma.19G159800.5|38],[+|Glyma.19G159800.6|38],[+|Glyma.19G159800.7|38],[+|Glyma.19G159800.1|38]
	TGAAGCTGCCAGCATGATCTGG	4.5	-1	1	22	2410	2431	Cleavage	Glyma.13G159800.1	PF05699,PF14372	PTHR23272,PTHR23272:SF39	KOG1121			GO:0046983,GO:0003677	AT3G42170.1		BED zinc finger ;hAT family dimerisation domain	[+|Glyma.07G222000.1|300],[+|Glyma.02G143900.2|663],[+|Glyma.10G030400.1|653],[+|Glyma.19G159800.5|38],[+|Glyma.19G159800.6|38],[+|Glyma.19G159800.7|38],[+|Glyma.19G159800.1|38]
	TGAAGCTGCCAGCATGATCTGG	4.5	-1	1	22	2509	2530	Cleavage	Glyma.13G159800.6	PF05699,PF14372	PTHR23272,PTHR23272:SF39	KOG1121			GO:0046983,GO:0003677	AT3G42170.1		BED zinc finger ;hAT family dimerisation domain	[+|Glyma.07G222000.1|300],[+|Glyma.02G143900.2|663],[+|Glyma.10G030400.1|653],[+|Glyma.19G159800.5|38],[+|Glyma.19G159800.6|38],[+|Glyma.19G159800.7|38],[+|Glyma.19G159800.1|38]
	TGAAGCTGCCAGCATGATCTGG	4.5	-1	1	22	2536	2557	Cleavage	Glyma.13G159800.7	PF05699,PF14372	PTHR23272,PTHR23272:SF39	KOG1121			GO:0046983,GO:0003677	AT3G42170.1		BED zinc finger ;hAT family dimerisation domain	[+|Glyma.07G222000.1|300],[+|Glyma.02G143900.2|663],[+|Glyma.10G030400.1|653],[+|Glyma.19G159800.5|38],[+|Glyma.19G159800.6|38],[+|Glyma.19G159800.7|38],[+|Glyma.19G159800.1|38]
	TGAAGCTGCCAGCATGATCTGG	4.5	-1	1	22	2666	2687	Cleavage	Glyma.13G160000.6	PF05699,PF14372	PTHR23272,PTHR23272:SF39	KOG1121			GO:0046983,GO:0003677	AT3G42170.1		BED zinc finger ;hAT family dimerisation domain	[+|Glyma.07G222000.1|300],[+|Glyma.02G143900.2|663],[+|Glyma.10G030400.1|653],[+|Glyma.19G159800.5|38],[+|Glyma.19G159800.6|38],[+|Glyma.19G159800.7|38],[+|Glyma.19G159800.1|38]
	TGAAGCTGCCAGCATGATCTGG	4.5	-1	1	22	2631	2652	Cleavage	Glyma.13G159800.5	PF05699,PF14372	PTHR23272,PTHR23272:SF39	KOG1121			GO:0046983,GO:0003677	AT3G42170.1		BED zinc finger ;hAT family dimerisation domain	[+|Glyma.07G222000.1|300],[+|Glyma.02G143900.2|663],[+|Glyma.10G030400.1|653],[+|Glyma.19G159800.5|38],[+|Glyma.19G159800.6|38],[+|Glyma.19G159800.7|38],[+|Glyma.19G159800.1|38]
	TGAAGCTGCCAGCATGATCTGG	4.5	-1	1	22	2543	2564	Cleavage	Glyma.17G111500.2	PF05699,PF14372	PTHR23272,PTHR23272:SF39	KOG1121			GO:0046983,GO:0003677	AT3G42170.1		BED zinc finger ;hAT family dimerisation domain	[+|Glyma.07G222000.1|300],[+|Glyma.02G143900.2|663],[+|Glyma.10G030400.1|653],[+|Glyma.19G159800.5|38],[+|Glyma.19G159800.6|38],[+|Glyma.19G159800.7|38],[+|Glyma.19G159800.1|38]
	TGAAGCTGCCAGCATGATCTGG	4.5	-1	1	22	2712	2733	Cleavage	Glyma.13G159800.4	PF05699,PF14372	PTHR23272,PTHR23272:SF39	KOG1121			GO:0046983,GO:0003677	AT3G42170.1		BED zinc finger ;hAT family dimerisation domain	[+|Glyma.07G222000.1|300],[+|Glyma.02G143900.2|663],[+|Glyma.10G030400.1|653],[+|Glyma.19G159800.5|38],[+|Glyma.19G159800.6|38],[+|Glyma.19G159800.7|38],[+|Glyma.19G159800.1|38]
	TGAAGCTGCCAGCATGATCTGG	4.5	-1	1	22	2666	2687	Cleavage	Glyma.17G111500.1	PF05699,PF14372	PTHR23272,PTHR23272:SF39	KOG1121			GO:0046983,GO:0003677	AT3G42170.1		BED zinc finger ;hAT family dimerisation domain	[+|Glyma.07G222000.1|300],[+|Glyma.02G143900.2|663],[+|Glyma.10G030400.1|653],[+|Glyma.19G159800.5|38],[+|Glyma.19G159800.6|38],[+|Glyma.19G159800.7|38],[+|Glyma.19G159800.1|38]
	TGAAGCTGCCAGCATGATCTGG	4.5	-1	1	22	3172	3193	Cleavage	Glyma.13G159800.3	PF05699,PF14372	PTHR23272,PTHR23272:SF39	KOG1121			GO:0046983,GO:0003677	AT3G42170.1		BED zinc finger ;hAT family dimerisation domain	[+|Glyma.07G222000.1|300],[+|Glyma.02G143900.2|663],[+|Glyma.10G030400.1|653],[+|Glyma.19G159800.5|38],[+|Glyma.19G159800.6|38],[+|Glyma.19G159800.7|38],[+|Glyma.19G159800.1|38]
	TGAAGCTGCCAGCATGATCTGG	4.5	-1	1	22	2792	2813	Cleavage	Glyma.13G160000.1	PF05699,PF14372	PTHR23272,PTHR23272:SF39	KOG1121			GO:0046983,GO:0003677	AT3G42170.1		BED zinc finger ;hAT family dimerisation domain	[+|Glyma.07G222000.1|300],[+|Glyma.02G143900.2|663],[+|Glyma.10G030400.1|653],[+|Glyma.19G159800.5|38],[+|Glyma.19G159800.6|38],[+|Glyma.19G159800.7|38],[+|Glyma.19G159800.1|38]
	TGAAGCTGCCAGCATGATCTGG	4.5	-1	1	22	2515	2536	Cleavage	Glyma.13G160000.7	PF05699,PF14372	PTHR23272,PTHR23272:SF39	KOG1121			GO:0046983,GO:0003677	AT3G42170.1		BED zinc finger ;hAT family dimerisation domain	[+|Glyma.07G222000.1|300],[+|Glyma.02G143900.2|663],[+|Glyma.10G030400.1|653],[+|Glyma.19G159800.5|38],[+|Glyma.19G159800.6|38],[+|Glyma.19G159800.7|38],[+|Glyma.19G159800.1|38]
	TGAAGCTGCCAGCATGATCTGG	4.5	-1	1	22	2741	2762	Cleavage	Glyma.13G160000.3	PF05699,PF14372	PTHR23272,PTHR23272:SF39	KOG1121			GO:0046983,GO:0003677	AT3G42170.1		BED zinc finger ;hAT family dimerisation domain	[+|Glyma.07G222000.1|300],[+|Glyma.02G143900.2|663],[+|Glyma.10G030400.1|653],[+|Glyma.19G159800.5|38],[+|Glyma.19G159800.6|38],[+|Glyma.19G159800.7|38],[+|Glyma.19G159800.1|38]
	TGAAGCTGCCAGCATGATCTGG	5	-1	1	22	1056	1077	Translation	Glyma.18G005400.2	PF00646	PTHR32133,PTHR32133:SF111				GO:0005515	AT1G27340.1		Galactose oxidase/kelch repeat superfamily protein	[+|Glyma.07G222000.1|300],[+|Glyma.02G143900.2|663],[+|Glyma.10G030400.1|653],[+|Glyma.19G159800.5|38],[+|Glyma.19G159800.6|38],[+|Glyma.19G159800.7|38],[+|Glyma.19G159800.1|38]
	TGAAGCTGCCAGCATGATCTGG	5	-1	1	22	1242	1263	Translation	Glyma.18G005400.3	PF00646	PTHR32133,PTHR32133:SF111				GO:0005515	AT1G27340.1		Galactose oxidase/kelch repeat superfamily protein	[+|Glyma.07G222000.1|300],[+|Glyma.02G143900.2|663],[+|Glyma.10G030400.1|653],[+|Glyma.19G159800.5|38],[+|Glyma.19G159800.6|38],[+|Glyma.19G159800.7|38],[+|Glyma.19G159800.1|38]
	TGAAGCTGCCAGCATGATCTGG	5	-1	1	22	1491	1512	Translation	Glyma.18G005400.1	PF00646	PTHR32133,PTHR32133:SF111				GO:0005515	AT1G27340.1		Galactose oxidase/kelch repeat superfamily protein	[+|Glyma.07G222000.1|300],[+|Glyma.02G143900.2|663],[+|Glyma.10G030400.1|653],[+|Glyma.19G159800.5|38],[+|Glyma.19G159800.6|38],[+|Glyma.19G159800.7|38],[+|Glyma.19G159800.1|38]
	TGAAGCTGCCAGCATGATCTGG	5	-1	1	22	1412	1433	Translation	Glyma.18G005400.6	PF00646	PTHR32133,PTHR32133:SF111				GO:0005515	AT1G27340.1		Galactose oxidase/kelch repeat superfamily protein	[+|Glyma.07G222000.1|300],[+|Glyma.02G143900.2|663],[+|Glyma.10G030400.1|653],[+|Glyma.19G159800.5|38],[+|Glyma.19G159800.6|38],[+|Glyma.19G159800.7|38],[+|Glyma.19G159800.1|38]
	TGAAGCTGCCAGCATGATCTGG	5	-1	1	22	809	829	Cleavage	Glyma.20G159300.3	PF00501	PTHR24095,PTHR24095:SF171	KOG1176	6.2.1.8		GO:0008152,GO:0003824	AT3G48990.1		AMP-dependent synthetase and ligase family protein	[+|Glyma.07G222000.1|300],[+|Glyma.02G143900.2|663],[+|Glyma.10G030400.1|653],[+|Glyma.19G159800.5|38],[+|Glyma.19G159800.6|38],[+|Glyma.19G159800.7|38],[+|Glyma.19G159800.1|38]
	TGAAGCTGCCAGCATGATCTGG	5	-1	1	22	809	829	Cleavage	Glyma.20G159300.2	PF13193,PF00501	PTHR24095,PTHR24095:SF171	KOG1176	6.2.1.8		GO:0008152,GO:0003824	AT3G48990.1		AMP-dependent synthetase and ligase family protein	[+|Glyma.07G222000.1|300],[+|Glyma.02G143900.2|663],[+|Glyma.10G030400.1|653],[+|Glyma.19G159800.5|38],[+|Glyma.19G159800.6|38],[+|Glyma.19G159800.7|38],[+|Glyma.19G159800.1|38]
	TGAAGCTGCCAGCATGATCTGG	5	-1	1	22	926	946	Cleavage	Glyma.20G159300.1	PF13193,PF00501	PTHR24095,PTHR24095:SF171	KOG1176	6.2.1.8		GO:0008152,GO:0003824	AT3G48990.1		AMP-dependent synthetase and ligase family protein	[+|Glyma.07G222000.1|300],[+|Glyma.02G143900.2|663],[+|Glyma.10G030400.1|653],[+|Glyma.19G159800.5|38],[+|Glyma.19G159800.6|38],[+|Glyma.19G159800.7|38],[+|Glyma.19G159800.1|38]
	TGAAGCTGCCAGCATGATCTGG	5	-1	1	22	504	526	Cleavage	Glyma.11G230500.1	PF07714	PTHR27003,PTHR27003:SF102	KOG1187	2.7.11.1		GO:0006468,GO:0004672	AT3G55950.1	ATCRR3,CCR3	CRINKLY4 related 3	[+|Glyma.07G222000.1|300],[+|Glyma.02G143900.2|663],[+|Glyma.10G030400.1|653],[+|Glyma.19G159800.5|38],[+|Glyma.19G159800.6|38],[+|Glyma.19G159800.7|38],[+|Glyma.19G159800.1|38]
	TGAAGCTGCCAGCATGATCTGG	5	-1	1	22	55	76	Cleavage	Glyma.02G169200.1	PF00149	PTHR11668,PTHR11668:SF287		3.1.3.16	K04382	GO:0016787	AT3G58500.1	PP2A-4	protein phosphatase 2A-4	[+|Glyma.07G222000.1|300],[+|Glyma.02G143900.2|663],[+|Glyma.10G030400.1|653],[+|Glyma.19G159800.5|38],[+|Glyma.19G159800.6|38],[+|Glyma.19G159800.7|38],[+|Glyma.19G159800.1|38]
	TGAAGCTGCCAGCATGATCTGG	5	-1	1	22	759	780	Cleavage	Glyma.12G097601.1										[+|Glyma.07G222000.1|300],[+|Glyma.02G143900.2|663],[+|Glyma.10G030400.1|653],[+|Glyma.19G159800.5|38],[+|Glyma.19G159800.6|38],[+|Glyma.19G159800.7|38],[+|Glyma.19G159800.1|38]
	TGAAGCTGCCAGCATGATCTGG	5	-1	1	22	834	855	Cleavage	Glyma.12G097601.1										[+|Glyma.07G222000.1|300],[+|Glyma.02G143900.2|663],[+|Glyma.10G030400.1|653],[+|Glyma.19G159800.5|38],[+|Glyma.19G159800.6|38],[+|Glyma.19G159800.7|38],[+|Glyma.19G159800.1|38]
	TGAAGCTGCCAGCATGATCTGG	5	-1	1	22	570	591	Cleavage	Glyma.11G011100.11		PTHR14270,PTHR14270:SF0								[+|Glyma.07G222000.1|300],[+|Glyma.02G143900.2|663],[+|Glyma.10G030400.1|653],[+|Glyma.19G159800.5|38],[+|Glyma.19G159800.6|38],[+|Glyma.19G159800.7|38],[+|Glyma.19G159800.1|38]
	TGAAGCTGCCAGCATGATCTGG	5	-1	1	22	626	647	Cleavage	Glyma.08G088600.1		PTHR10366,PTHR10366:SF389					AT2G39080.1		NAD(P)-binding Rossmann-fold superfamily protein	[+|Glyma.07G222000.1|300],[+|Glyma.02G143900.2|663],[+|Glyma.10G030400.1|653],[+|Glyma.19G159800.5|38],[+|Glyma.19G159800.6|38],[+|Glyma.19G159800.7|38],[+|Glyma.19G159800.1|38]
	TGAAGCTGCCAGCATGATCTGG	5	-1	1	22	814	835	Cleavage	Glyma.11G011100.2		PTHR14270,PTHR14270:SF0			K18735					[+|Glyma.07G222000.1|300],[+|Glyma.02G143900.2|663],[+|Glyma.10G030400.1|653],[+|Glyma.19G159800.5|38],[+|Glyma.19G159800.6|38],[+|Glyma.19G159800.7|38],[+|Glyma.19G159800.1|38]
	TGAAGCTGCCAGCATGATCTGG	5	-1	1	22	866	887	Cleavage	Glyma.11G011100.10		PTHR14270,PTHR14270:SF0			K18735					[+|Glyma.07G222000.1|300],[+|Glyma.02G143900.2|663],[+|Glyma.10G030400.1|653],[+|Glyma.19G159800.5|38],[+|Glyma.19G159800.6|38],[+|Glyma.19G159800.7|38],[+|Glyma.19G159800.1|38]
	TGAAGCTGCCAGCATGATCTGG	5	-1	1	22	1889	1910	Cleavage	Glyma.09G260100.1	PF05687,PF01373	PTHR31352,PTHR31352:SF2		3.2.1.2	K01177	GO:0016161,GO:0000272	AT2G45880.1	BAM7,BMY4	beta-amylase 7	[+|Glyma.07G222000.1|300],[+|Glyma.02G143900.2|663],[+|Glyma.10G030400.1|653],[+|Glyma.19G159800.5|38],[+|Glyma.19G159800.6|38],[+|Glyma.19G159800.7|38],[+|Glyma.19G159800.1|38]
	TGAAGCTGCCAGCATGATCTGG	5	-1	1	22	1896	1917	Cleavage	Glyma.18G232400.1	PF05687,PF01373	PTHR31352,PTHR31352:SF2		3.2.1.2	K01177	GO:0016161,GO:0000272	AT2G45880.1	BAM7,BMY4	beta-amylase 7	[+|Glyma.07G222000.1|300],[+|Glyma.02G143900.2|663],[+|Glyma.10G030400.1|653],[+|Glyma.19G159800.5|38],[+|Glyma.19G159800.6|38],[+|Glyma.19G159800.7|38],[+|Glyma.19G159800.1|38]
	TGAAGCTGCCAGCATGATCTGG	5	-1	1	22	395	417	Cleavage	Glyma.15G138800.1	PF00400	PTHR22847,PTHR22847:SF478	KOG0315			GO:0005515	AT3G13340.2		Transducin/WD40 repeat-like superfamily protein	[+|Glyma.07G222000.1|300],[+|Glyma.02G143900.2|663],[+|Glyma.10G030400.1|653],[+|Glyma.19G159800.5|38],[+|Glyma.19G159800.6|38],[+|Glyma.19G159800.7|38],[+|Glyma.19G159800.1|38]
	TGAAGCTGCCAGCATGATCTGG	5	-1	1	22	596	618	Cleavage	Glyma.15G138800.4	PF00400	PTHR22847,PTHR22847:SF478	KOG0315			GO:0005515	AT3G13340.2		Transducin/WD40 repeat-like superfamily protein	[+|Glyma.07G222000.1|300],[+|Glyma.02G143900.2|663],[+|Glyma.10G030400.1|653],[+|Glyma.19G159800.5|38],[+|Glyma.19G159800.6|38],[+|Glyma.19G159800.7|38],[+|Glyma.19G159800.1|38]
	TGAAGCTGCCAGCATGATCTGG	5	-1	1	22	2300	2321	Cleavage	Glyma.10G217200.6	PF08700	PTHR13043				GO:0006893,GO:0000145	AT1G76850.1	SEC5A	exocyst complex component sec5	[+|Glyma.07G222000.1|300],[+|Glyma.02G143900.2|663],[+|Glyma.10G030400.1|653],[+|Glyma.19G159800.5|38],[+|Glyma.19G159800.6|38],[+|Glyma.19G159800.7|38],[+|Glyma.19G159800.1|38]
	TGAAGCTGCCAGCATGATCTGG	5	-1	1	22	2351	2372	Cleavage	Glyma.20G174900.6	PF08700	PTHR13043,PTHR13043:SF1				GO:0006893,GO:0000145	AT1G21170.1	SEC5B	Exocyst complex component SEC5	[+|Glyma.07G222000.1|300],[+|Glyma.02G143900.2|663],[+|Glyma.10G030400.1|653],[+|Glyma.19G159800.5|38],[+|Glyma.19G159800.6|38],[+|Glyma.19G159800.7|38],[+|Glyma.19G159800.1|38]
	TGAAGCTGCCAGCATGATCTGG	5	-1	1	22	2380	2401	Cleavage	Glyma.20G174900.5	PF08700	PTHR13043,PTHR13043:SF1			K17637	GO:0006893,GO:0000145	AT1G76850.1	SEC5A	exocyst complex component sec5	[+|Glyma.07G222000.1|300],[+|Glyma.02G143900.2|663],[+|Glyma.10G030400.1|653],[+|Glyma.19G159800.5|38],[+|Glyma.19G159800.6|38],[+|Glyma.19G159800.7|38],[+|Glyma.19G159800.1|38]
	TGAAGCTGCCAGCATGATCTGG	5	-1	1	22	2299	2320	Cleavage	Glyma.10G217200.4	PF08700	PTHR13043			K17637	GO:0006893,GO:0000145	AT1G76850.1	SEC5A	exocyst complex component sec5	[+|Glyma.07G222000.1|300],[+|Glyma.02G143900.2|663],[+|Glyma.10G030400.1|653],[+|Glyma.19G159800.5|38],[+|Glyma.19G159800.6|38],[+|Glyma.19G159800.7|38],[+|Glyma.19G159800.1|38]
	TGAAGCTGCCAGCATGATCTGG	5	-1	1	22	2316	2337	Cleavage	Glyma.10G217200.5	PF08700	PTHR13043,PTHR13043:SF1			K17637	GO:0006893,GO:0000145	AT1G76850.1	SEC5A	exocyst complex component sec5	[+|Glyma.07G222000.1|300],[+|Glyma.02G143900.2|663],[+|Glyma.10G030400.1|653],[+|Glyma.19G159800.5|38],[+|Glyma.19G159800.6|38],[+|Glyma.19G159800.7|38],[+|Glyma.19G159800.1|38]
	TGAAGCTGCCAGCATGATCTGG	5	-1	1	22	2351	2372	Cleavage	Glyma.20G174900.10	PF08700	PTHR13043,PTHR13043:SF1				GO:0006893,GO:0000145	AT1G21170.1	SEC5B	Exocyst complex component SEC5	[+|Glyma.07G222000.1|300],[+|Glyma.02G143900.2|663],[+|Glyma.10G030400.1|653],[+|Glyma.19G159800.5|38],[+|Glyma.19G159800.6|38],[+|Glyma.19G159800.7|38],[+|Glyma.19G159800.1|38]
	TGAAGCTGCCAGCATGATCTGG	5	-1	1	22	2410	2431	Cleavage	Glyma.20G174900.12	PF08700	PTHR13043,PTHR13043:SF1				GO:0006893,GO:0000145	AT1G76850.1	SEC5A	exocyst complex component sec5	[+|Glyma.07G222000.1|300],[+|Glyma.02G143900.2|663],[+|Glyma.10G030400.1|653],[+|Glyma.19G159800.5|38],[+|Glyma.19G159800.6|38],[+|Glyma.19G159800.7|38],[+|Glyma.19G159800.1|38]
	TGAAGCTGCCAGCATGATCTGG	5	-1	1	22	2351	2372	Cleavage	Glyma.20G174900.9	PF08700	PTHR13043,PTHR13043:SF1			K17637	GO:0006893,GO:0000145	AT1G76850.1	SEC5A	exocyst complex component sec5	[+|Glyma.07G222000.1|300],[+|Glyma.02G143900.2|663],[+|Glyma.10G030400.1|653],[+|Glyma.19G159800.5|38],[+|Glyma.19G159800.6|38],[+|Glyma.19G159800.7|38],[+|Glyma.19G159800.1|38]
	TGAAGCTGCCAGCATGATCTGG	5	-1	1	22	2344	2365	Cleavage	Glyma.10G217200.2	PF08700	PTHR13043,PTHR13043:SF1				GO:0006893,GO:0000145	AT1G76850.1	SEC5A	exocyst complex component sec5	[+|Glyma.07G222000.1|300],[+|Glyma.02G143900.2|663],[+|Glyma.10G030400.1|653],[+|Glyma.19G159800.5|38],[+|Glyma.19G159800.6|38],[+|Glyma.19G159800.7|38],[+|Glyma.19G159800.1|38]
	TGAAGCTGCCAGCATGATCTGG	5	-1	1	22	2368	2389	Cleavage	Glyma.20G174900.2	PF08700	PTHR13043,PTHR13043:SF1				GO:0006893,GO:0000145	AT1G76850.1	SEC5A	exocyst complex component sec5	[+|Glyma.07G222000.1|300],[+|Glyma.02G143900.2|663],[+|Glyma.10G030400.1|653],[+|Glyma.19G159800.5|38],[+|Glyma.19G159800.6|38],[+|Glyma.19G159800.7|38],[+|Glyma.19G159800.1|38]
	TGAAGCTGCCAGCATGATCTGG	5	-1	1	22	2381	2402	Cleavage	Glyma.20G174900.4	PF08700	PTHR13043,PTHR13043:SF1			K17637	GO:0006893,GO:0000145	AT1G76850.1	SEC5A	exocyst complex component sec5	[+|Glyma.07G222000.1|300],[+|Glyma.02G143900.2|663],[+|Glyma.10G030400.1|653],[+|Glyma.19G159800.5|38],[+|Glyma.19G159800.6|38],[+|Glyma.19G159800.7|38],[+|Glyma.19G159800.1|38]
	TGAAGCTGCCAGCATGATCTGG	5	-1	1	22	2427	2448	Cleavage	Glyma.20G174900.11	PF08700	PTHR13043				GO:0006893,GO:0000145	AT1G76850.1	SEC5A	exocyst complex component sec5	[+|Glyma.07G222000.1|300],[+|Glyma.02G143900.2|663],[+|Glyma.10G030400.1|653],[+|Glyma.19G159800.5|38],[+|Glyma.19G159800.6|38],[+|Glyma.19G159800.7|38],[+|Glyma.19G159800.1|38]
	TGAAGCTGCCAGCATGATCTGG	5	-1	1	22	2407	2428	Cleavage	Glyma.20G174900.3	PF08700	PTHR13043				GO:0006893,GO:0000145	AT1G76850.1	SEC5A	exocyst complex component sec5	[+|Glyma.07G222000.1|300],[+|Glyma.02G143900.2|663],[+|Glyma.10G030400.1|653],[+|Glyma.19G159800.5|38],[+|Glyma.19G159800.6|38],[+|Glyma.19G159800.7|38],[+|Glyma.19G159800.1|38]
	TGAAGCTGCCAGCATGATCTGG	5	-1	1	22	2524	2545	Cleavage	Glyma.10G217200.1	PF08700	PTHR13043			K17637	GO:0006893,GO:0000145	AT1G76850.1	SEC5A	exocyst complex component sec5	[+|Glyma.07G222000.1|300],[+|Glyma.02G143900.2|663],[+|Glyma.10G030400.1|653],[+|Glyma.19G159800.5|38],[+|Glyma.19G159800.6|38],[+|Glyma.19G159800.7|38],[+|Glyma.19G159800.1|38]
	TGAAGCTGCCAGCATGATCTGG	5	-1	1	22	2351	2372	Cleavage	Glyma.20G174900.1	PF08700	PTHR13043,PTHR13043:SF1			K17637	GO:0006893,GO:0000145	AT1G76850.1	SEC5A	exocyst complex component sec5	[+|Glyma.07G222000.1|300],[+|Glyma.02G143900.2|663],[+|Glyma.10G030400.1|653],[+|Glyma.19G159800.5|38],[+|Glyma.19G159800.6|38],[+|Glyma.19G159800.7|38],[+|Glyma.19G159800.1|38]
	TGAAGCTGCCAGCATGATCTGG	5	-1	1	22	1067	1088	Cleavage	Glyma.04G228100.1		PTHR36395					AT5G24460.1			[+|Glyma.07G222000.1|300],[+|Glyma.02G143900.2|663],[+|Glyma.10G030400.1|653],[+|Glyma.19G159800.5|38],[+|Glyma.19G159800.6|38],[+|Glyma.19G159800.7|38],[+|Glyma.19G159800.1|38]
	TGAAGCTGCCAGCATGATCTGG	5	-1	1	22	263	285	Cleavage	Glyma.03G204100.2	PF13405,PF13499,PF07714	PTHR24349,PTHR24349:SF125	KOG0032	2.7.11.1		GO:0005509,GO:0006468,GO:0004672	AT3G10660.1	ATCPK2,CPK2	calmodulin-domain protein kinase cdpk isoform 2	[+|Glyma.07G222000.1|300],[+|Glyma.02G143900.2|663],[+|Glyma.10G030400.1|653],[+|Glyma.19G159800.5|38],[+|Glyma.19G159800.6|38],[+|Glyma.19G159800.7|38],[+|Glyma.19G159800.1|38]
	TGAAGCTGCCAGCATGATCTGG	5	-1	1	22	497	519	Cleavage	Glyma.03G204100.1	PF13499,PF07714	PTHR24349,PTHR24349:SF125	KOG0032	2.7.11.1	K13412	GO:0006468,GO:0004672	AT3G10660.1	ATCPK2,CPK2	calmodulin-domain protein kinase cdpk isoform 2	[+|Glyma.07G222000.1|300],[+|Glyma.02G143900.2|663],[+|Glyma.10G030400.1|653],[+|Glyma.19G159800.5|38],[+|Glyma.19G159800.6|38],[+|Glyma.19G159800.7|38],[+|Glyma.19G159800.1|38]
poolID110494 Decreased	CCTCAGTGGCGGACCGGGCCC	3.5	-1	1	21	222	242	Cleavage	Glyma.18G152900.1		PTHR34109,PTHR34109:SF2					AT5G48480.1		Lactoylglutathione lyase / glyoxalase I family protein	[-|Glyma.13G012900.1|376],[-|Glyma.U006721.1|1594],[-|Glyma.U007102.1|2198],[-|Glyma.13G012400.1|4077],[+|Glyma.13G012200.1|401],[+|Glyma.14G145700.1|1047],[+|Glyma.17G192800.1|1105],[-|Glyma.U009702.1|1400],[+|Glyma.06G086400.1|788],[+|Glyma.04G084900.1|726]
	CCTCAGTGGCGGACCGGGCCC	3.5	-1	1	21	325	345	Cleavage	Glyma.08G011400.1	PF00899	PTHR10953	KOG2014			GO:0008641	AT5G50680.1	ATSAE1B,SAE1B	SUMO activating enzyme 1B	[-|Glyma.13G012900.1|376],[-|Glyma.U006721.1|1594],[-|Glyma.U007102.1|2198],[-|Glyma.13G012400.1|4077],[+|Glyma.13G012200.1|401],[+|Glyma.14G145700.1|1047],[+|Glyma.17G192800.1|1105],[-|Glyma.U009702.1|1400],[+|Glyma.06G086400.1|788],[+|Glyma.04G084900.1|726]
	CCTCAGTGGCGGACCGGGCCC	3.5	-1	1	21	2384	2404	Cleavage	Glyma.09G035400.1	PF00989,PF07714	PTHR23257,PTHR23257:SF485	KOG0192	2.7.11.1		GO:0006355,GO:0006468,GO:0004672	AT5G49470.3		PAS domain-containing protein tyrosine kinase family protein	[-|Glyma.13G012900.1|376],[-|Glyma.U006721.1|1594],[-|Glyma.U007102.1|2198],[-|Glyma.13G012400.1|4077],[+|Glyma.13G012200.1|401],[+|Glyma.14G145700.1|1047],[+|Glyma.17G192800.1|1105],[-|Glyma.U009702.1|1400],[+|Glyma.06G086400.1|788],[+|Glyma.04G084900.1|726]
	CCTCAGTGGCGGACCGGGCCC	3.5	-1	1	21	847	867	Cleavage	Glyma.03G023401.1		PTHR37745					AT3G60850.1			[-|Glyma.13G012900.1|376],[-|Glyma.U006721.1|1594],[-|Glyma.U007102.1|2198],[-|Glyma.13G012400.1|4077],[+|Glyma.13G012200.1|401],[+|Glyma.14G145700.1|1047],[+|Glyma.17G192800.1|1105],[-|Glyma.U009702.1|1400],[+|Glyma.06G086400.1|788],[+|Glyma.04G084900.1|726]
	CCTCAGTGGCGGACCGGGCCC	4	-1	1	21	393	413	Cleavage	Glyma.03G168700.2	PF08240,PF00107	PTHR11695,PTHR11695:SF269		1.2.1.1,1.1.1.1,1.1.1.284	K00121	GO:0055114,GO:0016491,GO:0008270	AT5G43940.1	ADH2,ATGSNOR1,GSNOR,HOT5,PAR2	GroES-like zinc-binding dehydrogenase family protein	[-|Glyma.13G012900.1|376],[-|Glyma.U006721.1|1594],[-|Glyma.U007102.1|2198],[-|Glyma.13G012400.1|4077],[+|Glyma.13G012200.1|401],[+|Glyma.14G145700.1|1047],[+|Glyma.17G192800.1|1105],[-|Glyma.U009702.1|1400],[+|Glyma.06G086400.1|788],[+|Glyma.04G084900.1|726]
	CCTCAGTGGCGGACCGGGCCC	4	-1	1	21	412	432	Cleavage	Glyma.03G168700.1	PF08240,PF00107	PTHR11695,PTHR11695:SF269		1.2.1.1,1.1.1.1,1.1.1.284	K00121	GO:0055114,GO:0016491,GO:0008270	AT5G43940.1	ADH2,ATGSNOR1,GSNOR,HOT5,PAR2	GroES-like zinc-binding dehydrogenase family protein	[-|Glyma.13G012900.1|376],[-|Glyma.U006721.1|1594],[-|Glyma.U007102.1|2198],[-|Glyma.13G012400.1|4077],[+|Glyma.13G012200.1|401],[+|Glyma.14G145700.1|1047],[+|Glyma.17G192800.1|1105],[-|Glyma.U009702.1|1400],[+|Glyma.06G086400.1|788],[+|Glyma.04G084900.1|726]
	CCTCAGTGGCGGACCGGGCCC	4	-1	1	21	1031	1051	Cleavage	Glyma.05G024600.1		PTHR33133,PTHR33133:SF3					AT5G61340.1			[-|Glyma.13G012900.1|376],[-|Glyma.U006721.1|1594],[-|Glyma.U007102.1|2198],[-|Glyma.13G012400.1|4077],[+|Glyma.13G012200.1|401],[+|Glyma.14G145700.1|1047],[+|Glyma.17G192800.1|1105],[-|Glyma.U009702.1|1400],[+|Glyma.06G086400.1|788],[+|Glyma.04G084900.1|726]
	CCTCAGTGGCGGACCGGGCCC	4	-1	1	21	422	442	Cleavage	Glyma.19G170100.1	PF08240,PF00107	PTHR11695,PTHR11695:SF269		1.2.1.1,1.1.1.1,1.1.1.284	K00121	GO:0055114,GO:0016491,GO:0008270	AT5G43940.1	ADH2,ATGSNOR1,GSNOR,HOT5,PAR2	GroES-like zinc-binding dehydrogenase family protein	[-|Glyma.13G012900.1|376],[-|Glyma.U006721.1|1594],[-|Glyma.U007102.1|2198],[-|Glyma.13G012400.1|4077],[+|Glyma.13G012200.1|401],[+|Glyma.14G145700.1|1047],[+|Glyma.17G192800.1|1105],[-|Glyma.U009702.1|1400],[+|Glyma.06G086400.1|788],[+|Glyma.04G084900.1|726]
	CCTCAGTGGCGGACCGGGCCC	4	-1	1	21	1142	1162	Cleavage	Glyma.17G102700.1		PTHR33133,PTHR33133:SF3					AT5G61340.1			[-|Glyma.13G012900.1|376],[-|Glyma.U006721.1|1594],[-|Glyma.U007102.1|2198],[-|Glyma.13G012400.1|4077],[+|Glyma.13G012200.1|401],[+|Glyma.14G145700.1|1047],[+|Glyma.17G192800.1|1105],[-|Glyma.U009702.1|1400],[+|Glyma.06G086400.1|788],[+|Glyma.04G084900.1|726]
	CCTCAGTGGCGGACCGGGCCC	4	-1	1	21	400	420	Cleavage	Glyma.18G022700.3	PF07107	PTHR33703					AT3G10985.1	ATWI-12,SAG20,WI12	senescence associated gene 20	[-|Glyma.13G012900.1|376],[-|Glyma.U006721.1|1594],[-|Glyma.U007102.1|2198],[-|Glyma.13G012400.1|4077],[+|Glyma.13G012200.1|401],[+|Glyma.14G145700.1|1047],[+|Glyma.17G192800.1|1105],[-|Glyma.U009702.1|1400],[+|Glyma.06G086400.1|788],[+|Glyma.04G084900.1|726]
	CCTCAGTGGCGGACCGGGCCC	4	-1	1	21	399	419	Cleavage	Glyma.15G080600.2	PF05615	PTHR23405	KOG3215		K13176	GO:0006397,GO:0000445	AT5G16790.1	AtTHO7,THO7	Tho complex subunit 7/Mft1p	[-|Glyma.13G012900.1|376],[-|Glyma.U006721.1|1594],[-|Glyma.U007102.1|2198],[-|Glyma.13G012400.1|4077],[+|Glyma.13G012200.1|401],[+|Glyma.14G145700.1|1047],[+|Glyma.17G192800.1|1105],[-|Glyma.U009702.1|1400],[+|Glyma.06G086400.1|788],[+|Glyma.04G084900.1|726]
	CCTCAGTGGCGGACCGGGCCC	4	-1	1	21	485	505	Cleavage	Glyma.15G080600.1	PF05615	PTHR23405	KOG3215		K13176	GO:0006397,GO:0000445	AT5G16790.1	AtTHO7,THO7	Tho complex subunit 7/Mft1p	[-|Glyma.13G012900.1|376],[-|Glyma.U006721.1|1594],[-|Glyma.U007102.1|2198],[-|Glyma.13G012400.1|4077],[+|Glyma.13G012200.1|401],[+|Glyma.14G145700.1|1047],[+|Glyma.17G192800.1|1105],[-|Glyma.U009702.1|1400],[+|Glyma.06G086400.1|788],[+|Glyma.04G084900.1|726]
	CCTCAGTGGCGGACCGGGCCC	4	-1	1	21	2629	2649	Translation	Glyma.15G129300.2	PF04499	PTHR12634,PTHR12634:SF17	KOG2073		K15501		AT1G30470.1		SIT4 phosphatase-associated family protein	[-|Glyma.13G012900.1|376],[-|Glyma.U006721.1|1594],[-|Glyma.U007102.1|2198],[-|Glyma.13G012400.1|4077],[+|Glyma.13G012200.1|401],[+|Glyma.14G145700.1|1047],[+|Glyma.17G192800.1|1105],[-|Glyma.U009702.1|1400],[+|Glyma.06G086400.1|788],[+|Glyma.04G084900.1|726]
	CCTCAGTGGCGGACCGGGCCC	4	-1	1	21	2680	2700	Translation	Glyma.15G129300.1	PF04499	PTHR12634,PTHR12634:SF17			K15501		AT1G30470.1		SIT4 phosphatase-associated family protein	[-|Glyma.13G012900.1|376],[-|Glyma.U006721.1|1594],[-|Glyma.U007102.1|2198],[-|Glyma.13G012400.1|4077],[+|Glyma.13G012200.1|401],[+|Glyma.14G145700.1|1047],[+|Glyma.17G192800.1|1105],[-|Glyma.U009702.1|1400],[+|Glyma.06G086400.1|788],[+|Glyma.04G084900.1|726]
	CCTCAGTGGCGGACCGGGCCC	4	-1	1	21	695	715	Cleavage	Glyma.01G212800.2	PF13740,PF01842	PTHR31096,PTHR31096:SF6		2.7.7.59		GO:0016597,GO:0008152	AT1G12420.1	ACR8	ACT domain repeat 8	[-|Glyma.13G012900.1|376],[-|Glyma.U006721.1|1594],[-|Glyma.U007102.1|2198],[-|Glyma.13G012400.1|4077],[+|Glyma.13G012200.1|401],[+|Glyma.14G145700.1|1047],[+|Glyma.17G192800.1|1105],[-|Glyma.U009702.1|1400],[+|Glyma.06G086400.1|788],[+|Glyma.04G084900.1|726]
	CCTCAGTGGCGGACCGGGCCC	4	-1	1	21	681	701	Cleavage	Glyma.11G029000.1	PF01842	PTHR31096,PTHR31096:SF6		2.7.7.59		GO:0016597,GO:0008152	AT1G12420.1	ACR8	ACT domain repeat 8	[-|Glyma.13G012900.1|376],[-|Glyma.U006721.1|1594],[-|Glyma.U007102.1|2198],[-|Glyma.13G012400.1|4077],[+|Glyma.13G012200.1|401],[+|Glyma.14G145700.1|1047],[+|Glyma.17G192800.1|1105],[-|Glyma.U009702.1|1400],[+|Glyma.06G086400.1|788],[+|Glyma.04G084900.1|726]
	CCTCAGTGGCGGACCGGGCCC	4	-1	1	21	901	921	Cleavage	Glyma.01G212800.1	PF13740,PF01842	PTHR31096,PTHR31096:SF6		2.7.7.59		GO:0016597,GO:0008152	AT1G12420.1	ACR8	ACT domain repeat 8	[-|Glyma.13G012900.1|376],[-|Glyma.U006721.1|1594],[-|Glyma.U007102.1|2198],[-|Glyma.13G012400.1|4077],[+|Glyma.13G012200.1|401],[+|Glyma.14G145700.1|1047],[+|Glyma.17G192800.1|1105],[-|Glyma.U009702.1|1400],[+|Glyma.06G086400.1|788],[+|Glyma.04G084900.1|726]
	CCTCAGTGGCGGACCGGGCCC	4	-1	1	21	707	727	Cleavage	Glyma.18G138200.2	PF03181	PTHR31458,PTHR31458:SF2					AT1G70370.1	PG2	polygalacturonase 2	[-|Glyma.13G012900.1|376],[-|Glyma.U006721.1|1594],[-|Glyma.U007102.1|2198],[-|Glyma.13G012400.1|4077],[+|Glyma.13G012200.1|401],[+|Glyma.14G145700.1|1047],[+|Glyma.17G192800.1|1105],[-|Glyma.U009702.1|1400],[+|Glyma.06G086400.1|788],[+|Glyma.04G084900.1|726]
	CCTCAGTGGCGGACCGGGCCC	4	-1	1	21	1740	1760	Translation	Glyma.03G215200.1	PF04091	PTHR12702,PTHR12702:SF1				GO:0006904,GO:0000145	AT4G02350.1	SEC15B	exocyst complex component sec15B	[-|Glyma.13G012900.1|376],[-|Glyma.U006721.1|1594],[-|Glyma.U007102.1|2198],[-|Glyma.13G012400.1|4077],[+|Glyma.13G012200.1|401],[+|Glyma.14G145700.1|1047],[+|Glyma.17G192800.1|1105],[-|Glyma.U009702.1|1400],[+|Glyma.06G086400.1|788],[+|Glyma.04G084900.1|726]
	CCTCAGTGGCGGACCGGGCCC	4	-1	1	21	1833	1853	Translation	Glyma.03G215200.2	PF04091	PTHR12702,PTHR12702:SF1				GO:0006904,GO:0000145	AT4G02350.1	SEC15B	exocyst complex component sec15B	[-|Glyma.13G012900.1|376],[-|Glyma.U006721.1|1594],[-|Glyma.U007102.1|2198],[-|Glyma.13G012400.1|4077],[+|Glyma.13G012200.1|401],[+|Glyma.14G145700.1|1047],[+|Glyma.17G192800.1|1105],[-|Glyma.U009702.1|1400],[+|Glyma.06G086400.1|788],[+|Glyma.04G084900.1|726]
	CCTCAGTGGCGGACCGGGCCC	4.5	-1	1	21	1941	1961	Cleavage	Glyma.13G266500.1	PF05687	PTHR31506,PTHR31506:SF8					AT1G78700.1	BEH4	BES1/BZR1 homolog 4	[-|Glyma.13G012900.1|376],[-|Glyma.U006721.1|1594],[-|Glyma.U007102.1|2198],[-|Glyma.13G012400.1|4077],[+|Glyma.13G012200.1|401],[+|Glyma.14G145700.1|1047],[+|Glyma.17G192800.1|1105],[-|Glyma.U009702.1|1400],[+|Glyma.06G086400.1|788],[+|Glyma.04G084900.1|726]
	CCTCAGTGGCGGACCGGGCCC	4.5	-1	1	21	1860	1880	Cleavage	Glyma.12G231500.1	PF05687	PTHR31506,PTHR31506:SF2					AT1G78700.1	BEH4	BES1/BZR1 homolog 4	[-|Glyma.13G012900.1|376],[-|Glyma.U006721.1|1594],[-|Glyma.U007102.1|2198],[-|Glyma.13G012400.1|4077],[+|Glyma.13G012200.1|401],[+|Glyma.14G145700.1|1047],[+|Glyma.17G192800.1|1105],[-|Glyma.U009702.1|1400],[+|Glyma.06G086400.1|788],[+|Glyma.04G084900.1|726]
	CCTCAGTGGCGGACCGGGCCC	4.5	-1	1	21	2238	2258	Cleavage	Glyma.12G231500.2	PF05687	PTHR31506,PTHR31506:SF2					AT1G78700.1	BEH4	BES1/BZR1 homolog 4	[-|Glyma.13G012900.1|376],[-|Glyma.U006721.1|1594],[-|Glyma.U007102.1|2198],[-|Glyma.13G012400.1|4077],[+|Glyma.13G012200.1|401],[+|Glyma.14G145700.1|1047],[+|Glyma.17G192800.1|1105],[-|Glyma.U009702.1|1400],[+|Glyma.06G086400.1|788],[+|Glyma.04G084900.1|726]
	CCTCAGTGGCGGACCGGGCCC	4.5	-1	1	21	1644	1664	Translation	Glyma.18G288900.1	PF00378	PTHR11941,PTHR11941:SF84				GO:0008152,GO:0003824	AT1G65520.1	ATECI1,ECHIC,ECI1,PEC11	delta(3), delta(2)-enoyl CoA isomerase 1	[-|Glyma.13G012900.1|376],[-|Glyma.U006721.1|1594],[-|Glyma.U007102.1|2198],[-|Glyma.13G012400.1|4077],[+|Glyma.13G012200.1|401],[+|Glyma.14G145700.1|1047],[+|Glyma.17G192800.1|1105],[-|Glyma.U009702.1|1400],[+|Glyma.06G086400.1|788],[+|Glyma.04G084900.1|726]
	CCTCAGTGGCGGACCGGGCCC	4.5	-1	1	21	1835	1855	Cleavage	Glyma.07G202200.1	PF02362,PF06507	PTHR31384,PTHR31384:SF5			K14486	GO:0003677,GO:0009725,GO:0006355,GO:0005634	AT2G33860.1	ARF3,ETT	Transcriptional factor B3 family protein / auxin-responsive factor AUX/IAA-related	[-|Glyma.13G012900.1|376],[-|Glyma.U006721.1|1594],[-|Glyma.U007102.1|2198],[-|Glyma.13G012400.1|4077],[+|Glyma.13G012200.1|401],[+|Glyma.14G145700.1|1047],[+|Glyma.17G192800.1|1105],[-|Glyma.U009702.1|1400],[+|Glyma.06G086400.1|788],[+|Glyma.04G084900.1|726]
	CCTCAGTGGCGGACCGGGCCC	4.5	-1	1	21	512	532	Cleavage	Glyma.19G168800.1	PF03016	PTHR11062,PTHR11062:SF56	KOG1021				AT2G20370.1	KAM1,MUR3	Exostosin family protein	[-|Glyma.13G012900.1|376],[-|Glyma.U006721.1|1594],[-|Glyma.U007102.1|2198],[-|Glyma.13G012400.1|4077],[+|Glyma.13G012200.1|401],[+|Glyma.14G145700.1|1047],[+|Glyma.17G192800.1|1105],[-|Glyma.U009702.1|1400],[+|Glyma.06G086400.1|788],[+|Glyma.04G084900.1|726]
	CCTCAGTGGCGGACCGGGCCC	4.5	-1	1	21	3022	3042	Translation	Glyma.18G289000.1		PTHR31096,PTHR31096:SF4		2.7.7.59			AT2G39570.1		ACT domain-containing protein	[-|Glyma.13G012900.1|376],[-|Glyma.U006721.1|1594],[-|Glyma.U007102.1|2198],[-|Glyma.13G012400.1|4077],[+|Glyma.13G012200.1|401],[+|Glyma.14G145700.1|1047],[+|Glyma.17G192800.1|1105],[-|Glyma.U009702.1|1400],[+|Glyma.06G086400.1|788],[+|Glyma.04G084900.1|726]
	CCTCAGTGGCGGACCGGGCCC	4.5	-1	1	21	3487	3507	Cleavage	Glyma.12G118300.13	PF13041	PTHR24015,PTHR24015:SF547					AT1G12700.1		ATP binding;nucleic acid binding;helicases	[-|Glyma.13G012900.1|376],[-|Glyma.U006721.1|1594],[-|Glyma.U007102.1|2198],[-|Glyma.13G012400.1|4077],[+|Glyma.13G012200.1|401],[+|Glyma.14G145700.1|1047],[+|Glyma.17G192800.1|1105],[-|Glyma.U009702.1|1400],[+|Glyma.06G086400.1|788],[+|Glyma.04G084900.1|726]
	CCTCAGTGGCGGACCGGGCCC	4.5	-1	1	21	355	375	Cleavage	Glyma.03G159800.1	PF00847	PTHR31677,PTHR31677:SF17				GO:0006355,GO:0003700	AT1G50640.1	ATERF3,ERF3	ethylene responsive element binding factor 3	[-|Glyma.13G012900.1|376],[-|Glyma.U006721.1|1594],[-|Glyma.U007102.1|2198],[-|Glyma.13G012400.1|4077],[+|Glyma.13G012200.1|401],[+|Glyma.14G145700.1|1047],[+|Glyma.17G192800.1|1105],[-|Glyma.U009702.1|1400],[+|Glyma.06G086400.1|788],[+|Glyma.04G084900.1|726]
	CCTCAGTGGCGGACCGGGCCC	4.5	-1	1	21	352	372	Cleavage	Glyma.19G002802.1	PF07714	PTHR23257,PTHR23257:SF473		2.7.12.1		GO:0006468,GO:0004672	AT5G40540.1		Protein kinase superfamily protein	[-|Glyma.13G012900.1|376],[-|Glyma.U006721.1|1594],[-|Glyma.U007102.1|2198],[-|Glyma.13G012400.1|4077],[+|Glyma.13G012200.1|401],[+|Glyma.14G145700.1|1047],[+|Glyma.17G192800.1|1105],[-|Glyma.U009702.1|1400],[+|Glyma.06G086400.1|788],[+|Glyma.04G084900.1|726]
	CCTCAGTGGCGGACCGGGCCC	4.5	-1	1	21	1915	1935	Cleavage	Glyma.19G114500.5	PF08267,PF01717	PTHR30519,PTHR30519:SF0		2.1.1.14	K00549	GO:0008652,GO:0008270,GO:0003871,GO:0009086	AT5G17920.1	ATCIMS,ATMETS,ATMS1	Cobalamin-independent synthase family protein	[-|Glyma.13G012900.1|376],[-|Glyma.U006721.1|1594],[-|Glyma.U007102.1|2198],[-|Glyma.13G012400.1|4077],[+|Glyma.13G012200.1|401],[+|Glyma.14G145700.1|1047],[+|Glyma.17G192800.1|1105],[-|Glyma.U009702.1|1400],[+|Glyma.06G086400.1|788],[+|Glyma.04G084900.1|726]
	CCTCAGTGGCGGACCGGGCCC	4.5	-1	1	21	1933	1953	Cleavage	Glyma.19G114500.2	PF08267,PF01717	PTHR30519,PTHR30519:SF0		2.1.1.14	K00549	GO:0008652,GO:0008270,GO:0003871,GO:0009086	AT5G17920.2	ATCIMS,ATMETS,ATMS1	Cobalamin-independent synthase family protein	[-|Glyma.13G012900.1|376],[-|Glyma.U006721.1|1594],[-|Glyma.U007102.1|2198],[-|Glyma.13G012400.1|4077],[+|Glyma.13G012200.1|401],[+|Glyma.14G145700.1|1047],[+|Glyma.17G192800.1|1105],[-|Glyma.U009702.1|1400],[+|Glyma.06G086400.1|788],[+|Glyma.04G084900.1|726]
	CCTCAGTGGCGGACCGGGCCC	4.5	-1	1	21	1995	2015	Cleavage	Glyma.19G114500.1	PF08267,PF01717	PTHR30519,PTHR30519:SF0		2.1.1.14	K00549	GO:0008652,GO:0008270,GO:0003871,GO:0009086	AT5G17920.2	ATCIMS,ATMETS,ATMS1	Cobalamin-independent synthase family protein	[-|Glyma.13G012900.1|376],[-|Glyma.U006721.1|1594],[-|Glyma.U007102.1|2198],[-|Glyma.13G012400.1|4077],[+|Glyma.13G012200.1|401],[+|Glyma.14G145700.1|1047],[+|Glyma.17G192800.1|1105],[-|Glyma.U009702.1|1400],[+|Glyma.06G086400.1|788],[+|Glyma.04G084900.1|726]
	CCTCAGTGGCGGACCGGGCCC	4.5	-1	1	21	2038	2058	Cleavage	Glyma.19G114500.6	PF01717,PF08267	PTHR30519,PTHR30519:SF0		2.1.1.14		GO:0009086,GO:0008270,GO:0003871,GO:0008652	AT5G17920.2	ATCIMS,ATMETS,ATMS1	Cobalamin-independent synthase family protein	[-|Glyma.13G012900.1|376],[-|Glyma.U006721.1|1594],[-|Glyma.U007102.1|2198],[-|Glyma.13G012400.1|4077],[+|Glyma.13G012200.1|401],[+|Glyma.14G145700.1|1047],[+|Glyma.17G192800.1|1105],[-|Glyma.U009702.1|1400],[+|Glyma.06G086400.1|788],[+|Glyma.04G084900.1|726]
	CCTCAGTGGCGGACCGGGCCC	4.5	-1	1	21	2084	2104	Cleavage	Glyma.19G114500.4	PF08267,PF01717	PTHR30519,PTHR30519:SF0		2.1.1.14	K00549	GO:0008652,GO:0008270,GO:0003871,GO:0009086	AT5G17920.1	ATCIMS,ATMETS,ATMS1	Cobalamin-independent synthase family protein	[-|Glyma.13G012900.1|376],[-|Glyma.U006721.1|1594],[-|Glyma.U007102.1|2198],[-|Glyma.13G012400.1|4077],[+|Glyma.13G012200.1|401],[+|Glyma.14G145700.1|1047],[+|Glyma.17G192800.1|1105],[-|Glyma.U009702.1|1400],[+|Glyma.06G086400.1|788],[+|Glyma.04G084900.1|726]
	CCTCAGTGGCGGACCGGGCCC	4.5	-1	1	21	2769	2789	Cleavage	Glyma.19G114500.3	PF08267,PF01717	PTHR30519,PTHR30519:SF0		2.1.1.14	K00549	GO:0008652,GO:0008270,GO:0003871,GO:0009086	AT5G17920.1	ATCIMS,ATMETS,ATMS1	Cobalamin-independent synthase family protein	[-|Glyma.13G012900.1|376],[-|Glyma.U006721.1|1594],[-|Glyma.U007102.1|2198],[-|Glyma.13G012400.1|4077],[+|Glyma.13G012200.1|401],[+|Glyma.14G145700.1|1047],[+|Glyma.17G192800.1|1105],[-|Glyma.U009702.1|1400],[+|Glyma.06G086400.1|788],[+|Glyma.04G084900.1|726]
	CCTCAGTGGCGGACCGGGCCC	4.5	-1	1	21	3281	3301	Cleavage	Glyma.11G179000.1	PF14215	PTHR13902,PTHR13902:SF66					AT2G27230.1	LHW	transcription factor-related	[-|Glyma.13G012900.1|376],[-|Glyma.U006721.1|1594],[-|Glyma.U007102.1|2198],[-|Glyma.13G012400.1|4077],[+|Glyma.13G012200.1|401],[+|Glyma.14G145700.1|1047],[+|Glyma.17G192800.1|1105],[-|Glyma.U009702.1|1400],[+|Glyma.06G086400.1|788],[+|Glyma.04G084900.1|726]
	CCTCAGTGGCGGACCGGGCCC	4.5	-1	1	21	3425	3445	Cleavage	Glyma.13G313000.1	PF14215	PTHR13902,PTHR13902:SF66					AT2G27230.2	LHW	transcription factor-related	[-|Glyma.13G012900.1|376],[-|Glyma.U006721.1|1594],[-|Glyma.U007102.1|2198],[-|Glyma.13G012400.1|4077],[+|Glyma.13G012200.1|401],[+|Glyma.14G145700.1|1047],[+|Glyma.17G192800.1|1105],[-|Glyma.U009702.1|1400],[+|Glyma.06G086400.1|788],[+|Glyma.04G084900.1|726]
	CCTCAGTGGCGGACCGGGCCC	4.5	-1	1	21	3338	3358	Cleavage	Glyma.12G094500.1	PF14215	PTHR13902,PTHR13902:SF66					AT2G27230.1	LHW	transcription factor-related	[-|Glyma.13G012900.1|376],[-|Glyma.U006721.1|1594],[-|Glyma.U007102.1|2198],[-|Glyma.13G012400.1|4077],[+|Glyma.13G012200.1|401],[+|Glyma.14G145700.1|1047],[+|Glyma.17G192800.1|1105],[-|Glyma.U009702.1|1400],[+|Glyma.06G086400.1|788],[+|Glyma.04G084900.1|726]
	CCTCAGTGGCGGACCGGGCCC	4.5	-1	1	21	3548	3568	Cleavage	Glyma.12G188600.1	PF14215	PTHR13902,PTHR13902:SF66					AT2G27230.2	LHW	transcription factor-related	[-|Glyma.13G012900.1|376],[-|Glyma.U006721.1|1594],[-|Glyma.U007102.1|2198],[-|Glyma.13G012400.1|4077],[+|Glyma.13G012200.1|401],[+|Glyma.14G145700.1|1047],[+|Glyma.17G192800.1|1105],[-|Glyma.U009702.1|1400],[+|Glyma.06G086400.1|788],[+|Glyma.04G084900.1|726]
	CCTCAGTGGCGGACCGGGCCC	4.5	-1	1	21	591	611	Cleavage	Glyma.12G103300.1	PF08241	PTHR10108,PTHR10108:SF914				GO:0008168,GO:0008152	AT2G16030.1		S-adenosyl-L-methionine-dependent methyltransferases superfamily protein	[-|Glyma.13G012900.1|376],[-|Glyma.U006721.1|1594],[-|Glyma.U007102.1|2198],[-|Glyma.13G012400.1|4077],[+|Glyma.13G012200.1|401],[+|Glyma.14G145700.1|1047],[+|Glyma.17G192800.1|1105],[-|Glyma.U009702.1|1400],[+|Glyma.06G086400.1|788],[+|Glyma.04G084900.1|726]
	CCTCAGTGGCGGACCGGGCCC	4.5	-1	1	21	137	157	Cleavage	Glyma.12G134800.1	PF02298	PTHR33021,PTHR33021:SF60				GO:0009055	AT3G20570.1	AtENODL9,ENODL9	early nodulin-like protein 9	[-|Glyma.13G012900.1|376],[-|Glyma.U006721.1|1594],[-|Glyma.U007102.1|2198],[-|Glyma.13G012400.1|4077],[+|Glyma.13G012200.1|401],[+|Glyma.14G145700.1|1047],[+|Glyma.17G192800.1|1105],[-|Glyma.U009702.1|1400],[+|Glyma.06G086400.1|788],[+|Glyma.04G084900.1|726]
	CCTCAGTGGCGGACCGGGCCC	4.5	-1	1	21	1199	1219	Cleavage	Glyma.09G025700.1		PTHR37735					AT3G24160.1	PMP	putative type 1 membrane protein	[-|Glyma.13G012900.1|376],[-|Glyma.U006721.1|1594],[-|Glyma.U007102.1|2198],[-|Glyma.13G012400.1|4077],[+|Glyma.13G012200.1|401],[+|Glyma.14G145700.1|1047],[+|Glyma.17G192800.1|1105],[-|Glyma.U009702.1|1400],[+|Glyma.06G086400.1|788],[+|Glyma.04G084900.1|726]
	CCTCAGTGGCGGACCGGGCCC	4.5	-1	1	21	283	303	Cleavage	Glyma.08G174400.3	PF07714	PTHR24351,PTHR24351:SF82		2.7.11.1		GO:0006468,GO:0004672	AT3G14370.1	WAG2	Protein kinase superfamily protein	[-|Glyma.13G012900.1|376],[-|Glyma.U006721.1|1594],[-|Glyma.U007102.1|2198],[-|Glyma.13G012400.1|4077],[+|Glyma.13G012200.1|401],[+|Glyma.14G145700.1|1047],[+|Glyma.17G192800.1|1105],[-|Glyma.U009702.1|1400],[+|Glyma.06G086400.1|788],[+|Glyma.04G084900.1|726]
	CCTCAGTGGCGGACCGGGCCC	4.5	-1	1	21	271	291	Cleavage	Glyma.08G174400.1	PF07714	PTHR24351,PTHR24351:SF82		2.7.11.1		GO:0006468,GO:0004672	AT3G14370.1	WAG2	Protein kinase superfamily protein	[-|Glyma.13G012900.1|376],[-|Glyma.U006721.1|1594],[-|Glyma.U007102.1|2198],[-|Glyma.13G012400.1|4077],[+|Glyma.13G012200.1|401],[+|Glyma.14G145700.1|1047],[+|Glyma.17G192800.1|1105],[-|Glyma.U009702.1|1400],[+|Glyma.06G086400.1|788],[+|Glyma.04G084900.1|726]
	CCTCAGTGGCGGACCGGGCCC	4.5	-1	1	21	814	834	Cleavage	Glyma.04G123500.1	PF00240,PF09247,PF00439,PF12157	PTHR13900,PTHR13900:SF0			K03125	GO:0005515	AT1G32750.1	GTD1,HAC13,HAF01,HAF1,TAF1	HAC13 protein (HAC13)	[-|Glyma.13G012900.1|376],[-|Glyma.U006721.1|1594],[-|Glyma.U007102.1|2198],[-|Glyma.13G012400.1|4077],[+|Glyma.13G012200.1|401],[+|Glyma.14G145700.1|1047],[+|Glyma.17G192800.1|1105],[-|Glyma.U009702.1|1400],[+|Glyma.06G086400.1|788],[+|Glyma.04G084900.1|726]
	CCTCAGTGGCGGACCGGGCCC	4.5	-1	1	21	1801	1821	Cleavage	Glyma.14G093900.1	PF00999	PTHR16254,PTHR16254:SF30	KOG1650			GO:0055085,GO:0016021,GO:0015299,GO:0006812	AT5G11800.1	ATKEA6,KEA6	K+ efflux antiporter 6	[-|Glyma.13G012900.1|376],[-|Glyma.U006721.1|1594],[-|Glyma.U007102.1|2198],[-|Glyma.13G012400.1|4077],[+|Glyma.13G012200.1|401],[+|Glyma.14G145700.1|1047],[+|Glyma.17G192800.1|1105],[-|Glyma.U009702.1|1400],[+|Glyma.06G086400.1|788],[+|Glyma.04G084900.1|726]
	CCTCAGTGGCGGACCGGGCCC	4.5	-1	1	21	1775	1795	Cleavage	Glyma.03G071500.1		PTHR34461,PTHR34461:SF1					AT3G56870.1			[-|Glyma.13G012900.1|376],[-|Glyma.U006721.1|1594],[-|Glyma.U007102.1|2198],[-|Glyma.13G012400.1|4077],[+|Glyma.13G012200.1|401],[+|Glyma.14G145700.1|1047],[+|Glyma.17G192800.1|1105],[-|Glyma.U009702.1|1400],[+|Glyma.06G086400.1|788],[+|Glyma.04G084900.1|726]
	CCTCAGTGGCGGACCGGGCCC	4.5	-1	1	21	903	922	Cleavage	Glyma.04G084500.2	PF04434	PTHR21540,PTHR21540:SF1		2.7.11.25,2.7.12.2		GO:0008270	AT5G11620.1		SWIM zinc finger family protein / mitogen-activated protein kinase kinase kinase (MAPKKK)-related	[-|Glyma.13G012900.1|376],[-|Glyma.U006721.1|1594],[-|Glyma.U007102.1|2198],[-|Glyma.13G012400.1|4077],[+|Glyma.13G012200.1|401],[+|Glyma.14G145700.1|1047],[+|Glyma.17G192800.1|1105],[-|Glyma.U009702.1|1400],[+|Glyma.06G086400.1|788],[+|Glyma.04G084900.1|726]
	CCTCAGTGGCGGACCGGGCCC	4.5	-1	1	21	684	704	Cleavage	Glyma.11G209027.2	PF01593	PTHR10742,PTHR10742:SF228	KOG0029	1.5.3.16,1.5.3.17		GO:0055114,GO:0016491	AT1G65840.1	ATPAO4,PAO4	polyamine oxidase 4	[-|Glyma.13G012900.1|376],[-|Glyma.U006721.1|1594],[-|Glyma.U007102.1|2198],[-|Glyma.13G012400.1|4077],[+|Glyma.13G012200.1|401],[+|Glyma.14G145700.1|1047],[+|Glyma.17G192800.1|1105],[-|Glyma.U009702.1|1400],[+|Glyma.06G086400.1|788],[+|Glyma.04G084900.1|726]
	CCTCAGTGGCGGACCGGGCCC	4.5	-1	1	21	1025	1045	Cleavage	Glyma.11G209027.3	PF13450	PTHR10742,PTHR10742:SF228	KOG0029	1.5.3.16,1.5.3.17			AT1G65840.1	ATPAO4,PAO4	polyamine oxidase 4	[-|Glyma.13G012900.1|376],[-|Glyma.U006721.1|1594],[-|Glyma.U007102.1|2198],[-|Glyma.13G012400.1|4077],[+|Glyma.13G012200.1|401],[+|Glyma.14G145700.1|1047],[+|Glyma.17G192800.1|1105],[-|Glyma.U009702.1|1400],[+|Glyma.06G086400.1|788],[+|Glyma.04G084900.1|726]
	CCTCAGTGGCGGACCGGGCCC	4.5	-1	1	21	2046	2066	Cleavage	Glyma.15G081500.1		PTHR31342,PTHR31342:SF8					AT3G25690.1	CHUP1	Hydroxyproline-rich glycoprotein family protein	[-|Glyma.13G012900.1|376],[-|Glyma.U006721.1|1594],[-|Glyma.U007102.1|2198],[-|Glyma.13G012400.1|4077],[+|Glyma.13G012200.1|401],[+|Glyma.14G145700.1|1047],[+|Glyma.17G192800.1|1105],[-|Glyma.U009702.1|1400],[+|Glyma.06G086400.1|788],[+|Glyma.04G084900.1|726]
	CCTCAGTGGCGGACCGGGCCC	4.5	-1	1	21	925	945	Translation	Glyma.06G042300.1	PF00622	PTHR12864,PTHR12864:SF23				GO:0005515	AT4G06536.1		SPla/RYanodine receptor (SPRY) domain-containing protein	[-|Glyma.13G012900.1|376],[-|Glyma.U006721.1|1594],[-|Glyma.U007102.1|2198],[-|Glyma.13G012400.1|4077],[+|Glyma.13G012200.1|401],[+|Glyma.14G145700.1|1047],[+|Glyma.17G192800.1|1105],[-|Glyma.U009702.1|1400],[+|Glyma.06G086400.1|788],[+|Glyma.04G084900.1|726]
	CCTCAGTGGCGGACCGGGCCC	4.5	-1	1	21	976	996	Cleavage	Glyma.18G045100.1	PF13450	PTHR10742,PTHR10742:SF228	KOG0029	1.5.3.16,1.5.3.17	K17839		AT1G65840.1	ATPAO4,PAO4	polyamine oxidase 4	[-|Glyma.13G012900.1|376],[-|Glyma.U006721.1|1594],[-|Glyma.U007102.1|2198],[-|Glyma.13G012400.1|4077],[+|Glyma.13G012200.1|401],[+|Glyma.14G145700.1|1047],[+|Glyma.17G192800.1|1105],[-|Glyma.U009702.1|1400],[+|Glyma.06G086400.1|788],[+|Glyma.04G084900.1|726]
	CCTCAGTGGCGGACCGGGCCC	4.5	-1	1	21	1025	1045	Cleavage	Glyma.11G209027.1	PF13450	PTHR10742,PTHR10742:SF228	KOG0029	1.5.3.16,1.5.3.17	K17839		AT1G65840.1	ATPAO4,PAO4	polyamine oxidase 4	[-|Glyma.13G012900.1|376],[-|Glyma.U006721.1|1594],[-|Glyma.U007102.1|2198],[-|Glyma.13G012400.1|4077],[+|Glyma.13G012200.1|401],[+|Glyma.14G145700.1|1047],[+|Glyma.17G192800.1|1105],[-|Glyma.U009702.1|1400],[+|Glyma.06G086400.1|788],[+|Glyma.04G084900.1|726]
	CCTCAGTGGCGGACCGGGCCC	4.5	-1	1	21	155	175	Cleavage	Glyma.12G162927.1	PF13962,PF13857	PTHR24128,PTHR24128:SF24	KOG4412				AT4G10720.1		Ankyrin repeat family protein	[-|Glyma.13G012900.1|376],[-|Glyma.U006721.1|1594],[-|Glyma.U007102.1|2198],[-|Glyma.13G012400.1|4077],[+|Glyma.13G012200.1|401],[+|Glyma.14G145700.1|1047],[+|Glyma.17G192800.1|1105],[-|Glyma.U009702.1|1400],[+|Glyma.06G086400.1|788],[+|Glyma.04G084900.1|726]
	CCTCAGTGGCGGACCGGGCCC	4.5	-1	1	21	1086	1106	Cleavage	Glyma.07G018100.2	PF02309	PTHR31734,PTHR31734:SF5				GO:0006355,GO:0005634	AT4G29080.1	IAA27,PAP2	phytochrome-associated protein 2	[-|Glyma.13G012900.1|376],[-|Glyma.U006721.1|1594],[-|Glyma.U007102.1|2198],[-|Glyma.13G012400.1|4077],[+|Glyma.13G012200.1|401],[+|Glyma.14G145700.1|1047],[+|Glyma.17G192800.1|1105],[-|Glyma.U009702.1|1400],[+|Glyma.06G086400.1|788],[+|Glyma.04G084900.1|726]
	CCTCAGTGGCGGACCGGGCCC	4.5	-1	1	21	1142	1162	Cleavage	Glyma.08G224600.1	PF04755	PTHR31906,PTHR31906:SF6					AT2G46910.1		Plastid-lipid associated protein PAP / fibrillin family protein	[-|Glyma.13G012900.1|376],[-|Glyma.U006721.1|1594],[-|Glyma.U007102.1|2198],[-|Glyma.13G012400.1|4077],[+|Glyma.13G012200.1|401],[+|Glyma.14G145700.1|1047],[+|Glyma.17G192800.1|1105],[-|Glyma.U009702.1|1400],[+|Glyma.06G086400.1|788],[+|Glyma.04G084900.1|726]
	CCTCAGTGGCGGACCGGGCCC	4.5	-1	1	21	880	899	Cleavage	Glyma.06G086100.1	PF04434,PF13639	PTHR21540,PTHR21540:SF1		2.7.11.25,2.7.12.2		GO:0008270,GO:0005515	AT5G11620.1		SWIM zinc finger family protein / mitogen-activated protein kinase kinase kinase (MAPKKK)-related	[-|Glyma.13G012900.1|376],[-|Glyma.U006721.1|1594],[-|Glyma.U007102.1|2198],[-|Glyma.13G012400.1|4077],[+|Glyma.13G012200.1|401],[+|Glyma.14G145700.1|1047],[+|Glyma.17G192800.1|1105],[-|Glyma.U009702.1|1400],[+|Glyma.06G086400.1|788],[+|Glyma.04G084900.1|726]
	CCTCAGTGGCGGACCGGGCCC	4.5	-1	1	21	1327	1347	Cleavage	Glyma.07G018100.1	PF02309	PTHR31734,PTHR31734:SF5			K14484	GO:0006355,GO:0005634	AT4G29080.1	IAA27,PAP2	phytochrome-associated protein 2	[-|Glyma.13G012900.1|376],[-|Glyma.U006721.1|1594],[-|Glyma.U007102.1|2198],[-|Glyma.13G012400.1|4077],[+|Glyma.13G012200.1|401],[+|Glyma.14G145700.1|1047],[+|Glyma.17G192800.1|1105],[-|Glyma.U009702.1|1400],[+|Glyma.06G086400.1|788],[+|Glyma.04G084900.1|726]
	CCTCAGTGGCGGACCGGGCCC	5	-1	1	21	460	480	Cleavage	Glyma.11G245800.1	PF00615	PTHR10845,PTHR10845:SF44					AT3G26090.1	ATRGS1,RGS1	G-protein coupled receptors;GTPase activators	[-|Glyma.13G012900.1|376],[-|Glyma.U006721.1|1594],[-|Glyma.U007102.1|2198],[-|Glyma.13G012400.1|4077],[+|Glyma.13G012200.1|401],[+|Glyma.14G145700.1|1047],[+|Glyma.17G192800.1|1105],[-|Glyma.U009702.1|1400],[+|Glyma.06G086400.1|788],[+|Glyma.04G084900.1|726]
	CCTCAGTGGCGGACCGGGCCC	5	-1	1	21	496	516	Cleavage	Glyma.18G011400.1	PF00615	PTHR10845,PTHR10845:SF44					AT3G26090.1	ATRGS1,RGS1	G-protein coupled receptors;GTPase activators	[-|Glyma.13G012900.1|376],[-|Glyma.U006721.1|1594],[-|Glyma.U007102.1|2198],[-|Glyma.13G012400.1|4077],[+|Glyma.13G012200.1|401],[+|Glyma.14G145700.1|1047],[+|Glyma.17G192800.1|1105],[-|Glyma.U009702.1|1400],[+|Glyma.06G086400.1|788],[+|Glyma.04G084900.1|726]
	CCTCAGTGGCGGACCGGGCCC	5	-1	1	21	345	365	Cleavage	Glyma.11G157400.1	PF13445,PF07714,PF13857,PF13637,PF12796	PTHR22967,PTHR22967:SF69	KOG0198	2.7.11.1	K16279	GO:0006468,GO:0004672	AT5G13530.1	KEG	protein kinases;ubiquitin-protein ligases	[-|Glyma.13G012900.1|376],[-|Glyma.U006721.1|1594],[-|Glyma.U007102.1|2198],[-|Glyma.13G012400.1|4077],[+|Glyma.13G012200.1|401],[+|Glyma.14G145700.1|1047],[+|Glyma.17G192800.1|1105],[-|Glyma.U009702.1|1400],[+|Glyma.06G086400.1|788],[+|Glyma.04G084900.1|726]
	CCTCAGTGGCGGACCGGGCCC	5	-1	1	21	824	844	Cleavage	Glyma.18G116500.1							AT5G41860.1			[-|Glyma.13G012900.1|376],[-|Glyma.U006721.1|1594],[-|Glyma.U007102.1|2198],[-|Glyma.13G012400.1|4077],[+|Glyma.13G012200.1|401],[+|Glyma.14G145700.1|1047],[+|Glyma.17G192800.1|1105],[-|Glyma.U009702.1|1400],[+|Glyma.06G086400.1|788],[+|Glyma.04G084900.1|726]
	CCTCAGTGGCGGACCGGGCCC	5	-1	1	21	86	106	Cleavage	Glyma.08G005500.1							AT5G23610.1			[-|Glyma.13G012900.1|376],[-|Glyma.U006721.1|1594],[-|Glyma.U007102.1|2198],[-|Glyma.13G012400.1|4077],[+|Glyma.13G012200.1|401],[+|Glyma.14G145700.1|1047],[+|Glyma.17G192800.1|1105],[-|Glyma.U009702.1|1400],[+|Glyma.06G086400.1|788],[+|Glyma.04G084900.1|726]
	CCTCAGTGGCGGACCGGGCCC	5	-1	1	21	1037	1057	Cleavage	Glyma.02G217500.1	PF00564	PTHR31066,PTHR31066:SF2				GO:0005515	AT5G09620.1		Octicosapeptide/Phox/Bem1p family protein	[-|Glyma.13G012900.1|376],[-|Glyma.U006721.1|1594],[-|Glyma.U007102.1|2198],[-|Glyma.13G012400.1|4077],[+|Glyma.13G012200.1|401],[+|Glyma.14G145700.1|1047],[+|Glyma.17G192800.1|1105],[-|Glyma.U009702.1|1400],[+|Glyma.06G086400.1|788],[+|Glyma.04G084900.1|726]
	CCTCAGTGGCGGACCGGGCCC	5	-1	1	21	419	439	Cleavage	Glyma.15G164100.2	PF04783,PF04782	PTHR21450,PTHR21450:SF3					AT4G30130.1		Protein of unknown function (DUF630 and DUF632)	[-|Glyma.13G012900.1|376],[-|Glyma.U006721.1|1594],[-|Glyma.U007102.1|2198],[-|Glyma.13G012400.1|4077],[+|Glyma.13G012200.1|401],[+|Glyma.14G145700.1|1047],[+|Glyma.17G192800.1|1105],[-|Glyma.U009702.1|1400],[+|Glyma.06G086400.1|788],[+|Glyma.04G084900.1|726]
	CCTCAGTGGCGGACCGGGCCC	5	-1	1	21	609	629	Cleavage	Glyma.15G164100.1	PF04783,PF04782	PTHR21450,PTHR21450:SF3					AT4G30130.1		Protein of unknown function (DUF630 and DUF632)	[-|Glyma.13G012900.1|376],[-|Glyma.U006721.1|1594],[-|Glyma.U007102.1|2198],[-|Glyma.13G012400.1|4077],[+|Glyma.13G012200.1|401],[+|Glyma.14G145700.1|1047],[+|Glyma.17G192800.1|1105],[-|Glyma.U009702.1|1400],[+|Glyma.06G086400.1|788],[+|Glyma.04G084900.1|726]
	CCTCAGTGGCGGACCGGGCCC	5	-1	1	21	1378	1398	Cleavage	Glyma.02G075300.2	PF01554	PTHR11206,PTHR11206:SF75	KOG1347		K03327	GO:0055085,GO:0016020,GO:0015297,GO:0015238,GO:0006855	AT1G71870.1		MATE efflux family protein	[-|Glyma.13G012900.1|376],[-|Glyma.U006721.1|1594],[-|Glyma.U007102.1|2198],[-|Glyma.13G012400.1|4077],[+|Glyma.13G012200.1|401],[+|Glyma.14G145700.1|1047],[+|Glyma.17G192800.1|1105],[-|Glyma.U009702.1|1400],[+|Glyma.06G086400.1|788],[+|Glyma.04G084900.1|726]
	CCTCAGTGGCGGACCGGGCCC	5	-1	1	21	3510	3530	Cleavage	Glyma.01G221500.3	PF05920,PF07526	PTHR11850,PTHR11850:SF66	KOG0773			GO:0006355,GO:0003677	AT5G41410.1	BEL1	POX (plant homeobox) family protein	[-|Glyma.13G012900.1|376],[-|Glyma.U006721.1|1594],[-|Glyma.U007102.1|2198],[-|Glyma.13G012400.1|4077],[+|Glyma.13G012200.1|401],[+|Glyma.14G145700.1|1047],[+|Glyma.17G192800.1|1105],[-|Glyma.U009702.1|1400],[+|Glyma.06G086400.1|788],[+|Glyma.04G084900.1|726]
	CCTCAGTGGCGGACCGGGCCC	5	-1	1	21	2859	2879	Cleavage	Glyma.17G121100.9	PF08616	PTHR13677,PTHR13677:SF0					AT1G73930.1			[-|Glyma.13G012900.1|376],[-|Glyma.U006721.1|1594],[-|Glyma.U007102.1|2198],[-|Glyma.13G012400.1|4077],[+|Glyma.13G012200.1|401],[+|Glyma.14G145700.1|1047],[+|Glyma.17G192800.1|1105],[-|Glyma.U009702.1|1400],[+|Glyma.06G086400.1|788],[+|Glyma.04G084900.1|726]
	CCTCAGTGGCGGACCGGGCCC	5	-1	1	21	5710	5730	Translation	Glyma.14G162300.1	PF14691,PF07992,PF01493,PF04898,PF01645,PF00310	PTHR11938,PTHR11938:SF109		1.4.1.14	K00264	GO:0055114,GO:0016491,GO:0008152,GO:0015930,GO:0006807,GO:0016638,GO:0006537	AT5G53460.3	GLT1	NADH-dependent glutamate synthase 1	[-|Glyma.13G012900.1|376],[-|Glyma.U006721.1|1594],[-|Glyma.U007102.1|2198],[-|Glyma.13G012400.1|4077],[+|Glyma.13G012200.1|401],[+|Glyma.14G145700.1|1047],[+|Glyma.17G192800.1|1105],[-|Glyma.U009702.1|1400],[+|Glyma.06G086400.1|788],[+|Glyma.04G084900.1|726]
	CCTCAGTGGCGGACCGGGCCC	5	-1	1	21	5689	5709	Translation	Glyma.14G162300.4	PF13450,PF14691,PF01493,PF04898,PF01645,PF00310	PTHR11938,PTHR11938:SF109		1.4.1.14		GO:0055114,GO:0016491,GO:0008152,GO:0015930,GO:0006807,GO:0016638,GO:0006537	AT5G53460.2	GLT1	NADH-dependent glutamate synthase 1	[-|Glyma.13G012900.1|376],[-|Glyma.U006721.1|1594],[-|Glyma.U007102.1|2198],[-|Glyma.13G012400.1|4077],[+|Glyma.13G012200.1|401],[+|Glyma.14G145700.1|1047],[+|Glyma.17G192800.1|1105],[-|Glyma.U009702.1|1400],[+|Glyma.06G086400.1|788],[+|Glyma.04G084900.1|726]
	CCTCAGTGGCGGACCGGGCCC	5	-1	1	21	692	712	Translation	Glyma.06G020900.2	PF13812,PF13041	PTHR24015,PTHR24015:SF408					AT1G20300.1		Pentatricopeptide repeat (PPR) superfamily protein	[-|Glyma.13G012900.1|376],[-|Glyma.U006721.1|1594],[-|Glyma.U007102.1|2198],[-|Glyma.13G012400.1|4077],[+|Glyma.13G012200.1|401],[+|Glyma.14G145700.1|1047],[+|Glyma.17G192800.1|1105],[-|Glyma.U009702.1|1400],[+|Glyma.06G086400.1|788],[+|Glyma.04G084900.1|726]
	CCTCAGTGGCGGACCGGGCCC	5	-1	1	21	705	725	Translation	Glyma.06G020900.1	PF13812,PF13041	PTHR24015,PTHR24015:SF408					AT1G20300.1		Pentatricopeptide repeat (PPR) superfamily protein	[-|Glyma.13G012900.1|376],[-|Glyma.U006721.1|1594],[-|Glyma.U007102.1|2198],[-|Glyma.13G012400.1|4077],[+|Glyma.13G012200.1|401],[+|Glyma.14G145700.1|1047],[+|Glyma.17G192800.1|1105],[-|Glyma.U009702.1|1400],[+|Glyma.06G086400.1|788],[+|Glyma.04G084900.1|726]
	CCTCAGTGGCGGACCGGGCCC	5	-1	1	21	724	744	Translation	Glyma.06G020900.3	PF13812,PF13041	PTHR24015,PTHR24015:SF408					AT1G20300.1		Pentatricopeptide repeat (PPR) superfamily protein	[-|Glyma.13G012900.1|376],[-|Glyma.U006721.1|1594],[-|Glyma.U007102.1|2198],[-|Glyma.13G012400.1|4077],[+|Glyma.13G012200.1|401],[+|Glyma.14G145700.1|1047],[+|Glyma.17G192800.1|1105],[-|Glyma.U009702.1|1400],[+|Glyma.06G086400.1|788],[+|Glyma.04G084900.1|726]
	CCTCAGTGGCGGACCGGGCCC	5	-1	1	21	2238	2258	Cleavage	Glyma.17G111500.2	PF05699,PF14372	PTHR23272,PTHR23272:SF39	KOG1121			GO:0046983,GO:0003677	AT3G42170.1		BED zinc finger ;hAT family dimerisation domain	[-|Glyma.13G012900.1|376],[-|Glyma.U006721.1|1594],[-|Glyma.U007102.1|2198],[-|Glyma.13G012400.1|4077],[+|Glyma.13G012200.1|401],[+|Glyma.14G145700.1|1047],[+|Glyma.17G192800.1|1105],[-|Glyma.U009702.1|1400],[+|Glyma.06G086400.1|788],[+|Glyma.04G084900.1|726]
	CCTCAGTGGCGGACCGGGCCC	5	-1	1	21	2361	2381	Cleavage	Glyma.17G111500.1	PF05699,PF14372	PTHR23272,PTHR23272:SF39	KOG1121			GO:0046983,GO:0003677	AT3G42170.1		BED zinc finger ;hAT family dimerisation domain	[-|Glyma.13G012900.1|376],[-|Glyma.U006721.1|1594],[-|Glyma.U007102.1|2198],[-|Glyma.13G012400.1|4077],[+|Glyma.13G012200.1|401],[+|Glyma.14G145700.1|1047],[+|Glyma.17G192800.1|1105],[-|Glyma.U009702.1|1400],[+|Glyma.06G086400.1|788],[+|Glyma.04G084900.1|726]
	CCTCAGTGGCGGACCGGGCCC	5	-1	1	21	1140	1160	Cleavage	Glyma.03G041600.2		PTHR12902,PTHR12902:SF12				GO:0030036,GO:0005856	AT2G38440.1	ATSCAR2,DIS3,ITB1,SCAR2,WAVE4	SCAR homolog 2	[-|Glyma.13G012900.1|376],[-|Glyma.U006721.1|1594],[-|Glyma.U007102.1|2198],[-|Glyma.13G012400.1|4077],[+|Glyma.13G012200.1|401],[+|Glyma.14G145700.1|1047],[+|Glyma.17G192800.1|1105],[-|Glyma.U009702.1|1400],[+|Glyma.06G086400.1|788],[+|Glyma.04G084900.1|726]
	CCTCAGTGGCGGACCGGGCCC	5	-1	1	21	134	154	Cleavage	Glyma.15G209900.1				3.6.4.13			AT4G26965.1		NADH:ubiquinone oxidoreductase, 17.2kDa subunit	[-|Glyma.13G012900.1|376],[-|Glyma.U006721.1|1594],[-|Glyma.U007102.1|2198],[-|Glyma.13G012400.1|4077],[+|Glyma.13G012200.1|401],[+|Glyma.14G145700.1|1047],[+|Glyma.17G192800.1|1105],[-|Glyma.U009702.1|1400],[+|Glyma.06G086400.1|788],[+|Glyma.04G084900.1|726]
	CCTCAGTGGCGGACCGGGCCC	5	-1	1	21	223	243	Cleavage	Glyma.08G210100.1							AT4G21020.1		Late embryogenesis abundant protein (LEA) family protein	[-|Glyma.13G012900.1|376],[-|Glyma.U006721.1|1594],[-|Glyma.U007102.1|2198],[-|Glyma.13G012400.1|4077],[+|Glyma.13G012200.1|401],[+|Glyma.14G145700.1|1047],[+|Glyma.17G192800.1|1105],[-|Glyma.U009702.1|1400],[+|Glyma.06G086400.1|788],[+|Glyma.04G084900.1|726]
	CCTCAGTGGCGGACCGGGCCC	5	-1	1	21	162	182	Cleavage	Glyma.05G176167.1	PF01189	PTHR22808,PTHR22808:SF1	KOG2198	2.1.1.203		GO:0008168	AT2G22400.1		S-adenosyl-L-methionine-dependent methyltransferases superfamily protein	[-|Glyma.13G012900.1|376],[-|Glyma.U006721.1|1594],[-|Glyma.U007102.1|2198],[-|Glyma.13G012400.1|4077],[+|Glyma.13G012200.1|401],[+|Glyma.14G145700.1|1047],[+|Glyma.17G192800.1|1105],[-|Glyma.U009702.1|1400],[+|Glyma.06G086400.1|788],[+|Glyma.04G084900.1|726]
	CCTCAGTGGCGGACCGGGCCC	5	-1	1	21	817	837	Cleavage	Glyma.07G032400.1		PTHR23241					AT1G52690.2		Late embryogenesis abundant protein (LEA) family protein	[-|Glyma.13G012900.1|376],[-|Glyma.U006721.1|1594],[-|Glyma.U007102.1|2198],[-|Glyma.13G012400.1|4077],[+|Glyma.13G012200.1|401],[+|Glyma.14G145700.1|1047],[+|Glyma.17G192800.1|1105],[-|Glyma.U009702.1|1400],[+|Glyma.06G086400.1|788],[+|Glyma.04G084900.1|726]
	CCTCAGTGGCGGACCGGGCCC	5	-1	1	21	50	70	Cleavage	Glyma.03G000600.1	PF00763,PF02882	PTHR10025,PTHR10025:SF43	KOG0089	3.5.4.9,1.5.1.5		GO:0055114,GO:0009396,GO:0004488,GO:0003824	AT2G38660.1		Amino acid dehydrogenase family protein	[-|Glyma.13G012900.1|376],[-|Glyma.U006721.1|1594],[-|Glyma.U007102.1|2198],[-|Glyma.13G012400.1|4077],[+|Glyma.13G012200.1|401],[+|Glyma.14G145700.1|1047],[+|Glyma.17G192800.1|1105],[-|Glyma.U009702.1|1400],[+|Glyma.06G086400.1|788],[+|Glyma.04G084900.1|726]
	CCTCAGTGGCGGACCGGGCCC	5	-1	1	21	829	849	Cleavage	Glyma.10G075800.1		PTHR33736,PTHR33736:SF5					AT2G36090.1		F-box family protein	[-|Glyma.13G012900.1|376],[-|Glyma.U006721.1|1594],[-|Glyma.U007102.1|2198],[-|Glyma.13G012400.1|4077],[+|Glyma.13G012200.1|401],[+|Glyma.14G145700.1|1047],[+|Glyma.17G192800.1|1105],[-|Glyma.U009702.1|1400],[+|Glyma.06G086400.1|788],[+|Glyma.04G084900.1|726]
	CCTCAGTGGCGGACCGGGCCC	5	-1	1	21	529	549	Cleavage	Glyma.20G160600.1	PF05033,PF00856	PTHR22884,PTHR22884:SF332	KOG1082	2.1.1.43	K11433	GO:0034968,GO:0018024,GO:0008270,GO:0005634,GO:0005515	AT3G03750.2	SDG20,SUVR3	SET domain protein 20	[-|Glyma.13G012900.1|376],[-|Glyma.U006721.1|1594],[-|Glyma.U007102.1|2198],[-|Glyma.13G012400.1|4077],[+|Glyma.13G012200.1|401],[+|Glyma.14G145700.1|1047],[+|Glyma.17G192800.1|1105],[-|Glyma.U009702.1|1400],[+|Glyma.06G086400.1|788],[+|Glyma.04G084900.1|726]
	CCTCAGTGGCGGACCGGGCCC	5	-1	1	21	188	208	Cleavage	Glyma.18G220400.1	PF01529	PTHR22883,PTHR22883:SF66	KOG1315	2.3.1.225	K18932	GO:0008270	AT3G60800.1		DHHC-type zinc finger family protein	[-|Glyma.13G012900.1|376],[-|Glyma.U006721.1|1594],[-|Glyma.U007102.1|2198],[-|Glyma.13G012400.1|4077],[+|Glyma.13G012200.1|401],[+|Glyma.14G145700.1|1047],[+|Glyma.17G192800.1|1105],[-|Glyma.U009702.1|1400],[+|Glyma.06G086400.1|788],[+|Glyma.04G084900.1|726]
	CCTCAGTGGCGGACCGGGCCC	5	-1	1	21	1482	1502	Translation	Glyma.06G038500.1	PF14295	PTHR33344,PTHR33344:SF1					AT4G33380.1			[-|Glyma.13G012900.1|376],[-|Glyma.U006721.1|1594],[-|Glyma.U007102.1|2198],[-|Glyma.13G012400.1|4077],[+|Glyma.13G012200.1|401],[+|Glyma.14G145700.1|1047],[+|Glyma.17G192800.1|1105],[-|Glyma.U009702.1|1400],[+|Glyma.06G086400.1|788],[+|Glyma.04G084900.1|726]
	CCTCAGTGGCGGACCGGGCCC	5	-1	1	21	197	217	Cleavage	Glyma.18G220400.5	PF01529	PTHR22883,PTHR22883:SF66	KOG1315	2.3.1.225	K18932	GO:0008270	AT3G60800.1		DHHC-type zinc finger family protein	[-|Glyma.13G012900.1|376],[-|Glyma.U006721.1|1594],[-|Glyma.U007102.1|2198],[-|Glyma.13G012400.1|4077],[+|Glyma.13G012200.1|401],[+|Glyma.14G145700.1|1047],[+|Glyma.17G192800.1|1105],[-|Glyma.U009702.1|1400],[+|Glyma.06G086400.1|788],[+|Glyma.04G084900.1|726]
	CCTCAGTGGCGGACCGGGCCC	5	-1	1	21	189	209	Cleavage	Glyma.09G269800.1	PF01529	PTHR22883,PTHR22883:SF66	KOG1315	2.3.1.225	K18932	GO:0008270	AT3G60800.1		DHHC-type zinc finger family protein	[-|Glyma.13G012900.1|376],[-|Glyma.U006721.1|1594],[-|Glyma.U007102.1|2198],[-|Glyma.13G012400.1|4077],[+|Glyma.13G012200.1|401],[+|Glyma.14G145700.1|1047],[+|Glyma.17G192800.1|1105],[-|Glyma.U009702.1|1400],[+|Glyma.06G086400.1|788],[+|Glyma.04G084900.1|726]
	CCTCAGTGGCGGACCGGGCCC	5	-1	1	21	240	260	Cleavage	Glyma.10G075200.2	PF00787,PF09325	PTHR10555,PTHR10555:SF122	KOG2273		K17917	GO:0035091	AT5G06140.1	ATSNX1,SNX1	sorting nexin 1	[-|Glyma.13G012900.1|376],[-|Glyma.U006721.1|1594],[-|Glyma.U007102.1|2198],[-|Glyma.13G012400.1|4077],[+|Glyma.13G012200.1|401],[+|Glyma.14G145700.1|1047],[+|Glyma.17G192800.1|1105],[-|Glyma.U009702.1|1400],[+|Glyma.06G086400.1|788],[+|Glyma.04G084900.1|726]
	CCTCAGTGGCGGACCGGGCCC	5	-1	1	21	222	242	Cleavage	Glyma.10G075200.1	PF00787,PF09325	PTHR10555,PTHR10555:SF122	KOG2273		K17917	GO:0035091	AT5G06140.1	ATSNX1,SNX1	sorting nexin 1	[-|Glyma.13G012900.1|376],[-|Glyma.U006721.1|1594],[-|Glyma.U007102.1|2198],[-|Glyma.13G012400.1|4077],[+|Glyma.13G012200.1|401],[+|Glyma.14G145700.1|1047],[+|Glyma.17G192800.1|1105],[-|Glyma.U009702.1|1400],[+|Glyma.06G086400.1|788],[+|Glyma.04G084900.1|726]
	CCTCAGTGGCGGACCGGGCCC	5	-1	1	21	626	646	Cleavage	Glyma.08G158600.2	PF13347	PTHR11328,PTHR11328:SF34	KOG4830				AT2G44280.2		Major facilitator superfamily protein	[-|Glyma.13G012900.1|376],[-|Glyma.U006721.1|1594],[-|Glyma.U007102.1|2198],[-|Glyma.13G012400.1|4077],[+|Glyma.13G012200.1|401],[+|Glyma.14G145700.1|1047],[+|Glyma.17G192800.1|1105],[-|Glyma.U009702.1|1400],[+|Glyma.06G086400.1|788],[+|Glyma.04G084900.1|726]
	CCTCAGTGGCGGACCGGGCCC	5	-1	1	21	641	661	Cleavage	Glyma.08G158600.1	PF13347	PTHR11328,PTHR11328:SF34	KOG4830				AT2G44280.2		Major facilitator superfamily protein	[-|Glyma.13G012900.1|376],[-|Glyma.U006721.1|1594],[-|Glyma.U007102.1|2198],[-|Glyma.13G012400.1|4077],[+|Glyma.13G012200.1|401],[+|Glyma.14G145700.1|1047],[+|Glyma.17G192800.1|1105],[-|Glyma.U009702.1|1400],[+|Glyma.06G086400.1|788],[+|Glyma.04G084900.1|726]
poolID161957 Decreased	CCCAGTCCCGAACCCGTCGGCT	3.5	-1	1	22	546	567	Cleavage	Glyma.11G093200.1	PF03460,PF01077	PTHR11493,PTHR11493:SF48		1.8.7.1	K00392	GO:0055114,GO:0016491,GO:0051536,GO:0020037	AT5G04590.1	SIR	sulfite reductase	[+|Glyma.U009202.1|120],[+|Glyma.13G011200.1|102],[-|Glyma.13G012400.1|662],[-|Glyma.13G012400.1|2855],[-|Glyma.U006721.1|621],[-|Glyma.U009702.1|407],[-|Glyma.13G024100.1|2568],[-|Glyma.13G024100.1|17]
	CCCAGTCCCGAACCCGTCGGCT	3.5	-1	1	22	792	813	Cleavage	Glyma.11G093200.2	PF03460,PF01077	PTHR11493,PTHR11493:SF48		1.8.7.1		GO:0055114,GO:0016491,GO:0051536,GO:0020037	AT5G04590.1	SIR	sulfite reductase	[+|Glyma.U009202.1|120],[+|Glyma.13G011200.1|102],[-|Glyma.13G012400.1|662],[-|Glyma.13G012400.1|2855],[-|Glyma.U006721.1|621],[-|Glyma.U009702.1|407],[-|Glyma.13G024100.1|2568],[-|Glyma.13G024100.1|17]
	CCCAGTCCCGAACCCGTCGGCT	3.5	-1	1	22	889	910	Cleavage	Glyma.06G015000.1	PF07690,PF00083	PTHR23500,PTHR23500:SF180	KOG0254			GO:0055085,GO:0016021,GO:0022857	AT4G35300.4	TMT2	tonoplast monosaccharide transporter2	[+|Glyma.U009202.1|120],[+|Glyma.13G011200.1|102],[-|Glyma.13G012400.1|662],[-|Glyma.13G012400.1|2855],[-|Glyma.U006721.1|621],[-|Glyma.U009702.1|407],[-|Glyma.13G024100.1|2568],[-|Glyma.13G024100.1|17]
	CCCAGTCCCGAACCCGTCGGCT	3.5	-1	1	22	888	909	Cleavage	Glyma.06G015000.2	PF07690,PF00083	PTHR23500,PTHR23500:SF180	KOG0254			GO:0055085,GO:0016021,GO:0022857	AT4G35300.4	TMT2	tonoplast monosaccharide transporter2	[+|Glyma.U009202.1|120],[+|Glyma.13G011200.1|102],[-|Glyma.13G012400.1|662],[-|Glyma.13G012400.1|2855],[-|Glyma.U006721.1|621],[-|Glyma.U009702.1|407],[-|Glyma.13G024100.1|2568],[-|Glyma.13G024100.1|17]
	CCCAGTCCCGAACCCGTCGGCT	3.5	-1	1	22	922	943	Cleavage	Glyma.06G015000.6	PF07690,PF00083	PTHR23500,PTHR23500:SF180	KOG0254			GO:0055085,GO:0016021,GO:0022857	AT4G35300.1	TMT2	tonoplast monosaccharide transporter2	[+|Glyma.U009202.1|120],[+|Glyma.13G011200.1|102],[-|Glyma.13G012400.1|662],[-|Glyma.13G012400.1|2855],[-|Glyma.U006721.1|621],[-|Glyma.U009702.1|407],[-|Glyma.13G024100.1|2568],[-|Glyma.13G024100.1|17]
	CCCAGTCCCGAACCCGTCGGCT	3.5	-1	1	22	1133	1154	Cleavage	Glyma.06G015000.5	PF07690,PF00083	PTHR23500,PTHR23500:SF180	KOG0254			GO:0055085,GO:0016021,GO:0022857	AT4G35300.1	TMT2	tonoplast monosaccharide transporter2	[+|Glyma.U009202.1|120],[+|Glyma.13G011200.1|102],[-|Glyma.13G012400.1|662],[-|Glyma.13G012400.1|2855],[-|Glyma.U006721.1|621],[-|Glyma.U009702.1|407],[-|Glyma.13G024100.1|2568],[-|Glyma.13G024100.1|17]
	CCCAGTCCCGAACCCGTCGGCT	3.5	-1	1	22	494	515	Cleavage	Glyma.06G015000.3	PF00083	PTHR23500,PTHR23500:SF180				GO:0055085,GO:0022857,GO:0016021	AT4G35300.5	TMT2	tonoplast monosaccharide transporter2	[+|Glyma.U009202.1|120],[+|Glyma.13G011200.1|102],[-|Glyma.13G012400.1|662],[-|Glyma.13G012400.1|2855],[-|Glyma.U006721.1|621],[-|Glyma.U009702.1|407],[-|Glyma.13G024100.1|2568],[-|Glyma.13G024100.1|17]
	CCCAGTCCCGAACCCGTCGGCT	3.5	-1	1	22	790	811	Cleavage	Glyma.16G145000.1	PF02701	PTHR31992,PTHR31992:SF12				GO:0006355,GO:0003677	AT3G50410.1	OBP1	OBF binding protein 1	[+|Glyma.U009202.1|120],[+|Glyma.13G011200.1|102],[-|Glyma.13G012400.1|662],[-|Glyma.13G012400.1|2855],[-|Glyma.U006721.1|621],[-|Glyma.U009702.1|407],[-|Glyma.13G024100.1|2568],[-|Glyma.13G024100.1|17]
	CCCAGTCCCGAACCCGTCGGCT	3.5	-1	1	22	274	295	Cleavage	Glyma.08G171700.3		PTHR21551,PTHR21551:SF4					AT1G79090.2			[+|Glyma.U009202.1|120],[+|Glyma.13G011200.1|102],[-|Glyma.13G012400.1|662],[-|Glyma.13G012400.1|2855],[-|Glyma.U006721.1|621],[-|Glyma.U009702.1|407],[-|Glyma.13G024100.1|2568],[-|Glyma.13G024100.1|17]
	CCCAGTCCCGAACCCGTCGGCT	3.5	-1	1	22	241	262	Cleavage	Glyma.08G171700.4		PTHR21551,PTHR21551:SF4			K12617		AT1G79090.1			[+|Glyma.U009202.1|120],[+|Glyma.13G011200.1|102],[-|Glyma.13G012400.1|662],[-|Glyma.13G012400.1|2855],[-|Glyma.U006721.1|621],[-|Glyma.U009702.1|407],[-|Glyma.13G024100.1|2568],[-|Glyma.13G024100.1|17]
	CCCAGTCCCGAACCCGTCGGCT	3.5	-1	1	22	360	381	Cleavage	Glyma.08G171700.1		PTHR21551,PTHR21551:SF4			K12617		AT1G79090.1			[+|Glyma.U009202.1|120],[+|Glyma.13G011200.1|102],[-|Glyma.13G012400.1|662],[-|Glyma.13G012400.1|2855],[-|Glyma.U006721.1|621],[-|Glyma.U009702.1|407],[-|Glyma.13G024100.1|2568],[-|Glyma.13G024100.1|17]
	CCCAGTCCCGAACCCGTCGGCT	3.5	-1	1	22	800	821	Translation	Glyma.10G009200.3	PF03110	PTHR31251,PTHR31251:SF8				GO:0005634,GO:0003677	AT3G60030.1	SPL12	squamosa promoter-binding protein-like 12	[+|Glyma.U009202.1|120],[+|Glyma.13G011200.1|102],[-|Glyma.13G012400.1|662],[-|Glyma.13G012400.1|2855],[-|Glyma.U006721.1|621],[-|Glyma.U009702.1|407],[-|Glyma.13G024100.1|2568],[-|Glyma.13G024100.1|17]
	CCCAGTCCCGAACCCGTCGGCT	3.5	-1	1	22	262	284	Cleavage	Glyma.16G072100.1										[+|Glyma.U009202.1|120],[+|Glyma.13G011200.1|102],[-|Glyma.13G012400.1|662],[-|Glyma.13G012400.1|2855],[-|Glyma.U006721.1|621],[-|Glyma.U009702.1|407],[-|Glyma.13G024100.1|2568],[-|Glyma.13G024100.1|17]
	CCCAGTCCCGAACCCGTCGGCT	3.5	-1	1	22	948	970	Cleavage	Glyma.19G062400.2	PF00149	PTHR11668,PTHR11668:SF267				GO:0016787	AT1G18480.1		Calcineurin-like metallo-phosphoesterase superfamily protein	[+|Glyma.U009202.1|120],[+|Glyma.13G011200.1|102],[-|Glyma.13G012400.1|662],[-|Glyma.13G012400.1|2855],[-|Glyma.U006721.1|621],[-|Glyma.U009702.1|407],[-|Glyma.13G024100.1|2568],[-|Glyma.13G024100.1|17]
	CCCAGTCCCGAACCCGTCGGCT	4	-1	1	22	1363	1384	Cleavage	Glyma.13G344400.1	PF00069	PTHR27003,PTHR27003:SF87	KOG1187	2.7.11.1		GO:0006468,GO:0005524,GO:0004672	AT3G59420.1	ACR4,CR4	crinkly4	[+|Glyma.U009202.1|120],[+|Glyma.13G011200.1|102],[-|Glyma.13G012400.1|662],[-|Glyma.13G012400.1|2855],[-|Glyma.U006721.1|621],[-|Glyma.U009702.1|407],[-|Glyma.13G024100.1|2568],[-|Glyma.13G024100.1|17]
	CCCAGTCCCGAACCCGTCGGCT	4	-1	1	22	862	883	Cleavage	Glyma.01G125600.2		PTHR31728					AT3G08780.1			[+|Glyma.U009202.1|120],[+|Glyma.13G011200.1|102],[-|Glyma.13G012400.1|662],[-|Glyma.13G012400.1|2855],[-|Glyma.U006721.1|621],[-|Glyma.U009702.1|407],[-|Glyma.13G024100.1|2568],[-|Glyma.13G024100.1|17]
	CCCAGTCCCGAACCCGTCGGCT	4	-1	1	22	639	660	Cleavage	Glyma.12G019400.1	PF03460,PF01077	PTHR11493,PTHR11493:SF48		1.8.7.1	K00392	GO:0055114,GO:0016491,GO:0051536,GO:0020037	AT5G04590.1	SIR	sulfite reductase	[+|Glyma.U009202.1|120],[+|Glyma.13G011200.1|102],[-|Glyma.13G012400.1|662],[-|Glyma.13G012400.1|2855],[-|Glyma.U006721.1|621],[-|Glyma.U009702.1|407],[-|Glyma.13G024100.1|2568],[-|Glyma.13G024100.1|17]
	CCCAGTCCCGAACCCGTCGGCT	4	-1	1	22	723	744	Cleavage	Glyma.20G120700.1	PF08263,PF13855,PF07714	PTHR27008,PTHR27008:SF11	KOG1187	2.7.11.1		GO:0005515,GO:0006468,GO:0004672	AT2G01210.1		Leucine-rich repeat protein kinase family protein	[+|Glyma.U009202.1|120],[+|Glyma.13G011200.1|102],[-|Glyma.13G012400.1|662],[-|Glyma.13G012400.1|2855],[-|Glyma.U006721.1|621],[-|Glyma.U009702.1|407],[-|Glyma.13G024100.1|2568],[-|Glyma.13G024100.1|17]
[truncated: 258 more rows]
